# Supplementary material for: Identification of a Novel Mutation in the SERPINE1 Gene Causing Clinical Hyperfibrinolysis in English Springer Spaniel Dogs
Source: J Vet Intern Med. 2025 Jun 5;39(4):e70150. doi: 10.1111/jvim.70150 (PMC12138437; doi:10.1111/jvim.70150)
Supplement: Supplementary file 3 — Table S3. List of unique variants in the proband using WGS. [file JVIM-39-e70150-s001.xls]

## Sheet: essp_D08081.canfam4.unique_vars
chrom	pos	chrpos	ref	alt	ac	allele	consequence	impact	symbol	gene	feature_type	feature	biotype	exon	intron	hgvsc	hgvsp	cdna_position	cds_position	protein_position	amino_acids	codons	existing_variation	distance	strand	flags	variant_class	ensp	source
chr1	17245	chr1-17245	TA	T	1	-	intergenic_variant	MODIFIER	.	.	.	.	.	.	.	.	.	.	.	.	.	.	.	.	.	.	deletion	.	.
chr1	71422	chr1-71422	G	A	1	A	intergenic_variant	MODIFIER	.	.	.	.	.	.	.	.	.	.	.	.	.	.	.	.	.	.	SNV	.	.
chr1	342100	chr1-342100	GGGA	G	1	-	intergenic_variant	MODIFIER	.	.	.	.	.	.	.	.	.	.	.	.	.	.	.	.	.	.	deletion	.	.
chr1	513587	chr1-513587	G	A	1	A	intron_variant	MODIFIER	.	PARD6G	Transcript	XM_038525687	protein_coding	.	2/2	XM_038525687.1:c.296-19768G>A	.	.	.	.	.	.	.	.	1	.	SNV	XP_038381615	UU_Cfam_GSD_1.0_ROSY.refSeq.ensformat.gtf.gz
chr1	551400	chr1-551400	G	A	1	A	intergenic_variant	MODIFIER	.	.	.	.	.	.	.	.	.	.	.	.	.	.	.	.	.	.	SNV	.	.
chr1	709732	chr1-709732	T	G	1	G	downstream_gene_variant	MODIFIER	.	HSBP1L1	Transcript	XM_038525715	protein_coding	.	.	.	.	.	.	.	.	.	.	955	-1	.	SNV	XP_038381643	UU_Cfam_GSD_1.0_ROSY.refSeq.ensformat.gtf.gz
chr1	709732	chr1-709732	T	G	1	G	upstream_gene_variant	MODIFIER	.	TRNAQ-UUG_1	Transcript	unassigned_transcript_1	tRNA	.	.	.	.	.	.	.	.	.	.	1636	-1	.	SNV	.	UU_Cfam_GSD_1.0_ROSY.refSeq.ensformat.gtf.gz
chr1	709733	chr1-709733	G	A	1	A	downstream_gene_variant	MODIFIER	.	HSBP1L1	Transcript	XM_038525715	protein_coding	.	.	.	.	.	.	.	.	.	.	954	-1	.	SNV	XP_038381643	UU_Cfam_GSD_1.0_ROSY.refSeq.ensformat.gtf.gz
chr1	709733	chr1-709733	G	A	1	A	upstream_gene_variant	MODIFIER	.	TRNAQ-UUG_1	Transcript	unassigned_transcript_1	tRNA	.	.	.	.	.	.	.	.	.	.	1637	-1	.	SNV	.	UU_Cfam_GSD_1.0_ROSY.refSeq.ensformat.gtf.gz
chr1	897971	chr1-897971	C	A	1	A	intron_variant	MODIFIER	.	CTDP1	Transcript	XM_038525716	protein_coding	.	6/12	XM_038525716.1:c.854+87G>T	.	.	.	.	.	.	.	.	-1	.	SNV	XP_038381644	UU_Cfam_GSD_1.0_ROSY.refSeq.ensformat.gtf.gz
chr1	897971	chr1-897971	C	A	1	A	intron_variant	MODIFIER	.	CTDP1	Transcript	XM_038525717	protein_coding	.	6/13	XM_038525717.1:c.854+87G>T	.	.	.	.	.	.	.	.	-1	.	SNV	XP_038381645	UU_Cfam_GSD_1.0_ROSY.refSeq.ensformat.gtf.gz
chr1	897971	chr1-897971	C	A	1	A	intron_variant	MODIFIER	.	CTDP1	Transcript	XM_038525718	protein_coding	.	6/12	XM_038525718.1:c.506+87G>T	.	.	.	.	.	.	.	.	-1	.	SNV	XP_038381646	UU_Cfam_GSD_1.0_ROSY.refSeq.ensformat.gtf.gz
chr1	897971	chr1-897971	C	A	1	A	intron_variant	MODIFIER	.	CTDP1	Transcript	XM_038525719	protein_coding	.	6/12	XM_038525719.1:c.854+87G>T	.	.	.	.	.	.	.	.	-1	.	SNV	XP_038381647	UU_Cfam_GSD_1.0_ROSY.refSeq.ensformat.gtf.gz
chr1	897971	chr1-897971	C	A	1	A	intron_variant	MODIFIER	.	CTDP1	Transcript	XM_038525720	protein_coding	.	6/12	XM_038525720.1:c.854+87G>T	.	.	.	.	.	.	.	.	-1	.	SNV	XP_038381648	UU_Cfam_GSD_1.0_ROSY.refSeq.ensformat.gtf.gz
chr1	897971	chr1-897971	C	A	1	A	intron_variant	MODIFIER	.	CTDP1	Transcript	XM_038525721	protein_coding	.	6/10	XM_038525721.1:c.854+87G>T	.	.	.	.	.	.	.	.	-1	.	SNV	XP_038381649	UU_Cfam_GSD_1.0_ROSY.refSeq.ensformat.gtf.gz
chr1	1064426	chr1-1064426	G	C	2	C	intron_variant	MODIFIER	.	NFATC1	Transcript	XM_038525723	protein_coding	.	4/12	XM_038525723.1:c.1470+3814C>G	.	.	.	.	.	.	.	.	-1	.	SNV	XP_038381651	UU_Cfam_GSD_1.0_ROSY.refSeq.ensformat.gtf.gz
chr1	1064426	chr1-1064426	G	C	2	C	intron_variant	MODIFIER	.	NFATC1	Transcript	XM_038525724	protein_coding	.	4/11	XM_038525724.1:c.1470+3814C>G	.	.	.	.	.	.	.	.	-1	.	SNV	XP_038381652	UU_Cfam_GSD_1.0_ROSY.refSeq.ensformat.gtf.gz
chr1	1064426	chr1-1064426	G	C	2	C	intron_variant	MODIFIER	.	NFATC1	Transcript	XM_038525725	protein_coding	.	4/11	XM_038525725.1:c.1470+3814C>G	.	.	.	.	.	.	.	.	-1	.	SNV	XP_038381653	UU_Cfam_GSD_1.0_ROSY.refSeq.ensformat.gtf.gz
chr1	1064426	chr1-1064426	G	C	2	C	intron_variant	MODIFIER	.	NFATC1	Transcript	XM_038525726	protein_coding	.	4/10	XM_038525726.1:c.1470+3814C>G	.	.	.	.	.	.	.	.	-1	.	SNV	XP_038381654	UU_Cfam_GSD_1.0_ROSY.refSeq.ensformat.gtf.gz
chr1	1064426	chr1-1064426	G	C	2	C	intron_variant	MODIFIER	.	NFATC1	Transcript	XM_038525727	protein_coding	.	4/10	XM_038525727.1:c.1470+3814C>G	.	.	.	.	.	.	.	.	-1	.	SNV	XP_038381655	UU_Cfam_GSD_1.0_ROSY.refSeq.ensformat.gtf.gz
chr1	1064426	chr1-1064426	G	C	2	C	intron_variant	MODIFIER	.	NFATC1	Transcript	XM_038525728	protein_coding	.	4/9	XM_038525728.1:c.1470+3814C>G	.	.	.	.	.	.	.	.	-1	.	SNV	XP_038381656	UU_Cfam_GSD_1.0_ROSY.refSeq.ensformat.gtf.gz
chr1	1089848	chr1-1089848	T	C	1	C	intron_variant	MODIFIER	.	NFATC1	Transcript	XM_038525723	protein_coding	.	1/12	XM_038525723.1:c.129-1505A>G	.	.	.	.	.	.	.	.	-1	.	SNV	XP_038381651	UU_Cfam_GSD_1.0_ROSY.refSeq.ensformat.gtf.gz
chr1	1089848	chr1-1089848	T	C	1	C	intron_variant	MODIFIER	.	NFATC1	Transcript	XM_038525724	protein_coding	.	1/11	XM_038525724.1:c.129-1505A>G	.	.	.	.	.	.	.	.	-1	.	SNV	XP_038381652	UU_Cfam_GSD_1.0_ROSY.refSeq.ensformat.gtf.gz
chr1	1089848	chr1-1089848	T	C	1	C	intron_variant	MODIFIER	.	NFATC1	Transcript	XM_038525725	protein_coding	.	1/11	XM_038525725.1:c.129-1505A>G	.	.	.	.	.	.	.	.	-1	.	SNV	XP_038381653	UU_Cfam_GSD_1.0_ROSY.refSeq.ensformat.gtf.gz
chr1	1089848	chr1-1089848	T	C	1	C	intron_variant	MODIFIER	.	NFATC1	Transcript	XM_038525726	protein_coding	.	1/10	XM_038525726.1:c.129-1505A>G	.	.	.	.	.	.	.	.	-1	.	SNV	XP_038381654	UU_Cfam_GSD_1.0_ROSY.refSeq.ensformat.gtf.gz
chr1	1089848	chr1-1089848	T	C	1	C	intron_variant	MODIFIER	.	NFATC1	Transcript	XM_038525727	protein_coding	.	1/10	XM_038525727.1:c.129-1505A>G	.	.	.	.	.	.	.	.	-1	.	SNV	XP_038381655	UU_Cfam_GSD_1.0_ROSY.refSeq.ensformat.gtf.gz
chr1	1089848	chr1-1089848	T	C	1	C	intron_variant	MODIFIER	.	NFATC1	Transcript	XM_038525728	protein_coding	.	1/9	XM_038525728.1:c.129-1505A>G	.	.	.	.	.	.	.	.	-1	.	SNV	XP_038381656	UU_Cfam_GSD_1.0_ROSY.refSeq.ensformat.gtf.gz
chr1	1149831	chr1-1149831	C	G	1	G	intron_variant	MODIFIER	.	ATP9B	Transcript	XM_038525729	protein_coding	.	15/28	XM_038525729.1:c.1773+3982G>C	.	.	.	.	.	.	.	.	-1	.	SNV	XP_038381657	UU_Cfam_GSD_1.0_ROSY.refSeq.ensformat.gtf.gz
chr1	1149831	chr1-1149831	C	G	1	G	intron_variant	MODIFIER	.	ATP9B	Transcript	XM_038525731	protein_coding	.	15/28	XM_038525731.1:c.1770+3982G>C	.	.	.	.	.	.	.	.	-1	.	SNV	XP_038381659	UU_Cfam_GSD_1.0_ROSY.refSeq.ensformat.gtf.gz
chr1	1149831	chr1-1149831	C	G	1	G	intron_variant	MODIFIER	.	ATP9B	Transcript	XM_038525732	protein_coding	.	14/27	XM_038525732.1:c.1692+3982G>C	.	.	.	.	.	.	.	.	-1	.	SNV	XP_038381660	UU_Cfam_GSD_1.0_ROSY.refSeq.ensformat.gtf.gz
chr1	1149831	chr1-1149831	C	G	1	G	intron_variant	MODIFIER	.	ATP9B	Transcript	XM_038525733	protein_coding	.	13/26	XM_038525733.1:c.1662+3982G>C	.	.	.	.	.	.	.	.	-1	.	SNV	XP_038381661	UU_Cfam_GSD_1.0_ROSY.refSeq.ensformat.gtf.gz
chr1	1149831	chr1-1149831	C	G	1	G	intron_variant	MODIFIER	.	ATP9B	Transcript	XM_038525734	protein_coding	.	15/28	XM_038525734.1:c.1620+3982G>C	.	.	.	.	.	.	.	.	-1	.	SNV	XP_038381662	UU_Cfam_GSD_1.0_ROSY.refSeq.ensformat.gtf.gz
chr1	1149831	chr1-1149831	C	G	1	G	intron_variant	MODIFIER	.	ATP9B	Transcript	XM_038525735	protein_coding	.	13/26	XM_038525735.1:c.1620+3982G>C	.	.	.	.	.	.	.	.	-1	.	SNV	XP_038381663	UU_Cfam_GSD_1.0_ROSY.refSeq.ensformat.gtf.gz
chr1	1149831	chr1-1149831	C	G	1	G	intron_variant	MODIFIER	.	ATP9B	Transcript	XM_038525736	protein_coding	.	12/25	XM_038525736.1:c.1230+3982G>C	.	.	.	.	.	.	.	.	-1	.	SNV	XP_038381664	UU_Cfam_GSD_1.0_ROSY.refSeq.ensformat.gtf.gz
chr1	1149832	chr1-1149832	C	G	1	G	intron_variant	MODIFIER	.	ATP9B	Transcript	XM_038525729	protein_coding	.	15/28	XM_038525729.1:c.1773+3981G>C	.	.	.	.	.	.	.	.	-1	.	SNV	XP_038381657	UU_Cfam_GSD_1.0_ROSY.refSeq.ensformat.gtf.gz
chr1	1149832	chr1-1149832	C	G	1	G	intron_variant	MODIFIER	.	ATP9B	Transcript	XM_038525731	protein_coding	.	15/28	XM_038525731.1:c.1770+3981G>C	.	.	.	.	.	.	.	.	-1	.	SNV	XP_038381659	UU_Cfam_GSD_1.0_ROSY.refSeq.ensformat.gtf.gz
chr1	1149832	chr1-1149832	C	G	1	G	intron_variant	MODIFIER	.	ATP9B	Transcript	XM_038525732	protein_coding	.	14/27	XM_038525732.1:c.1692+3981G>C	.	.	.	.	.	.	.	.	-1	.	SNV	XP_038381660	UU_Cfam_GSD_1.0_ROSY.refSeq.ensformat.gtf.gz
chr1	1149832	chr1-1149832	C	G	1	G	intron_variant	MODIFIER	.	ATP9B	Transcript	XM_038525733	protein_coding	.	13/26	XM_038525733.1:c.1662+3981G>C	.	.	.	.	.	.	.	.	-1	.	SNV	XP_038381661	UU_Cfam_GSD_1.0_ROSY.refSeq.ensformat.gtf.gz
chr1	1149832	chr1-1149832	C	G	1	G	intron_variant	MODIFIER	.	ATP9B	Transcript	XM_038525734	protein_coding	.	15/28	XM_038525734.1:c.1620+3981G>C	.	.	.	.	.	.	.	.	-1	.	SNV	XP_038381662	UU_Cfam_GSD_1.0_ROSY.refSeq.ensformat.gtf.gz
chr1	1149832	chr1-1149832	C	G	1	G	intron_variant	MODIFIER	.	ATP9B	Transcript	XM_038525735	protein_coding	.	13/26	XM_038525735.1:c.1620+3981G>C	.	.	.	.	.	.	.	.	-1	.	SNV	XP_038381663	UU_Cfam_GSD_1.0_ROSY.refSeq.ensformat.gtf.gz
chr1	1149832	chr1-1149832	C	G	1	G	intron_variant	MODIFIER	.	ATP9B	Transcript	XM_038525736	protein_coding	.	12/25	XM_038525736.1:c.1230+3981G>C	.	.	.	.	.	.	.	.	-1	.	SNV	XP_038381664	UU_Cfam_GSD_1.0_ROSY.refSeq.ensformat.gtf.gz
chr1	1340827	chr1-1340827	TG	T	1	-	intron_variant	MODIFIER	.	ATP9B	Transcript	XM_038525729	protein_coding	.	1/28	XM_038525729.1:c.116+4817del	.	.	.	.	.	.	.	.	-1	.	deletion	XP_038381657	UU_Cfam_GSD_1.0_ROSY.refSeq.ensformat.gtf.gz
chr1	1340827	chr1-1340827	TG	T	1	-	intron_variant	MODIFIER	.	ATP9B	Transcript	XM_038525731	protein_coding	.	1/28	XM_038525731.1:c.116+4817del	.	.	.	.	.	.	.	.	-1	.	deletion	XP_038381659	UU_Cfam_GSD_1.0_ROSY.refSeq.ensformat.gtf.gz
chr1	1340827	chr1-1340827	TG	T	1	-	intron_variant	MODIFIER	.	ATP9B	Transcript	XM_038525732	protein_coding	.	1/27	XM_038525732.1:c.116+4817del	.	.	.	.	.	.	.	.	-1	.	deletion	XP_038381660	UU_Cfam_GSD_1.0_ROSY.refSeq.ensformat.gtf.gz
chr1	1340827	chr1-1340827	TG	T	1	-	intron_variant	MODIFIER	.	ATP9B	Transcript	XM_038525733	protein_coding	.	1/26	XM_038525733.1:c.116+4817del	.	.	.	.	.	.	.	.	-1	.	deletion	XP_038381661	UU_Cfam_GSD_1.0_ROSY.refSeq.ensformat.gtf.gz
chr1	1340827	chr1-1340827	TG	T	1	-	intron_variant	MODIFIER	.	ATP9B	Transcript	XM_038525734	protein_coding	.	1/28	XM_038525734.1:c.-38+4142del	.	.	.	.	.	.	.	.	-1	.	deletion	XP_038381662	UU_Cfam_GSD_1.0_ROSY.refSeq.ensformat.gtf.gz
chr1	1340827	chr1-1340827	TG	T	1	-	intron_variant	MODIFIER	.	ATP9B	Transcript	XM_038525735	protein_coding	.	1/26	XM_038525735.1:c.116+4817del	.	.	.	.	.	.	.	.	-1	.	deletion	XP_038381663	UU_Cfam_GSD_1.0_ROSY.refSeq.ensformat.gtf.gz
chr1	1430171	chr1-1430171	G	A	1	A	upstream_gene_variant	MODIFIER	.	LOC111092007	Transcript	XR_005352973	lncRNA	.	.	.	.	.	.	.	.	.	.	1929	1	.	SNV	.	UU_Cfam_GSD_1.0_ROSY.refSeq.ensformat.gtf.gz
chr1	1430171	chr1-1430171	G	A	1	A	upstream_gene_variant	MODIFIER	.	LOC111092007	Transcript	XR_005352974	lncRNA	.	.	.	.	.	.	.	.	.	.	1929	1	.	SNV	.	UU_Cfam_GSD_1.0_ROSY.refSeq.ensformat.gtf.gz
chr1	1454951	chr1-1454951	A	ACC	1	CC	intergenic_variant	MODIFIER	.	.	.	.	.	.	.	.	.	.	.	.	.	.	.	.	.	.	insertion	.	.
chr1	1704046	chr1-1704046	CT	C	1	-	intergenic_variant	MODIFIER	.	.	.	.	.	.	.	.	.	.	.	.	.	.	.	.	.	.	deletion	.	.
chr1	1826983	chr1-1826983	TGTGA	T	1	-	intergenic_variant	MODIFIER	.	.	.	.	.	.	.	.	.	.	.	.	.	.	.	.	.	.	deletion	.	.
chr1	2204190	chr1-2204190	G	A	1	A	intergenic_variant	MODIFIER	.	.	.	.	.	.	.	.	.	.	.	.	.	.	.	.	.	.	SNV	.	.
chr1	3103817	chr1-3103817	A	AATCCACCTGAGAACCTGGTGGATTGCTTGCTAGCAT	2	ATCCACCTGAGAACCTGGTGGATTGCTTGCTAGCAT	intergenic_variant	MODIFIER	.	.	.	.	.	.	.	.	.	.	.	.	.	.	.	.	.	.	insertion	.	.
chr1	3217330	chr1-3217330	TA	T	1	-	intergenic_variant	MODIFIER	.	.	.	.	.	.	.	.	.	.	.	.	.	.	.	.	.	.	deletion	.	.
chr1	3553975	chr1-3553975	C	T	1	T	intergenic_variant	MODIFIER	.	.	.	.	.	.	.	.	.	.	.	.	.	.	.	.	.	.	SNV	.	.
chr1	3872301	chr1-3872301	A	T	1	T	intergenic_variant	MODIFIER	.	.	.	.	.	.	.	.	.	.	.	.	.	.	.	.	.	.	SNV	.	.
chr1	3919325	chr1-3919325	TG	T	1	-	intergenic_variant	MODIFIER	.	.	.	.	.	.	.	.	.	.	.	.	.	.	.	.	.	.	deletion	.	.
chr1	3919327	chr1-3919327	CA	C	1	-	intergenic_variant	MODIFIER	.	.	.	.	.	.	.	.	.	.	.	.	.	.	.	.	.	.	deletion	.	.
chr1	3924388	chr1-3924388	T	G	1	G	intergenic_variant	MODIFIER	.	.	.	.	.	.	.	.	.	.	.	.	.	.	.	.	.	.	SNV	.	.
chr1	4544339	chr1-4544339	C	A	2	A	intron_variant	MODIFIER	.	ZNF407	Transcript	XM_038525764	protein_coding	.	7/9	XM_038525764.1:c.5250-9867G>T	.	.	.	.	.	.	.	.	-1	.	SNV	XP_038381692	UU_Cfam_GSD_1.0_ROSY.refSeq.ensformat.gtf.gz
chr1	4607901	chr1-4607901	GT	G	1	-	intron_variant	MODIFIER	.	ZNF407	Transcript	XM_038525764	protein_coding	.	4/9	XM_038525764.1:c.4878-33147del	.	.	.	.	.	.	.	.	-1	.	deletion	XP_038381692	UU_Cfam_GSD_1.0_ROSY.refSeq.ensformat.gtf.gz
chr1	5093404	chr1-5093404	TG	T	1	-	intergenic_variant	MODIFIER	.	.	.	.	.	.	.	.	.	.	.	.	.	.	.	.	.	.	deletion	.	.
chr1	5421537	chr1-5421537	TTG	T	1	-	intergenic_variant	MODIFIER	.	.	.	.	.	.	.	.	.	.	.	.	.	.	.	.	.	.	deletion	.	.
chr1	5532859	chr1-5532859	C	A	1	A	upstream_gene_variant	MODIFIER	.	LOC111090571	Transcript	XR_005352998	lncRNA	.	.	.	.	.	.	.	.	.	.	4997	1	.	SNV	.	UU_Cfam_GSD_1.0_ROSY.refSeq.ensformat.gtf.gz
chr1	5532859	chr1-5532859	C	A	1	A	downstream_gene_variant	MODIFIER	.	LOC111092970	Transcript	XR_005353322	lncRNA	.	.	.	.	.	.	.	.	.	.	4698	1	.	SNV	.	UU_Cfam_GSD_1.0_ROSY.refSeq.ensformat.gtf.gz
chr1	5555332	chr1-5555332	TG	T	1	-	intergenic_variant	MODIFIER	.	.	.	.	.	.	.	.	.	.	.	.	.	.	.	.	.	.	deletion	.	.
chr1	5771586	chr1-5771586	G	GAAATTTTTAACATTTGCAAAAAAAAAAAAAAAAA	1	AAATTTTTAACATTTGCAAAAAAAAAAAAAAAAA	intergenic_variant	MODIFIER	.	.	.	.	.	.	.	.	.	.	.	.	.	.	.	.	.	.	insertion	.	.
chr1	5782954	chr1-5782954	C	A	2	A	intergenic_variant	MODIFIER	.	.	.	.	.	.	.	.	.	.	.	.	.	.	.	.	.	.	SNV	.	.
chr1	6004938	chr1-6004938	A	G	1	G	intergenic_variant	MODIFIER	.	.	.	.	.	.	.	.	.	.	.	.	.	.	.	.	.	.	SNV	.	.
chr1	6271417	chr1-6271417	T	TTACTAAAAAAAAAAAATAAAAAAAAATAATTGCC	2	TACTAAAAAAAAAAAATAAAAAAAAATAATTGCC	downstream_gene_variant	MODIFIER	.	NETO1	Transcript	XM_038525797	protein_coding	.	.	.	.	.	.	.	.	.	.	4687	1	.	insertion	XP_038381725	UU_Cfam_GSD_1.0_ROSY.refSeq.ensformat.gtf.gz
chr1	6271417	chr1-6271417	T	TTACTAAAAAAAAAAAATAAAAAAAAATAATTGCC	2	TACTAAAAAAAAAAAATAAAAAAAAATAATTGCC	downstream_gene_variant	MODIFIER	.	NETO1	Transcript	XR_005353323	protein_coding	.	.	.	.	.	.	.	.	.	.	4687	1	.	insertion	.	UU_Cfam_GSD_1.0_ROSY.refSeq.ensformat.gtf.gz
chr1	6460325	chr1-6460325	AC	A	1	-	intergenic_variant	MODIFIER	.	.	.	.	.	.	.	.	.	.	.	.	.	.	.	.	.	.	deletion	.	.
chr1	6519847	chr1-6519847	A	G	1	G	intergenic_variant	MODIFIER	.	.	.	.	.	.	.	.	.	.	.	.	.	.	.	.	.	.	SNV	.	.
chr1	6519869	chr1-6519869	T	C	1	C	intergenic_variant	MODIFIER	.	.	.	.	.	.	.	.	.	.	.	.	.	.	.	.	.	.	SNV	.	.
chr1	6880170	chr1-6880170	A	G	1	G	intergenic_variant	MODIFIER	.	.	.	.	.	.	.	.	.	.	.	.	.	.	.	.	.	.	SNV	.	.
chr1	7084177	chr1-7084177	C	CTT	2	TT	intergenic_variant	MODIFIER	.	.	.	.	.	.	.	.	.	.	.	.	.	.	.	.	.	.	insertion	.	.
chr1	7210004	chr1-7210004	C	T	1	T	intergenic_variant	MODIFIER	.	.	.	.	.	.	.	.	.	.	.	.	.	.	.	.	.	.	SNV	.	.
chr1	7283046	chr1-7283046	T	A	1	A	intergenic_variant	MODIFIER	.	.	.	.	.	.	.	.	.	.	.	.	.	.	.	.	.	.	SNV	.	.
chr1	7291612	chr1-7291612	A	G	1	G	intergenic_variant	MODIFIER	.	.	.	.	.	.	.	.	.	.	.	.	.	.	.	.	.	.	SNV	.	.
chr1	7325956	chr1-7325956	G	C	1	C	intergenic_variant	MODIFIER	.	.	.	.	.	.	.	.	.	.	.	.	.	.	.	.	.	.	SNV	.	.
chr1	7527883	chr1-7527883	A	AGAGAGAGAGAGAGTGTGTGTGT	1	GAGAGAGAGAGAGTGTGTGTGT	intergenic_variant	MODIFIER	.	.	.	.	.	.	.	.	.	.	.	.	.	.	.	.	.	.	insertion	.	.
chr1	7697700	chr1-7697700	G	GGGATCCCTGGGTGGC	1	GGATCCCTGGGTGGC	intergenic_variant	MODIFIER	.	.	.	.	.	.	.	.	.	.	.	.	.	.	.	.	.	.	insertion	.	.
chr1	7916870	chr1-7916870	AT	A	1	-	intergenic_variant	MODIFIER	.	.	.	.	.	.	.	.	.	.	.	.	.	.	.	.	.	.	deletion	.	.
chr1	8528987	chr1-8528987	A	G	1	G	intron_variant	MODIFIER	.	DOK6	Transcript	XM_038525818	protein_coding	.	7/7	XM_038525818.1:c.856+14549T>C	.	.	.	.	.	.	.	.	-1	.	SNV	XP_038381746	UU_Cfam_GSD_1.0_ROSY.refSeq.ensformat.gtf.gz
chr1	8528987	chr1-8528987	A	G	1	G	intron_variant	MODIFIER	.	DOK6	Transcript	XM_038525819	protein_coding	.	7/7	XM_038525819.1:c.856+14549T>C	.	.	.	.	.	.	.	.	-1	.	SNV	XP_038381747	UU_Cfam_GSD_1.0_ROSY.refSeq.ensformat.gtf.gz
chr1	8599160	chr1-8599160	A	C	1	C	intron_variant	MODIFIER	.	DOK6	Transcript	XM_038525818	protein_coding	.	5/7	XM_038525818.1:c.599+13210T>G	.	.	.	.	.	.	.	.	-1	.	SNV	XP_038381746	UU_Cfam_GSD_1.0_ROSY.refSeq.ensformat.gtf.gz
chr1	8599160	chr1-8599160	A	C	1	C	intron_variant	MODIFIER	.	DOK6	Transcript	XM_038525819	protein_coding	.	5/7	XM_038525819.1:c.599+13210T>G	.	.	.	.	.	.	.	.	-1	.	SNV	XP_038381747	UU_Cfam_GSD_1.0_ROSY.refSeq.ensformat.gtf.gz
chr1	8632149	chr1-8632149	T	TTCTCTCTCTC	2	TCTCTCTCTC	intron_variant	MODIFIER	.	DOK6	Transcript	XM_038525818	protein_coding	.	4/7	XM_038525818.1:c.409+571_409+580dup	.	.	.	.	.	.	.	.	-1	.	insertion	XP_038381746	UU_Cfam_GSD_1.0_ROSY.refSeq.ensformat.gtf.gz
chr1	8632149	chr1-8632149	T	TTCTCTCTCTC	2	TCTCTCTCTC	intron_variant	MODIFIER	.	DOK6	Transcript	XM_038525819	protein_coding	.	4/7	XM_038525819.1:c.409+571_409+580dup	.	.	.	.	.	.	.	.	-1	.	insertion	XP_038381747	UU_Cfam_GSD_1.0_ROSY.refSeq.ensformat.gtf.gz
chr1	8632149	chr1-8632149	T	TTCTCTCTCTC	2	TCTCTCTCTC	upstream_gene_variant	MODIFIER	.	LOC119870701	Transcript	XR_005353349	lncRNA	.	.	.	.	.	.	.	.	.	.	136	1	.	insertion	.	UU_Cfam_GSD_1.0_ROSY.refSeq.ensformat.gtf.gz
chr1	8665925	chr1-8665925	TA	T	1	-	intron_variant	MODIFIER	.	DOK6	Transcript	XM_038525818	protein_coding	.	3/7	XM_038525818.1:c.290-33077del	.	.	.	.	.	.	.	.	-1	.	deletion	XP_038381746	UU_Cfam_GSD_1.0_ROSY.refSeq.ensformat.gtf.gz
chr1	8665925	chr1-8665925	TA	T	1	-	intron_variant	MODIFIER	.	DOK6	Transcript	XM_038525819	protein_coding	.	3/7	XM_038525819.1:c.290-33077del	.	.	.	.	.	.	.	.	-1	.	deletion	XP_038381747	UU_Cfam_GSD_1.0_ROSY.refSeq.ensformat.gtf.gz
chr1	8669658	chr1-8669658	G	GCCTGTGTTATGGCCAGGCCCCAGTCAGTGTTCCCACTGCTTAATACAGGTCTGA	1	CCTGTGTTATGGCCAGGCCCCAGTCAGTGTTCCCACTGCTTAATACAGGTCTGA	intron_variant	MODIFIER	.	DOK6	Transcript	XM_038525818	protein_coding	.	3/7	XM_038525818.1:c.289+32040_289+32041insTCAGACCTGTATTAAGCAGTGGGAACACTGACTGGGGCCTGGCCATAACACAGG	.	.	.	.	.	.	.	.	-1	.	insertion	XP_038381746	UU_Cfam_GSD_1.0_ROSY.refSeq.ensformat.gtf.gz
chr1	8669658	chr1-8669658	G	GCCTGTGTTATGGCCAGGCCCCAGTCAGTGTTCCCACTGCTTAATACAGGTCTGA	1	CCTGTGTTATGGCCAGGCCCCAGTCAGTGTTCCCACTGCTTAATACAGGTCTGA	intron_variant	MODIFIER	.	DOK6	Transcript	XM_038525819	protein_coding	.	3/7	XM_038525819.1:c.289+32040_289+32041insTCAGACCTGTATTAAGCAGTGGGAACACTGACTGGGGCCTGGCCATAACACAGG	.	.	.	.	.	.	.	.	-1	.	insertion	XP_038381747	UU_Cfam_GSD_1.0_ROSY.refSeq.ensformat.gtf.gz
chr1	8669658	chr1-8669658	G	GCCTGTGTTATGGCCAGGCCCCAGTCAGTGTTCCCACTGCTTAATACAGGTCTGA	1	CCTGTGTTATGGCCAGGCCCCAGTCAGTGTTCCCACTGCTTAATACAGGTCTGA	upstream_gene_variant	MODIFIER	.	LOC119870702	Transcript	XR_005353350	lncRNA	.	.	.	.	.	.	.	.	.	.	3311	1	.	insertion	.	UU_Cfam_GSD_1.0_ROSY.refSeq.ensformat.gtf.gz
chr1	8755660	chr1-8755660	T	TG	1	G	intron_variant	MODIFIER	.	DOK6	Transcript	XM_038525818	protein_coding	.	1/7	XM_038525818.1:c.67-26851_67-26850insC	.	.	.	.	.	.	.	.	-1	.	insertion	XP_038381746	UU_Cfam_GSD_1.0_ROSY.refSeq.ensformat.gtf.gz
chr1	8755660	chr1-8755660	T	TG	1	G	intron_variant	MODIFIER	.	DOK6	Transcript	XM_038525819	protein_coding	.	1/7	XM_038525819.1:c.67-26851_67-26850insC	.	.	.	.	.	.	.	.	-1	.	insertion	XP_038381747	UU_Cfam_GSD_1.0_ROSY.refSeq.ensformat.gtf.gz
chr1	8771324	chr1-8771324	T	A	1	A	intron_variant	MODIFIER	.	DOK6	Transcript	XM_038525818	protein_coding	.	1/7	XM_038525818.1:c.67-42514A>T	.	.	.	.	.	.	.	.	-1	.	SNV	XP_038381746	UU_Cfam_GSD_1.0_ROSY.refSeq.ensformat.gtf.gz
chr1	8771324	chr1-8771324	T	A	1	A	intron_variant	MODIFIER	.	DOK6	Transcript	XM_038525819	protein_coding	.	1/7	XM_038525819.1:c.67-42514A>T	.	.	.	.	.	.	.	.	-1	.	SNV	XP_038381747	UU_Cfam_GSD_1.0_ROSY.refSeq.ensformat.gtf.gz
chr1	9080688	chr1-9080688	GA	G	1	-	intergenic_variant	MODIFIER	.	.	.	.	.	.	.	.	.	.	.	.	.	.	.	.	.	.	deletion	.	.
chr1	9117609	chr1-9117609	AT	A	1	-	intergenic_variant	MODIFIER	.	.	.	.	.	.	.	.	.	.	.	.	.	.	.	.	.	.	deletion	.	.
chr1	9470402	chr1-9470402	GC	G	2	-	downstream_gene_variant	MODIFIER	.	TMX3	Transcript	XM_038525827	protein_coding	.	.	.	.	.	.	.	.	.	.	2535	1	.	deletion	XP_038381755	UU_Cfam_GSD_1.0_ROSY.refSeq.ensformat.gtf.gz
chr1	9845358	chr1-9845358	T	C	1	C	intergenic_variant	MODIFIER	.	.	.	.	.	.	.	.	.	.	.	.	.	.	.	.	.	.	SNV	.	.
chr1	9880228	chr1-9880228	A	T	1	T	intergenic_variant	MODIFIER	.	.	.	.	.	.	.	.	.	.	.	.	.	.	.	.	.	.	SNV	.	.
chr1	9897145	chr1-9897145	A	G	1	G	intergenic_variant	MODIFIER	.	.	.	.	.	.	.	.	.	.	.	.	.	.	.	.	.	.	SNV	.	.
chr1	9941148	chr1-9941148	C	CTAAGTGTCAGATCTTTTTTTTTTTTTTTTTTTTT	2	TAAGTGTCAGATCTTTTTTTTTTTTTTTTTTTTT	intergenic_variant	MODIFIER	.	.	.	.	.	.	.	.	.	.	.	.	.	.	.	.	.	.	insertion	.	.
chr1	9958931	chr1-9958931	C	T	1	T	intergenic_variant	MODIFIER	.	.	.	.	.	.	.	.	.	.	.	.	.	.	.	.	.	.	SNV	.	.
chr1	9961330	chr1-9961330	T	A	1	A	intergenic_variant	MODIFIER	.	.	.	.	.	.	.	.	.	.	.	.	.	.	.	.	.	.	SNV	.	.
chr1	10031115	chr1-10031115	T	TAAGCAGAGGGAGAGAAAAAAAAAAAAAAA	2	AAGCAGAGGGAGAGAAAAAAAAAAAAAAA	intergenic_variant	MODIFIER	.	.	.	.	.	.	.	.	.	.	.	.	.	.	.	.	.	.	insertion	.	.
chr1	10068731	chr1-10068731	AT	A	1	-	intergenic_variant	MODIFIER	.	.	.	.	.	.	.	.	.	.	.	.	.	.	.	.	.	.	deletion	.	.
chr1	10488175	chr1-10488175	A	G	1	G	intergenic_variant	MODIFIER	.	.	.	.	.	.	.	.	.	.	.	.	.	.	.	.	.	.	SNV	.	.
chr1	10611181	chr1-10611181	C	A	1	A	intergenic_variant	MODIFIER	.	.	.	.	.	.	.	.	.	.	.	.	.	.	.	.	.	.	SNV	.	.
chr1	10636183	chr1-10636183	G	GA	1	A	intergenic_variant	MODIFIER	.	.	.	.	.	.	.	.	.	.	.	.	.	.	.	.	.	.	insertion	.	.
chr1	10718724	chr1-10718724	T	C	1	C	intergenic_variant	MODIFIER	.	.	.	.	.	.	.	.	.	.	.	.	.	.	.	.	.	.	SNV	.	.
chr1	10948212	chr1-10948212	A	G	1	G	upstream_gene_variant	MODIFIER	.	LOC119870629	Transcript	XR_005353015	lncRNA	.	.	.	.	.	.	.	.	.	.	171	-1	.	SNV	.	UU_Cfam_GSD_1.0_ROSY.refSeq.ensformat.gtf.gz
chr1	11160473	chr1-11160473	G	T	2	T	intron_variant	MODIFIER	.	CDH19	Transcript	XM_038525831	protein_coding	.	1/11	XM_038525831.1:c.-107-7513G>T	.	.	.	.	.	.	.	.	1	.	SNV	XP_038381759	UU_Cfam_GSD_1.0_ROSY.refSeq.ensformat.gtf.gz
chr1	11160473	chr1-11160473	G	T	2	T	intron_variant	MODIFIER	.	CDH19	Transcript	XM_038525832	protein_coding	.	1/11	XM_038525832.1:c.-107-7513G>T	.	.	.	.	.	.	.	.	1	.	SNV	XP_038381760	UU_Cfam_GSD_1.0_ROSY.refSeq.ensformat.gtf.gz
chr1	11737316	chr1-11737316	G	GT	1	T	intergenic_variant	MODIFIER	.	.	.	.	.	.	.	.	.	.	.	.	.	.	.	.	.	.	insertion	.	.
chr1	12325122	chr1-12325122	CAT	C	1	-	intergenic_variant	MODIFIER	.	.	.	.	.	.	.	.	.	.	.	.	.	.	.	.	.	.	deletion	.	.
chr1	12481703	chr1-12481703	T	G	1	G	intergenic_variant	MODIFIER	.	.	.	.	.	.	.	.	.	.	.	.	.	.	.	.	.	.	SNV	.	.
chr1	12559546	chr1-12559546	A	G	2	G	intergenic_variant	MODIFIER	.	.	.	.	.	.	.	.	.	.	.	.	.	.	.	.	.	.	SNV	.	.
chr1	12563379	chr1-12563379	G	A	2	A	intergenic_variant	MODIFIER	.	.	.	.	.	.	.	.	.	.	.	.	.	.	.	.	.	.	SNV	.	.
chr1	12713043	chr1-12713043	G	T	2	T	intergenic_variant	MODIFIER	.	.	.	.	.	.	.	.	.	.	.	.	.	.	.	.	.	.	SNV	.	.
chr1	12747960	chr1-12747960	A	G	2	G	intergenic_variant	MODIFIER	.	.	.	.	.	.	.	.	.	.	.	.	.	.	.	.	.	.	SNV	.	.
chr1	13017367	chr1-13017367	C	CAAGTATGGCATCAGAAAAAAAAAAAAAAAAA	2	AAGTATGGCATCAGAAAAAAAAAAAAAAAAA	intergenic_variant	MODIFIER	.	.	.	.	.	.	.	.	.	.	.	.	.	.	.	.	.	.	insertion	.	.
chr1	13111490	chr1-13111490	A	G	2	G	downstream_gene_variant	MODIFIER	.	LOC111093811	Transcript	XR_005353020	lncRNA	.	.	.	.	.	.	.	.	.	.	3154	1	.	SNV	.	UU_Cfam_GSD_1.0_ROSY.refSeq.ensformat.gtf.gz
chr1	13111490	chr1-13111490	A	G	2	G	intron_variant&non_coding_transcript_variant	MODIFIER	.	LOC111093811	Transcript	XR_005353021	lncRNA	.	3/3	XR_005353021.1:n.324+3568A>G	.	.	.	.	.	.	.	.	1	.	SNV	.	UU_Cfam_GSD_1.0_ROSY.refSeq.ensformat.gtf.gz
chr1	13146595	chr1-13146595	T	C	2	C	downstream_gene_variant	MODIFIER	.	LOC111093811	Transcript	XR_005353021	lncRNA	.	.	.	.	.	.	.	.	.	.	1	1	.	SNV	.	UU_Cfam_GSD_1.0_ROSY.refSeq.ensformat.gtf.gz
chr1	13523835	chr1-13523835	T	TCAAAAAAAGAAAACAAAAACAAAAAA	2	CAAAAAAAGAAAACAAAAACAAAAAA	intron_variant	MODIFIER	.	SERPINB11	Transcript	XM_038525848	protein_coding	.	4/10	XM_038525848.1:c.160+15679_160+15680insTTTTTTGTTTTTGTTTTCTTTTTTTG	.	.	.	.	.	.	.	.	-1	.	insertion	XP_038381776	UU_Cfam_GSD_1.0_ROSY.refSeq.ensformat.gtf.gz
chr1	13523835	chr1-13523835	T	TCAAAAAAAGAAAACAAAAACAAAAAA	2	CAAAAAAAGAAAACAAAAACAAAAAA	intron_variant	MODIFIER	.	SERPINB11	Transcript	XR_005353372	protein_coding	.	4/16	XR_005353372.1:n.700+15679_700+15680insTTTTTTGTTTTTGTTTTCTTTTTTTG	.	.	.	.	.	.	.	.	-1	.	insertion	.	UU_Cfam_GSD_1.0_ROSY.refSeq.ensformat.gtf.gz
chr1	13523835	chr1-13523835	T	TCAAAAAAAGAAAACAAAAACAAAAAA	2	CAAAAAAAGAAAACAAAAACAAAAAA	intron_variant	MODIFIER	.	SERPINB11	Transcript	XR_005353373	protein_coding	.	4/16	XR_005353373.1:n.700+15679_700+15680insTTTTTTGTTTTTGTTTTCTTTTTTTG	.	.	.	.	.	.	.	.	-1	.	insertion	.	UU_Cfam_GSD_1.0_ROSY.refSeq.ensformat.gtf.gz
chr1	13523835	chr1-13523835	T	TCAAAAAAAGAAAACAAAAACAAAAAA	2	CAAAAAAAGAAAACAAAAACAAAAAA	intron_variant	MODIFIER	.	SERPINB11	Transcript	XR_005353374	protein_coding	.	5/17	XR_005353374.1:n.1001+15679_1001+15680insTTTTTTGTTTTTGTTTTCTTTTTTTG	.	.	.	.	.	.	.	.	-1	.	insertion	.	UU_Cfam_GSD_1.0_ROSY.refSeq.ensformat.gtf.gz
chr1	13523835	chr1-13523835	T	TCAAAAAAAGAAAACAAAAACAAAAAA	2	CAAAAAAAGAAAACAAAAACAAAAAA	intron_variant	MODIFIER	.	SERPINB11	Transcript	XR_005353375	protein_coding	.	5/17	XR_005353375.1:n.759+15679_759+15680insTTTTTTGTTTTTGTTTTCTTTTTTTG	.	.	.	.	.	.	.	.	-1	.	insertion	.	UU_Cfam_GSD_1.0_ROSY.refSeq.ensformat.gtf.gz
chr1	13523835	chr1-13523835	T	TCAAAAAAAGAAAACAAAAACAAAAAA	2	CAAAAAAAGAAAACAAAAACAAAAAA	intron_variant	MODIFIER	.	SERPINB11	Transcript	XR_005353376	protein_coding	.	5/17	XR_005353376.1:n.990+15679_990+15680insTTTTTTGTTTTTGTTTTCTTTTTTTG	.	.	.	.	.	.	.	.	-1	.	insertion	.	UU_Cfam_GSD_1.0_ROSY.refSeq.ensformat.gtf.gz
chr1	13523835	chr1-13523835	T	TCAAAAAAAGAAAACAAAAACAAAAAA	2	CAAAAAAAGAAAACAAAAACAAAAAA	intron_variant	MODIFIER	.	SERPINB11	Transcript	XR_005353377	protein_coding	.	4/15	XR_005353377.1:n.700+15679_700+15680insTTTTTTGTTTTTGTTTTCTTTTTTTG	.	.	.	.	.	.	.	.	-1	.	insertion	.	UU_Cfam_GSD_1.0_ROSY.refSeq.ensformat.gtf.gz
chr1	13523835	chr1-13523835	T	TCAAAAAAAGAAAACAAAAACAAAAAA	2	CAAAAAAAGAAAACAAAAACAAAAAA	intron_variant	MODIFIER	.	SERPINB11	Transcript	XR_005353378	protein_coding	.	4/11	XR_005353378.1:n.700+15679_700+15680insTTTTTTGTTTTTGTTTTCTTTTTTTG	.	.	.	.	.	.	.	.	-1	.	insertion	.	UU_Cfam_GSD_1.0_ROSY.refSeq.ensformat.gtf.gz
chr1	13523835	chr1-13523835	T	TCAAAAAAAGAAAACAAAAACAAAAAA	2	CAAAAAAAGAAAACAAAAACAAAAAA	intron_variant	MODIFIER	.	SERPINB11	Transcript	XR_005353379	protein_coding	.	4/11	XR_005353379.1:n.700+15679_700+15680insTTTTTTGTTTTTGTTTTCTTTTTTTG	.	.	.	.	.	.	.	.	-1	.	insertion	.	UU_Cfam_GSD_1.0_ROSY.refSeq.ensformat.gtf.gz
chr1	13523835	chr1-13523835	T	TCAAAAAAAGAAAACAAAAACAAAAAA	2	CAAAAAAAGAAAACAAAAACAAAAAA	intron_variant	MODIFIER	.	SERPINB11	Transcript	XR_005353380	protein_coding	.	4/15	XR_005353380.1:n.700+15679_700+15680insTTTTTTGTTTTTGTTTTCTTTTTTTG	.	.	.	.	.	.	.	.	-1	.	insertion	.	UU_Cfam_GSD_1.0_ROSY.refSeq.ensformat.gtf.gz
chr1	13523835	chr1-13523835	T	TCAAAAAAAGAAAACAAAAACAAAAAA	2	CAAAAAAAGAAAACAAAAACAAAAAA	intron_variant	MODIFIER	.	SERPINB11	Transcript	XR_005353382	protein_coding	.	3/15	XR_005353382.1:n.586+15679_586+15680insTTTTTTGTTTTTGTTTTCTTTTTTTG	.	.	.	.	.	.	.	.	-1	.	insertion	.	UU_Cfam_GSD_1.0_ROSY.refSeq.ensformat.gtf.gz
chr1	13523835	chr1-13523835	T	TCAAAAAAAGAAAACAAAAACAAAAAA	2	CAAAAAAAGAAAACAAAAACAAAAAA	intron_variant	MODIFIER	.	SERPINB11	Transcript	XR_005353383	protein_coding	.	4/16	XR_005353383.1:n.823+874_823+875insTTTTTTGTTTTTGTTTTCTTTTTTTG	.	.	.	.	.	.	.	.	-1	.	insertion	.	UU_Cfam_GSD_1.0_ROSY.refSeq.ensformat.gtf.gz
chr1	13523835	chr1-13523835	T	TCAAAAAAAGAAAACAAAAACAAAAAA	2	CAAAAAAAGAAAACAAAAACAAAAAA	intron_variant	MODIFIER	.	SERPINB11	Transcript	XR_005353384	protein_coding	.	5/17	XR_005353384.1:n.890+874_890+875insTTTTTTGTTTTTGTTTTCTTTTTTTG	.	.	.	.	.	.	.	.	-1	.	insertion	.	UU_Cfam_GSD_1.0_ROSY.refSeq.ensformat.gtf.gz
chr1	13523835	chr1-13523835	T	TCAAAAAAAGAAAACAAAAACAAAAAA	2	CAAAAAAAGAAAACAAAAACAAAAAA	intron_variant	MODIFIER	.	SERPINB11	Transcript	XR_005353385	protein_coding	.	4/16	XR_005353385.1:n.653+11879_653+11880insTTTTTTGTTTTTGTTTTCTTTTTTTG	.	.	.	.	.	.	.	.	-1	.	insertion	.	UU_Cfam_GSD_1.0_ROSY.refSeq.ensformat.gtf.gz
chr1	13523835	chr1-13523835	T	TCAAAAAAAGAAAACAAAAACAAAAAA	2	CAAAAAAAGAAAACAAAAACAAAAAA	intron_variant	MODIFIER	.	SERPINB11	Transcript	XR_005353386	protein_coding	.	2/14	XR_005353386.1:n.515+19992_515+19993insTTTTTTGTTTTTGTTTTCTTTTTTTG	.	.	.	.	.	.	.	.	-1	.	insertion	.	UU_Cfam_GSD_1.0_ROSY.refSeq.ensformat.gtf.gz
chr1	13523835	chr1-13523835	T	TCAAAAAAAGAAAACAAAAACAAAAAA	2	CAAAAAAAGAAAACAAAAACAAAAAA	intron_variant	MODIFIER	.	SERPINB11	Transcript	XR_005353387	protein_coding	.	3/14	XR_005353387.1:n.586+15679_586+15680insTTTTTTGTTTTTGTTTTCTTTTTTTG	.	.	.	.	.	.	.	.	-1	.	insertion	.	UU_Cfam_GSD_1.0_ROSY.refSeq.ensformat.gtf.gz
chr1	13853538	chr1-13853538	T	TTCTCTCTCTCTCTC	2	TCTCTCTCTCTCTC	intron_variant	MODIFIER	.	BCL2	Transcript	NM_001002949	protein_coding	.	2/2	NM_001002949.1:c.585+40718_585+40731dup	.	.	.	.	.	.	.	.	1	.	insertion	NP_001002949	UU_Cfam_GSD_1.0_ROSY.refSeq.ensformat.gtf.gz
chr1	14119455	chr1-14119455	T	TGAAATCAATTAAAAAAAAAAAAAAAAA	1	GAAATCAATTAAAAAAAAAAAAAAAAA	intron_variant	MODIFIER	.	PHLPP1	Transcript	XM_038525861	protein_coding	.	15/18	XM_038525861.1:c.3365+978_3365+979insTTTTTTTTTTTTTTTTTAATTGATTTC	.	.	.	.	.	.	.	.	-1	.	insertion	XP_038381789	UU_Cfam_GSD_1.0_ROSY.refSeq.ensformat.gtf.gz
chr1	14119455	chr1-14119455	T	TGAAATCAATTAAAAAAAAAAAAAAAAA	1	GAAATCAATTAAAAAAAAAAAAAAAAA	intron_variant&non_coding_transcript_variant	MODIFIER	.	LOC119870708	Transcript	XR_005353406	lncRNA	.	2/3	XR_005353406.1:n.412-463_412-462insAAAAAAAAAAAAAAGAAATCAATTAAA	.	.	.	.	.	.	.	.	1	.	insertion	.	UU_Cfam_GSD_1.0_ROSY.refSeq.ensformat.gtf.gz
chr1	14267598	chr1-14267598	C	A	1	A	intron_variant	MODIFIER	.	PHLPP1	Transcript	XM_038525861	protein_coding	.	3/18	XM_038525861.1:c.1486+40331G>T	.	.	.	.	.	.	.	.	-1	.	SNV	XP_038381789	UU_Cfam_GSD_1.0_ROSY.refSeq.ensformat.gtf.gz
chr1	14306502	chr1-14306502	C	A	2	A	intron_variant	MODIFIER	.	PHLPP1	Transcript	XM_038525861	protein_coding	.	3/18	XM_038525861.1:c.1486+1427G>T	.	.	.	.	.	.	.	.	-1	.	SNV	XP_038381789	UU_Cfam_GSD_1.0_ROSY.refSeq.ensformat.gtf.gz
chr1	14368946	chr1-14368946	CTGTGTGTGTG	C,CTGTGTGTGTGTGTGTGTGTGTGTGTGTG	1,1	-	intergenic_variant	MODIFIER	.	.	.	.	.	.	.	.	.	.	.	.	.	.	.	.	.	.	sequence_alteration	.	.
chr1	14368946	chr1-14368946	CTGTGTGTGTG	C,CTGTGTGTGTGTGTGTGTGTGTGTGTGTG	1,1	TGTGTGTGTGTGTGTGTGTGTGTGTGTG	intergenic_variant	MODIFIER	.	.	.	.	.	.	.	.	.	.	.	.	.	.	.	.	.	.	sequence_alteration	.	.
chr1	14439987	chr1-14439987	A	G	1	G	intron_variant	MODIFIER	.	ZCCHC2	Transcript	XM_038525862	protein_coding	.	6/15	XM_038525862.1:c.1340+4520T>C	.	.	.	.	.	.	.	.	-1	.	SNV	XP_038381790	UU_Cfam_GSD_1.0_ROSY.refSeq.ensformat.gtf.gz
chr1	14439993	chr1-14439993	A	G	1	G	intron_variant	MODIFIER	.	ZCCHC2	Transcript	XM_038525862	protein_coding	.	6/15	XM_038525862.1:c.1340+4514T>C	.	.	.	.	.	.	.	.	-1	.	SNV	XP_038381790	UU_Cfam_GSD_1.0_ROSY.refSeq.ensformat.gtf.gz
chr1	14439999	chr1-14439999	A	G	1	G	intron_variant	MODIFIER	.	ZCCHC2	Transcript	XM_038525862	protein_coding	.	6/15	XM_038525862.1:c.1340+4508T>C	.	.	.	.	.	.	.	.	-1	.	SNV	XP_038381790	UU_Cfam_GSD_1.0_ROSY.refSeq.ensformat.gtf.gz
chr1	14575745	chr1-14575745	T	TTTTC	2	TTTC	downstream_gene_variant	MODIFIER	.	TNFRSF11A	Transcript	XM_038529560	protein_coding	.	.	.	.	.	.	.	.	.	.	2511	-1	.	insertion	XP_038385488	UU_Cfam_GSD_1.0_ROSY.refSeq.ensformat.gtf.gz
chr1	14575745	chr1-14575745	T	TTTTC	2	TTTC	downstream_gene_variant	MODIFIER	.	LOC119870710	Transcript	XR_005353412	lncRNA	.	.	.	.	.	.	.	.	.	.	3307	1	.	insertion	.	UU_Cfam_GSD_1.0_ROSY.refSeq.ensformat.gtf.gz
chr1	14575745	chr1-14575745	T	TTTTC	2	TTTC	downstream_gene_variant	MODIFIER	.	LOC119870710	Transcript	XR_005353413	lncRNA	.	.	.	.	.	.	.	.	.	.	3307	1	.	insertion	.	UU_Cfam_GSD_1.0_ROSY.refSeq.ensformat.gtf.gz
chr1	14671643	chr1-14671643	A	C	1	C	intron_variant	MODIFIER	.	RELCH	Transcript	XM_038525864	protein_coding	.	26/29	XM_038525864.1:c.3265+1907T>G	.	.	.	.	.	.	.	.	-1	.	SNV	XP_038381792	UU_Cfam_GSD_1.0_ROSY.refSeq.ensformat.gtf.gz
chr1	14671643	chr1-14671643	A	C	1	C	intron_variant	MODIFIER	.	RELCH	Transcript	XM_038525865	protein_coding	.	26/29	XM_038525865.1:c.3265+1907T>G	.	.	.	.	.	.	.	.	-1	.	SNV	XP_038381793	UU_Cfam_GSD_1.0_ROSY.refSeq.ensformat.gtf.gz
chr1	14671643	chr1-14671643	A	C	1	C	intron_variant	MODIFIER	.	RELCH	Transcript	XM_038525866	protein_coding	.	25/28	XM_038525866.1:c.3241+1907T>G	.	.	.	.	.	.	.	.	-1	.	SNV	XP_038381794	UU_Cfam_GSD_1.0_ROSY.refSeq.ensformat.gtf.gz
chr1	14671643	chr1-14671643	A	C	1	C	intron_variant	MODIFIER	.	RELCH	Transcript	XM_038525867	protein_coding	.	25/28	XM_038525867.1:c.3241+1907T>G	.	.	.	.	.	.	.	.	-1	.	SNV	XP_038381795	UU_Cfam_GSD_1.0_ROSY.refSeq.ensformat.gtf.gz
chr1	14671643	chr1-14671643	A	C	1	C	intron_variant	MODIFIER	.	RELCH	Transcript	XM_038525868	protein_coding	.	26/29	XM_038525868.1:c.3265+1907T>G	.	.	.	.	.	.	.	.	-1	.	SNV	XP_038381796	UU_Cfam_GSD_1.0_ROSY.refSeq.ensformat.gtf.gz
chr1	14671643	chr1-14671643	A	C	1	C	intron_variant	MODIFIER	.	RELCH	Transcript	XM_038525869	protein_coding	.	25/28	XM_038525869.1:c.3193+1907T>G	.	.	.	.	.	.	.	.	-1	.	SNV	XP_038381797	UU_Cfam_GSD_1.0_ROSY.refSeq.ensformat.gtf.gz
chr1	14671643	chr1-14671643	A	C	1	C	intron_variant	MODIFIER	.	RELCH	Transcript	XM_038525870	protein_coding	.	24/27	XM_038525870.1:c.3169+1907T>G	.	.	.	.	.	.	.	.	-1	.	SNV	XP_038381798	UU_Cfam_GSD_1.0_ROSY.refSeq.ensformat.gtf.gz
chr1	14671643	chr1-14671643	A	C	1	C	intron_variant	MODIFIER	.	RELCH	Transcript	XM_038525871	protein_coding	.	25/25	XM_038525871.1:c.*38+1907T>G	.	.	.	.	.	.	.	.	-1	.	SNV	XP_038381799	UU_Cfam_GSD_1.0_ROSY.refSeq.ensformat.gtf.gz
chr1	14671643	chr1-14671643	A	C	1	C	intron_variant	MODIFIER	.	RELCH	Transcript	XM_038525872	protein_coding	.	25/28	XM_038525872.1:c.2665+1907T>G	.	.	.	.	.	.	.	.	-1	.	SNV	XP_038381800	UU_Cfam_GSD_1.0_ROSY.refSeq.ensformat.gtf.gz
chr1	14671643	chr1-14671643	A	C	1	C	downstream_gene_variant	MODIFIER	.	RELCH	Transcript	XR_005353414	protein_coding	.	.	.	.	.	.	.	.	.	.	3494	-1	.	SNV	.	UU_Cfam_GSD_1.0_ROSY.refSeq.ensformat.gtf.gz
chr1	14766164	chr1-14766164	A	T	1	T	intron_variant	MODIFIER	.	PIGN	Transcript	XM_038525873	protein_coding	.	2/31	XM_038525873.1:c.-162+2976A>T	.	.	.	.	.	.	.	.	1	.	SNV	XP_038381801	UU_Cfam_GSD_1.0_ROSY.refSeq.ensformat.gtf.gz
chr1	14766164	chr1-14766164	A	T	1	T	intron_variant	MODIFIER	.	PIGN	Transcript	XM_038525874	protein_coding	.	2/32	XM_038525874.1:c.-324-2419A>T	.	.	.	.	.	.	.	.	1	.	SNV	XP_038381802	UU_Cfam_GSD_1.0_ROSY.refSeq.ensformat.gtf.gz
chr1	14766164	chr1-14766164	A	T	1	T	intron_variant	MODIFIER	.	PIGN	Transcript	XM_038525875	protein_coding	.	1/30	XM_038525875.1:c.-162+5280A>T	.	.	.	.	.	.	.	.	1	.	SNV	XP_038381803	UU_Cfam_GSD_1.0_ROSY.refSeq.ensformat.gtf.gz
chr1	14766164	chr1-14766164	A	T	1	T	intron_variant	MODIFIER	.	PIGN	Transcript	XM_038525876	protein_coding	.	2/30	XM_038525876.1:c.-162+2976A>T	.	.	.	.	.	.	.	.	1	.	SNV	XP_038381804	UU_Cfam_GSD_1.0_ROSY.refSeq.ensformat.gtf.gz
chr1	14783832	chr1-14783832	TTAA	T	1	-	intron_variant	MODIFIER	.	PIGN	Transcript	XM_038525873	protein_coding	.	6/31	XM_038525873.1:c.443-118_443-116del	.	.	.	.	.	.	.	.	1	.	deletion	XP_038381801	UU_Cfam_GSD_1.0_ROSY.refSeq.ensformat.gtf.gz
chr1	14783832	chr1-14783832	TTAA	T	1	-	intron_variant	MODIFIER	.	PIGN	Transcript	XM_038525874	protein_coding	.	7/32	XM_038525874.1:c.443-118_443-116del	.	.	.	.	.	.	.	.	1	.	deletion	XP_038381802	UU_Cfam_GSD_1.0_ROSY.refSeq.ensformat.gtf.gz
chr1	14783832	chr1-14783832	TTAA	T	1	-	intron_variant	MODIFIER	.	PIGN	Transcript	XM_038525875	protein_coding	.	5/30	XM_038525875.1:c.443-118_443-116del	.	.	.	.	.	.	.	.	1	.	deletion	XP_038381803	UU_Cfam_GSD_1.0_ROSY.refSeq.ensformat.gtf.gz
chr1	14783832	chr1-14783832	TTAA	T	1	-	intron_variant	MODIFIER	.	PIGN	Transcript	XM_038525876	protein_coding	.	6/30	XM_038525876.1:c.443-118_443-116del	.	.	.	.	.	.	.	.	1	.	deletion	XP_038381804	UU_Cfam_GSD_1.0_ROSY.refSeq.ensformat.gtf.gz
chr1	14817296	chr1-14817296	AT	A	1	-	intron_variant	MODIFIER	.	PIGN	Transcript	XM_038525873	protein_coding	.	16/31	XM_038525873.1:c.1435-145del	.	.	.	.	.	.	.	.	1	.	deletion	XP_038381801	UU_Cfam_GSD_1.0_ROSY.refSeq.ensformat.gtf.gz
chr1	14817296	chr1-14817296	AT	A	1	-	intron_variant	MODIFIER	.	PIGN	Transcript	XM_038525874	protein_coding	.	17/32	XM_038525874.1:c.1435-145del	.	.	.	.	.	.	.	.	1	.	deletion	XP_038381802	UU_Cfam_GSD_1.0_ROSY.refSeq.ensformat.gtf.gz
chr1	14817296	chr1-14817296	AT	A	1	-	intron_variant	MODIFIER	.	PIGN	Transcript	XM_038525875	protein_coding	.	15/30	XM_038525875.1:c.1435-145del	.	.	.	.	.	.	.	.	1	.	deletion	XP_038381803	UU_Cfam_GSD_1.0_ROSY.refSeq.ensformat.gtf.gz
chr1	14817296	chr1-14817296	AT	A	1	-	intron_variant	MODIFIER	.	PIGN	Transcript	XM_038525876	protein_coding	.	16/30	XM_038525876.1:c.1435-145del	.	.	.	.	.	.	.	.	1	.	deletion	XP_038381804	UU_Cfam_GSD_1.0_ROSY.refSeq.ensformat.gtf.gz
chr1	14970771	chr1-14970771	T	C	1	C	downstream_gene_variant	MODIFIER	.	LOC111090609	Transcript	XR_005353025	lncRNA	.	.	.	.	.	.	.	.	.	.	1387	-1	.	SNV	.	UU_Cfam_GSD_1.0_ROSY.refSeq.ensformat.gtf.gz
chr1	14970771	chr1-14970771	T	C	1	C	intron_variant&non_coding_transcript_variant	MODIFIER	.	LOC111090609	Transcript	XR_005353026	lncRNA	.	3/3	XR_005353026.1:n.799-5380A>G	.	.	.	.	.	.	.	.	-1	.	SNV	.	UU_Cfam_GSD_1.0_ROSY.refSeq.ensformat.gtf.gz
chr1	15001361	chr1-15001361	A	ATAGGATCTTTATTATTATTATTTTTTTTTTTTTT	2	TAGGATCTTTATTATTATTATTTTTTTTTTTTTT	intron_variant	MODIFIER	.	RNF152	Transcript	XM_038525878	protein_coding	.	1/1	XM_038525878.1:c.-161+10702_-161+10703insATTTTTTTTTTTTTTTAGGATCTTTATTATTATT	.	.	.	.	.	.	.	.	1	.	insertion	XP_038381806	UU_Cfam_GSD_1.0_ROSY.refSeq.ensformat.gtf.gz
chr1	15001361	chr1-15001361	A	ATAGGATCTTTATTATTATTATTTTTTTTTTTTTT	2	TAGGATCTTTATTATTATTATTTTTTTTTTTTTT	intron_variant	MODIFIER	.	RNF152	Transcript	XR_005353415	protein_coding	.	1/4	XR_005353415.1:n.105+10702_105+10703insATTTTTTTTTTTTTTTAGGATCTTTATTATTATT	.	.	.	.	.	.	.	.	1	.	insertion	.	UU_Cfam_GSD_1.0_ROSY.refSeq.ensformat.gtf.gz
chr1	15001361	chr1-15001361	A	ATAGGATCTTTATTATTATTATTTTTTTTTTTTTT	2	TAGGATCTTTATTATTATTATTTTTTTTTTTTTT	intron_variant	MODIFIER	.	RNF152	Transcript	XR_005353416	protein_coding	.	1/4	XR_005353416.1:n.126+9452_126+9453insATTTTTTTTTTTTTTTAGGATCTTTATTATTATT	.	.	.	.	.	.	.	.	1	.	insertion	.	UU_Cfam_GSD_1.0_ROSY.refSeq.ensformat.gtf.gz
chr1	15001361	chr1-15001361	A	ATAGGATCTTTATTATTATTATTTTTTTTTTTTTT	2	TAGGATCTTTATTATTATTATTTTTTTTTTTTTT	intron_variant	MODIFIER	.	RNF152	Transcript	XR_005353417	protein_coding	.	1/4	XR_005353417.1:n.105+10702_105+10703insATTTTTTTTTTTTTTTAGGATCTTTATTATTATT	.	.	.	.	.	.	.	.	1	.	insertion	.	UU_Cfam_GSD_1.0_ROSY.refSeq.ensformat.gtf.gz
chr1	15001361	chr1-15001361	A	ATAGGATCTTTATTATTATTATTTTTTTTTTTTTT	2	TAGGATCTTTATTATTATTATTTTTTTTTTTTTT	intron_variant	MODIFIER	.	RNF152	Transcript	XR_005353418	protein_coding	.	1/3	XR_005353418.1:n.105+10702_105+10703insATTTTTTTTTTTTTTTAGGATCTTTATTATTATT	.	.	.	.	.	.	.	.	1	.	insertion	.	UU_Cfam_GSD_1.0_ROSY.refSeq.ensformat.gtf.gz
chr1	15001361	chr1-15001361	A	ATAGGATCTTTATTATTATTATTTTTTTTTTTTTT	2	TAGGATCTTTATTATTATTATTTTTTTTTTTTTT	intron_variant	MODIFIER	.	RNF152	Transcript	XR_005353419	protein_coding	.	1/4	XR_005353419.1:n.105+10702_105+10703insATTTTTTTTTTTTTTTAGGATCTTTATTATTATT	.	.	.	.	.	.	.	.	1	.	insertion	.	UU_Cfam_GSD_1.0_ROSY.refSeq.ensformat.gtf.gz
chr1	15001361	chr1-15001361	A	ATAGGATCTTTATTATTATTATTTTTTTTTTTTTT	2	TAGGATCTTTATTATTATTATTTTTTTTTTTTTT	intron_variant	MODIFIER	.	RNF152	Transcript	XR_005353420	protein_coding	.	1/5	XR_005353420.1:n.105+10702_105+10703insATTTTTTTTTTTTTTTAGGATCTTTATTATTATT	.	.	.	.	.	.	.	.	1	.	insertion	.	UU_Cfam_GSD_1.0_ROSY.refSeq.ensformat.gtf.gz
chr1	15001361	chr1-15001361	A	ATAGGATCTTTATTATTATTATTTTTTTTTTTTTT	2	TAGGATCTTTATTATTATTATTTTTTTTTTTTTT	intron_variant	MODIFIER	.	RNF152	Transcript	XR_005353421	protein_coding	.	1/3	XR_005353421.1:n.105+10702_105+10703insATTTTTTTTTTTTTTTAGGATCTTTATTATTATT	.	.	.	.	.	.	.	.	1	.	insertion	.	UU_Cfam_GSD_1.0_ROSY.refSeq.ensformat.gtf.gz
chr1	15053301	chr1-15053301	G	A	1	A	intron_variant	MODIFIER	.	RNF152	Transcript	XM_038525878	protein_coding	.	1/1	XM_038525878.1:c.-160-9432G>A	.	.	.	.	.	.	.	.	1	.	SNV	XP_038381806	UU_Cfam_GSD_1.0_ROSY.refSeq.ensformat.gtf.gz
chr1	15053301	chr1-15053301	G	A	1	A	intron_variant	MODIFIER	.	RNF152	Transcript	XR_005353415	protein_coding	.	1/4	XR_005353415.1:n.106-9432G>A	.	.	.	.	.	.	.	.	1	.	SNV	.	UU_Cfam_GSD_1.0_ROSY.refSeq.ensformat.gtf.gz
chr1	15053301	chr1-15053301	G	A	1	A	intron_variant	MODIFIER	.	RNF152	Transcript	XR_005353416	protein_coding	.	1/4	XR_005353416.1:n.127-9432G>A	.	.	.	.	.	.	.	.	1	.	SNV	.	UU_Cfam_GSD_1.0_ROSY.refSeq.ensformat.gtf.gz
chr1	15053301	chr1-15053301	G	A	1	A	intron_variant	MODIFIER	.	RNF152	Transcript	XR_005353417	protein_coding	.	1/4	XR_005353417.1:n.106-9432G>A	.	.	.	.	.	.	.	.	1	.	SNV	.	UU_Cfam_GSD_1.0_ROSY.refSeq.ensformat.gtf.gz
chr1	15053301	chr1-15053301	G	A	1	A	intron_variant	MODIFIER	.	RNF152	Transcript	XR_005353418	protein_coding	.	1/3	XR_005353418.1:n.106-9432G>A	.	.	.	.	.	.	.	.	1	.	SNV	.	UU_Cfam_GSD_1.0_ROSY.refSeq.ensformat.gtf.gz
chr1	15053301	chr1-15053301	G	A	1	A	intron_variant	MODIFIER	.	RNF152	Transcript	XR_005353419	protein_coding	.	1/4	XR_005353419.1:n.106-9432G>A	.	.	.	.	.	.	.	.	1	.	SNV	.	UU_Cfam_GSD_1.0_ROSY.refSeq.ensformat.gtf.gz
chr1	15053301	chr1-15053301	G	A	1	A	intron_variant	MODIFIER	.	RNF152	Transcript	XR_005353420	protein_coding	.	1/5	XR_005353420.1:n.106-9432G>A	.	.	.	.	.	.	.	.	1	.	SNV	.	UU_Cfam_GSD_1.0_ROSY.refSeq.ensformat.gtf.gz
chr1	15053301	chr1-15053301	G	A	1	A	intron_variant	MODIFIER	.	RNF152	Transcript	XR_005353421	protein_coding	.	1/3	XR_005353421.1:n.106-9432G>A	.	.	.	.	.	.	.	.	1	.	SNV	.	UU_Cfam_GSD_1.0_ROSY.refSeq.ensformat.gtf.gz
chr1	15061581	chr1-15061581	G	A	1	A	intron_variant	MODIFIER	.	RNF152	Transcript	XM_038525878	protein_coding	.	1/1	XM_038525878.1:c.-160-1152G>A	.	.	.	.	.	.	.	.	1	.	SNV	XP_038381806	UU_Cfam_GSD_1.0_ROSY.refSeq.ensformat.gtf.gz
chr1	15061581	chr1-15061581	G	A	1	A	intron_variant	MODIFIER	.	RNF152	Transcript	XR_005353415	protein_coding	.	1/4	XR_005353415.1:n.106-1152G>A	.	.	.	.	.	.	.	.	1	.	SNV	.	UU_Cfam_GSD_1.0_ROSY.refSeq.ensformat.gtf.gz
chr1	15061581	chr1-15061581	G	A	1	A	intron_variant	MODIFIER	.	RNF152	Transcript	XR_005353416	protein_coding	.	1/4	XR_005353416.1:n.127-1152G>A	.	.	.	.	.	.	.	.	1	.	SNV	.	UU_Cfam_GSD_1.0_ROSY.refSeq.ensformat.gtf.gz
chr1	15061581	chr1-15061581	G	A	1	A	intron_variant	MODIFIER	.	RNF152	Transcript	XR_005353417	protein_coding	.	1/4	XR_005353417.1:n.106-1152G>A	.	.	.	.	.	.	.	.	1	.	SNV	.	UU_Cfam_GSD_1.0_ROSY.refSeq.ensformat.gtf.gz
chr1	15061581	chr1-15061581	G	A	1	A	intron_variant	MODIFIER	.	RNF152	Transcript	XR_005353418	protein_coding	.	1/3	XR_005353418.1:n.106-1152G>A	.	.	.	.	.	.	.	.	1	.	SNV	.	UU_Cfam_GSD_1.0_ROSY.refSeq.ensformat.gtf.gz
chr1	15061581	chr1-15061581	G	A	1	A	intron_variant	MODIFIER	.	RNF152	Transcript	XR_005353419	protein_coding	.	1/4	XR_005353419.1:n.106-1152G>A	.	.	.	.	.	.	.	.	1	.	SNV	.	UU_Cfam_GSD_1.0_ROSY.refSeq.ensformat.gtf.gz
chr1	15061581	chr1-15061581	G	A	1	A	intron_variant	MODIFIER	.	RNF152	Transcript	XR_005353420	protein_coding	.	1/5	XR_005353420.1:n.106-1152G>A	.	.	.	.	.	.	.	.	1	.	SNV	.	UU_Cfam_GSD_1.0_ROSY.refSeq.ensformat.gtf.gz
chr1	15061581	chr1-15061581	G	A	1	A	intron_variant	MODIFIER	.	RNF152	Transcript	XR_005353421	protein_coding	.	1/3	XR_005353421.1:n.106-1152G>A	.	.	.	.	.	.	.	.	1	.	SNV	.	UU_Cfam_GSD_1.0_ROSY.refSeq.ensformat.gtf.gz
chr1	15107885	chr1-15107885	A	C	1	C	intergenic_variant	MODIFIER	.	.	.	.	.	.	.	.	.	.	.	.	.	.	.	.	.	.	SNV	.	.
chr1	15286835	chr1-15286835	G	T	1	T	intron_variant	MODIFIER	.	CDH20	Transcript	NM_001286988	protein_coding	.	5/10	NM_001286988.1:c.1018-647C>A	.	.	.	.	.	.	.	.	-1	.	SNV	NP_001273917	UU_Cfam_GSD_1.0_ROSY.refSeq.ensformat.gtf.gz
chr1	15286835	chr1-15286835	G	T	1	T	intron_variant&non_coding_transcript_variant	MODIFIER	.	LOC111094796	Transcript	XR_005353425	lncRNA	.	3/4	XR_005353425.1:n.961+4802G>T	.	.	.	.	.	.	.	.	1	.	SNV	.	UU_Cfam_GSD_1.0_ROSY.refSeq.ensformat.gtf.gz
chr1	15286835	chr1-15286835	G	T	1	T	intron_variant&non_coding_transcript_variant	MODIFIER	.	LOC111094796	Transcript	XR_005353426	lncRNA	.	3/5	XR_005353426.1:n.871+4892G>T	.	.	.	.	.	.	.	.	1	.	SNV	.	UU_Cfam_GSD_1.0_ROSY.refSeq.ensformat.gtf.gz
chr1	15286835	chr1-15286835	G	T	1	T	intron_variant&non_coding_transcript_variant	MODIFIER	.	LOC111094796	Transcript	XR_005353427	lncRNA	.	3/3	XR_005353427.1:n.870+4892G>T	.	.	.	.	.	.	.	.	1	.	SNV	.	UU_Cfam_GSD_1.0_ROSY.refSeq.ensformat.gtf.gz
chr1	15372288	chr1-15372288	C	CCTCTCT	1	CTCTCT	intron_variant&non_coding_transcript_variant	MODIFIER	.	LOC119870713	Transcript	XR_005353428	lncRNA	.	1/2	XR_005353428.1:n.260-1112_260-1107dup	.	.	.	.	.	.	.	.	1	.	insertion	.	UU_Cfam_GSD_1.0_ROSY.refSeq.ensformat.gtf.gz
chr1	15372308	chr1-15372308	A	G	1	G	intron_variant&non_coding_transcript_variant	MODIFIER	.	LOC119870713	Transcript	XR_005353428	lncRNA	.	1/2	XR_005353428.1:n.260-1095A>G	.	.	.	.	.	.	.	.	1	.	SNV	.	UU_Cfam_GSD_1.0_ROSY.refSeq.ensformat.gtf.gz
chr1	15372313	chr1-15372313	G	A	1	A	intron_variant&non_coding_transcript_variant	MODIFIER	.	LOC119870713	Transcript	XR_005353428	lncRNA	.	1/2	XR_005353428.1:n.260-1090G>A	.	.	.	.	.	.	.	.	1	.	SNV	.	UU_Cfam_GSD_1.0_ROSY.refSeq.ensformat.gtf.gz
chr1	15372315	chr1-15372315	T	TAAAATA	1	AAAATA	intron_variant&non_coding_transcript_variant	MODIFIER	.	LOC119870713	Transcript	XR_005353428	lncRNA	.	1/2	XR_005353428.1:n.260-1085_260-1084insATAAAA	.	.	.	.	.	.	.	.	1	.	insertion	.	UU_Cfam_GSD_1.0_ROSY.refSeq.ensformat.gtf.gz
chr1	15406881	chr1-15406881	TGC	T	1	-	intron_variant&non_coding_transcript_variant	MODIFIER	.	LOC119870715	Transcript	XR_005353430	lncRNA	.	1/2	XR_005353430.1:n.70+3933_70+3934del	.	.	.	.	.	.	.	.	1	.	deletion	.	UU_Cfam_GSD_1.0_ROSY.refSeq.ensformat.gtf.gz
chr1	15406884	chr1-15406884	A	T	1	T	intron_variant&non_coding_transcript_variant	MODIFIER	.	LOC119870715	Transcript	XR_005353430	lncRNA	.	1/2	XR_005353430.1:n.70+3935A>T	.	.	.	.	.	.	.	.	1	.	SNV	.	UU_Cfam_GSD_1.0_ROSY.refSeq.ensformat.gtf.gz
chr1	15461036	chr1-15461036	A	G	1	G	intron_variant&non_coding_transcript_variant	MODIFIER	.	LOC119870715	Transcript	XR_005353430	lncRNA	.	2/2	XR_005353430.1:n.154+458A>G	.	.	.	.	.	.	.	.	1	.	SNV	.	UU_Cfam_GSD_1.0_ROSY.refSeq.ensformat.gtf.gz
chr1	15492886	chr1-15492886	C	A	1	A	intergenic_variant	MODIFIER	.	.	.	.	.	.	.	.	.	.	.	.	.	.	.	.	.	.	SNV	.	.
chr1	15616666	chr1-15616666	G	T	1	T	intron_variant&non_coding_transcript_variant	MODIFIER	.	LOC111090610	Transcript	XR_005353029	lncRNA	.	1/4	XR_005353029.1:n.108+14284G>T	.	.	.	.	.	.	.	.	1	.	SNV	.	UU_Cfam_GSD_1.0_ROSY.refSeq.ensformat.gtf.gz
chr1	15655651	chr1-15655651	C	T	1	T	intron_variant&non_coding_transcript_variant	MODIFIER	.	LOC111090610	Transcript	XR_005353029	lncRNA	.	1/4	XR_005353029.1:n.109-10361C>T	.	.	.	.	.	.	.	.	1	.	SNV	.	UU_Cfam_GSD_1.0_ROSY.refSeq.ensformat.gtf.gz
chr1	15655651	chr1-15655651	C	T	1	T	downstream_gene_variant	MODIFIER	.	LOC119869959	Transcript	XR_005354918	snRNA	.	.	.	.	.	.	.	.	.	.	1811	-1	.	SNV	.	UU_Cfam_GSD_1.0_ROSY.refSeq.ensformat.gtf.gz
chr1	15757821	chr1-15757821	C	A	1	A	intergenic_variant	MODIFIER	.	.	.	.	.	.	.	.	.	.	.	.	.	.	.	.	.	.	SNV	.	.
chr1	15758982	chr1-15758982	T	TCC	1	CC	intergenic_variant	MODIFIER	.	.	.	.	.	.	.	.	.	.	.	.	.	.	.	.	.	.	insertion	.	.
chr1	15966906	chr1-15966906	T	A	1	A	intergenic_variant	MODIFIER	.	.	.	.	.	.	.	.	.	.	.	.	.	.	.	.	.	.	SNV	.	.
chr1	16343819	chr1-16343819	T	G	1	G	intergenic_variant	MODIFIER	.	.	.	.	.	.	.	.	.	.	.	.	.	.	.	.	.	.	SNV	.	.
chr1	16343837	chr1-16343837	G	C	1	C	intergenic_variant	MODIFIER	.	.	.	.	.	.	.	.	.	.	.	.	.	.	.	.	.	.	SNV	.	.
chr1	16391999	chr1-16391999	TA	T	1	-	intergenic_variant	MODIFIER	.	.	.	.	.	.	.	.	.	.	.	.	.	.	.	.	.	.	deletion	.	.
chr1	16521403	chr1-16521403	C	CT	1	T	intergenic_variant	MODIFIER	.	.	.	.	.	.	.	.	.	.	.	.	.	.	.	.	.	.	insertion	.	.
chr1	17002355	chr1-17002355	T	TACAC	1	ACAC	intron_variant	MODIFIER	.	CPLX4	Transcript	XM_038525883	protein_coding	.	2/2	XM_038525883.1:c.255+225_255+226insCACA	.	.	.	.	.	.	.	.	1	.	insertion	XP_038381811	UU_Cfam_GSD_1.0_ROSY.refSeq.ensformat.gtf.gz
chr1	17121017	chr1-17121017	C	CAATAAATAATCCTACGTGAAAAAAAAAAAAAAAAAAAAAAAAAAAAAAAAAATA	1	AATAAATAATCCTACGTGAAAAAAAAAAAAAAAAAAAAAAAAAAAAAAAAAATA	intron_variant	MODIFIER	.	SEC11C	Transcript	NM_001003312	protein_coding	.	2/5	NM_001003312.1:c.198-631_198-630insTATTTTTTTTTTTTTTTTTTTTTTTTTTTTTTTTTTCACGTAGGATTATTTATT	.	.	.	.	.	.	.	.	-1	.	insertion	NP_001003312	UU_Cfam_GSD_1.0_ROSY.refSeq.ensformat.gtf.gz
chr1	17251060	chr1-17251060	T	TTAAAGTGAAACTTTTCAAAAAAAAAAAAAAAAAAAA,TTAAAGTGAAACTTTTCAAAAAAAAAAAAAAAAAAAAA	1,1	TAAAGTGAAACTTTTCAAAAAAAAAAAAAAAAAAAA	downstream_gene_variant	MODIFIER	.	ZNF532	Transcript	XM_038525886	protein_coding	.	.	.	.	.	.	.	.	.	.	3132	-1	.	insertion	XP_038381814	UU_Cfam_GSD_1.0_ROSY.refSeq.ensformat.gtf.gz
chr1	17251060	chr1-17251060	T	TTAAAGTGAAACTTTTCAAAAAAAAAAAAAAAAAAAA,TTAAAGTGAAACTTTTCAAAAAAAAAAAAAAAAAAAAA	1,1	TAAAGTGAAACTTTTCAAAAAAAAAAAAAAAAAAAAA	downstream_gene_variant	MODIFIER	.	ZNF532	Transcript	XM_038525886	protein_coding	.	.	.	.	.	.	.	.	.	.	3132	-1	.	insertion	XP_038381814	UU_Cfam_GSD_1.0_ROSY.refSeq.ensformat.gtf.gz
chr1	17251060	chr1-17251060	T	TTAAAGTGAAACTTTTCAAAAAAAAAAAAAAAAAAAA,TTAAAGTGAAACTTTTCAAAAAAAAAAAAAAAAAAAAA	1,1	TAAAGTGAAACTTTTCAAAAAAAAAAAAAAAAAAAA	downstream_gene_variant	MODIFIER	.	ZNF532	Transcript	XM_038525887	protein_coding	.	.	.	.	.	.	.	.	.	.	3132	-1	.	insertion	XP_038381815	UU_Cfam_GSD_1.0_ROSY.refSeq.ensformat.gtf.gz
chr1	17251060	chr1-17251060	T	TTAAAGTGAAACTTTTCAAAAAAAAAAAAAAAAAAAA,TTAAAGTGAAACTTTTCAAAAAAAAAAAAAAAAAAAAA	1,1	TAAAGTGAAACTTTTCAAAAAAAAAAAAAAAAAAAAA	downstream_gene_variant	MODIFIER	.	ZNF532	Transcript	XM_038525887	protein_coding	.	.	.	.	.	.	.	.	.	.	3132	-1	.	insertion	XP_038381815	UU_Cfam_GSD_1.0_ROSY.refSeq.ensformat.gtf.gz
chr1	17251060	chr1-17251060	T	TTAAAGTGAAACTTTTCAAAAAAAAAAAAAAAAAAAA,TTAAAGTGAAACTTTTCAAAAAAAAAAAAAAAAAAAAA	1,1	TAAAGTGAAACTTTTCAAAAAAAAAAAAAAAAAAAA	downstream_gene_variant	MODIFIER	.	ZNF532	Transcript	XM_038525888	protein_coding	.	.	.	.	.	.	.	.	.	.	3132	-1	.	insertion	XP_038381816	UU_Cfam_GSD_1.0_ROSY.refSeq.ensformat.gtf.gz
chr1	17251060	chr1-17251060	T	TTAAAGTGAAACTTTTCAAAAAAAAAAAAAAAAAAAA,TTAAAGTGAAACTTTTCAAAAAAAAAAAAAAAAAAAAA	1,1	TAAAGTGAAACTTTTCAAAAAAAAAAAAAAAAAAAAA	downstream_gene_variant	MODIFIER	.	ZNF532	Transcript	XM_038525888	protein_coding	.	.	.	.	.	.	.	.	.	.	3132	-1	.	insertion	XP_038381816	UU_Cfam_GSD_1.0_ROSY.refSeq.ensformat.gtf.gz
chr1	17251060	chr1-17251060	T	TTAAAGTGAAACTTTTCAAAAAAAAAAAAAAAAAAAA,TTAAAGTGAAACTTTTCAAAAAAAAAAAAAAAAAAAAA	1,1	TAAAGTGAAACTTTTCAAAAAAAAAAAAAAAAAAAA	downstream_gene_variant	MODIFIER	.	ZNF532	Transcript	XM_038525889	protein_coding	.	.	.	.	.	.	.	.	.	.	3132	-1	.	insertion	XP_038381817	UU_Cfam_GSD_1.0_ROSY.refSeq.ensformat.gtf.gz
chr1	17251060	chr1-17251060	T	TTAAAGTGAAACTTTTCAAAAAAAAAAAAAAAAAAAA,TTAAAGTGAAACTTTTCAAAAAAAAAAAAAAAAAAAAA	1,1	TAAAGTGAAACTTTTCAAAAAAAAAAAAAAAAAAAAA	downstream_gene_variant	MODIFIER	.	ZNF532	Transcript	XM_038525889	protein_coding	.	.	.	.	.	.	.	.	.	.	3132	-1	.	insertion	XP_038381817	UU_Cfam_GSD_1.0_ROSY.refSeq.ensformat.gtf.gz
chr1	17251060	chr1-17251060	T	TTAAAGTGAAACTTTTCAAAAAAAAAAAAAAAAAAAA,TTAAAGTGAAACTTTTCAAAAAAAAAAAAAAAAAAAAA	1,1	TAAAGTGAAACTTTTCAAAAAAAAAAAAAAAAAAAA	downstream_gene_variant	MODIFIER	.	ZNF532	Transcript	XM_038525890	protein_coding	.	.	.	.	.	.	.	.	.	.	3132	-1	.	insertion	XP_038381818	UU_Cfam_GSD_1.0_ROSY.refSeq.ensformat.gtf.gz
chr1	17251060	chr1-17251060	T	TTAAAGTGAAACTTTTCAAAAAAAAAAAAAAAAAAAA,TTAAAGTGAAACTTTTCAAAAAAAAAAAAAAAAAAAAA	1,1	TAAAGTGAAACTTTTCAAAAAAAAAAAAAAAAAAAAA	downstream_gene_variant	MODIFIER	.	ZNF532	Transcript	XM_038525890	protein_coding	.	.	.	.	.	.	.	.	.	.	3132	-1	.	insertion	XP_038381818	UU_Cfam_GSD_1.0_ROSY.refSeq.ensformat.gtf.gz
chr1	17251060	chr1-17251060	T	TTAAAGTGAAACTTTTCAAAAAAAAAAAAAAAAAAAA,TTAAAGTGAAACTTTTCAAAAAAAAAAAAAAAAAAAAA	1,1	TAAAGTGAAACTTTTCAAAAAAAAAAAAAAAAAAAA	downstream_gene_variant	MODIFIER	.	ZNF532	Transcript	XM_038525892	protein_coding	.	.	.	.	.	.	.	.	.	.	3132	-1	.	insertion	XP_038381820	UU_Cfam_GSD_1.0_ROSY.refSeq.ensformat.gtf.gz
chr1	17251060	chr1-17251060	T	TTAAAGTGAAACTTTTCAAAAAAAAAAAAAAAAAAAA,TTAAAGTGAAACTTTTCAAAAAAAAAAAAAAAAAAAAA	1,1	TAAAGTGAAACTTTTCAAAAAAAAAAAAAAAAAAAAA	downstream_gene_variant	MODIFIER	.	ZNF532	Transcript	XM_038525892	protein_coding	.	.	.	.	.	.	.	.	.	.	3132	-1	.	insertion	XP_038381820	UU_Cfam_GSD_1.0_ROSY.refSeq.ensformat.gtf.gz
chr1	17251060	chr1-17251060	T	TTAAAGTGAAACTTTTCAAAAAAAAAAAAAAAAAAAA,TTAAAGTGAAACTTTTCAAAAAAAAAAAAAAAAAAAAA	1,1	TAAAGTGAAACTTTTCAAAAAAAAAAAAAAAAAAAA	downstream_gene_variant	MODIFIER	.	ZNF532	Transcript	XM_038525894	protein_coding	.	.	.	.	.	.	.	.	.	.	3132	-1	.	insertion	XP_038381822	UU_Cfam_GSD_1.0_ROSY.refSeq.ensformat.gtf.gz
chr1	17251060	chr1-17251060	T	TTAAAGTGAAACTTTTCAAAAAAAAAAAAAAAAAAAA,TTAAAGTGAAACTTTTCAAAAAAAAAAAAAAAAAAAAA	1,1	TAAAGTGAAACTTTTCAAAAAAAAAAAAAAAAAAAAA	downstream_gene_variant	MODIFIER	.	ZNF532	Transcript	XM_038525894	protein_coding	.	.	.	.	.	.	.	.	.	.	3132	-1	.	insertion	XP_038381822	UU_Cfam_GSD_1.0_ROSY.refSeq.ensformat.gtf.gz
chr1	17270521	chr1-17270521	A	AAAGTAAGTAAGT	1	AAGTAAGTAAGT	intron_variant	MODIFIER	.	ZNF532	Transcript	XM_038525886	protein_coding	.	5/7	XM_038525886.1:c.3151-10421_3151-10410dup	.	.	.	.	.	.	.	.	-1	.	insertion	XP_038381814	UU_Cfam_GSD_1.0_ROSY.refSeq.ensformat.gtf.gz
chr1	17270521	chr1-17270521	A	AAAGTAAGTAAGT	1	AAGTAAGTAAGT	intron_variant	MODIFIER	.	ZNF532	Transcript	XM_038525887	protein_coding	.	7/9	XM_038525887.1:c.3151-10421_3151-10410dup	.	.	.	.	.	.	.	.	-1	.	insertion	XP_038381815	UU_Cfam_GSD_1.0_ROSY.refSeq.ensformat.gtf.gz
chr1	17270521	chr1-17270521	A	AAAGTAAGTAAGT	1	AAGTAAGTAAGT	intron_variant	MODIFIER	.	ZNF532	Transcript	XM_038525888	protein_coding	.	6/8	XM_038525888.1:c.3151-10421_3151-10410dup	.	.	.	.	.	.	.	.	-1	.	insertion	XP_038381816	UU_Cfam_GSD_1.0_ROSY.refSeq.ensformat.gtf.gz
chr1	17270521	chr1-17270521	A	AAAGTAAGTAAGT	1	AAGTAAGTAAGT	intron_variant	MODIFIER	.	ZNF532	Transcript	XM_038525889	protein_coding	.	7/9	XM_038525889.1:c.3151-10421_3151-10410dup	.	.	.	.	.	.	.	.	-1	.	insertion	XP_038381817	UU_Cfam_GSD_1.0_ROSY.refSeq.ensformat.gtf.gz
chr1	17270521	chr1-17270521	A	AAAGTAAGTAAGT	1	AAGTAAGTAAGT	intron_variant	MODIFIER	.	ZNF532	Transcript	XM_038525890	protein_coding	.	4/6	XM_038525890.1:c.2974-10421_2974-10410dup	.	.	.	.	.	.	.	.	-1	.	insertion	XP_038381818	UU_Cfam_GSD_1.0_ROSY.refSeq.ensformat.gtf.gz
chr1	17270521	chr1-17270521	A	AAAGTAAGTAAGT	1	AAGTAAGTAAGT	intron_variant	MODIFIER	.	ZNF532	Transcript	XM_038525891	protein_coding	.	5/6	XM_038525891.1:c.3151-10421_3151-10410dup	.	.	.	.	.	.	.	.	-1	.	insertion	XP_038381819	UU_Cfam_GSD_1.0_ROSY.refSeq.ensformat.gtf.gz
chr1	17270521	chr1-17270521	A	AAAGTAAGTAAGT	1	AAGTAAGTAAGT	intron_variant	MODIFIER	.	ZNF532	Transcript	XM_038525892	protein_coding	.	2/4	XM_038525892.1:c.2395-10421_2395-10410dup	.	.	.	.	.	.	.	.	-1	.	insertion	XP_038381820	UU_Cfam_GSD_1.0_ROSY.refSeq.ensformat.gtf.gz
chr1	17270521	chr1-17270521	A	AAAGTAAGTAAGT	1	AAGTAAGTAAGT	intron_variant	MODIFIER	.	ZNF532	Transcript	XM_038525894	protein_coding	.	2/4	XM_038525894.1:c.2395-10421_2395-10410dup	.	.	.	.	.	.	.	.	-1	.	insertion	XP_038381822	UU_Cfam_GSD_1.0_ROSY.refSeq.ensformat.gtf.gz
chr1	17340678	chr1-17340678	AAAAAC	A	1	-	intron_variant	MODIFIER	.	ZNF532	Transcript	XM_038525887	protein_coding	.	2/9	XM_038525887.1:c.-18+19057_-18+19061del	.	.	.	.	.	.	.	.	-1	.	deletion	XP_038381815	UU_Cfam_GSD_1.0_ROSY.refSeq.ensformat.gtf.gz
chr1	17340678	chr1-17340678	AAAAAC	A	1	-	intron_variant	MODIFIER	.	ZNF532	Transcript	XM_038525889	protein_coding	.	2/9	XM_038525889.1:c.-18+19057_-18+19061del	.	.	.	.	.	.	.	.	-1	.	deletion	XP_038381817	UU_Cfam_GSD_1.0_ROSY.refSeq.ensformat.gtf.gz
chr1	17484609	chr1-17484609	G	GGTGAAAAAAAAAAGATACGATGTAGGATACTGTTAAGGGTATGTGTCAATAAAATACATAAAGTGAAATAAGTGATATGTTCTGCA	2	GTGAAAAAAAAAAGATACGATGTAGGATACTGTTAAGGGTATGTGTCAATAAAATACATAAAGTGAAATAAGTGATATGTTCTGCA	intron_variant	MODIFIER	.	MALT1	Transcript	XM_038525473	protein_coding	.	7/16	XM_038525473.1:c.1054+1406_1054+1407insTGCAGAACATATCACTTATTTCACTTTATGTATTTTATTGACACATACCCTTAACAGTATCCTACATCGTATCTTTTTTTTTTCAC	.	.	.	.	.	.	.	.	-1	.	insertion	XP_038381401	UU_Cfam_GSD_1.0_ROSY.refSeq.ensformat.gtf.gz
chr1	17525143	chr1-17525143	G	GTTCTTTCTTTCTTTCTTTCTTTCTTTCTTTCT	2	TTCTTTCTTTCTTTCTTTCTTTCTTTCTTTCT	upstream_gene_variant	MODIFIER	.	ALPK2	Transcript	XM_038525895	protein_coding	.	.	.	.	.	.	.	.	.	.	918	1	.	insertion	XP_038381823	UU_Cfam_GSD_1.0_ROSY.refSeq.ensformat.gtf.gz
chr1	17525143	chr1-17525143	G	GTTCTTTCTTTCTTTCTTTCTTTCTTTCTTTCT	2	TTCTTTCTTTCTTTCTTTCTTTCTTTCTTTCT	upstream_gene_variant	MODIFIER	.	ALPK2	Transcript	XM_038525896	protein_coding	.	.	.	.	.	.	.	.	.	.	919	1	.	insertion	XP_038381824	UU_Cfam_GSD_1.0_ROSY.refSeq.ensformat.gtf.gz
chr1	17525143	chr1-17525143	G	GTTCTTTCTTTCTTTCTTTCTTTCTTTCTTTCT	2	TTCTTTCTTTCTTTCTTTCTTTCTTTCTTTCT	upstream_gene_variant	MODIFIER	.	ALPK2	Transcript	XM_038525899	protein_coding	.	.	.	.	.	.	.	.	.	.	918	1	.	insertion	XP_038381827	UU_Cfam_GSD_1.0_ROSY.refSeq.ensformat.gtf.gz
chr1	17525143	chr1-17525143	G	GTTCTTTCTTTCTTTCTTTCTTTCTTTCTTTCT	2	TTCTTTCTTTCTTTCTTTCTTTCTTTCTTTCT	upstream_gene_variant	MODIFIER	.	ALPK2	Transcript	XM_038525900	protein_coding	.	.	.	.	.	.	.	.	.	.	918	1	.	insertion	XP_038381828	UU_Cfam_GSD_1.0_ROSY.refSeq.ensformat.gtf.gz
chr1	17525143	chr1-17525143	G	GTTCTTTCTTTCTTTCTTTCTTTCTTTCTTTCT	2	TTCTTTCTTTCTTTCTTTCTTTCTTTCTTTCT	upstream_gene_variant	MODIFIER	.	ALPK2	Transcript	XM_038525904	protein_coding	.	.	.	.	.	.	.	.	.	.	917	1	.	insertion	XP_038381832	UU_Cfam_GSD_1.0_ROSY.refSeq.ensformat.gtf.gz
chr1	17525143	chr1-17525143	G	GTTCTTTCTTTCTTTCTTTCTTTCTTTCTTTCT	2	TTCTTTCTTTCTTTCTTTCTTTCTTTCTTTCT	downstream_gene_variant	MODIFIER	.	LOC119869880	Transcript	XR_005354873	snRNA	.	.	.	.	.	.	.	.	.	.	4010	1	.	insertion	.	UU_Cfam_GSD_1.0_ROSY.refSeq.ensformat.gtf.gz
chr1	17545649	chr1-17545649	C	CTATCTATCATCTA	1	TATCTATCATCTA	intron_variant	MODIFIER	.	ALPK2	Transcript	XM_038525895	protein_coding	.	1/15	XM_038525895.1:c.-967-4187_-967-4186insATCTATCATCTAT	.	.	.	.	.	.	.	.	1	.	insertion	XP_038381823	UU_Cfam_GSD_1.0_ROSY.refSeq.ensformat.gtf.gz
chr1	17545649	chr1-17545649	C	CTATCTATCATCTA	1	TATCTATCATCTA	intron_variant	MODIFIER	.	ALPK2	Transcript	XM_038525896	protein_coding	.	1/14	XM_038525896.1:c.-916-4187_-916-4186insATCTATCATCTAT	.	.	.	.	.	.	.	.	1	.	insertion	XP_038381824	UU_Cfam_GSD_1.0_ROSY.refSeq.ensformat.gtf.gz
chr1	17545649	chr1-17545649	C	CTATCTATCATCTA	1	TATCTATCATCTA	intron_variant	MODIFIER	.	ALPK2	Transcript	XM_038525897	protein_coding	.	1/14	XM_038525897.1:c.-661-4845_-661-4844insATCTATCATCTAT	.	.	.	.	.	.	.	.	1	.	insertion	XP_038381825	UU_Cfam_GSD_1.0_ROSY.refSeq.ensformat.gtf.gz
chr1	17545649	chr1-17545649	C	CTATCTATCATCTA	1	TATCTATCATCTA	intron_variant	MODIFIER	.	ALPK2	Transcript	XM_038525898	protein_coding	.	1/14	XM_038525898.1:c.-661-4845_-661-4844insATCTATCATCTAT	.	.	.	.	.	.	.	.	1	.	insertion	XP_038381826	UU_Cfam_GSD_1.0_ROSY.refSeq.ensformat.gtf.gz
chr1	17545649	chr1-17545649	C	CTATCTATCATCTA	1	TATCTATCATCTA	intron_variant	MODIFIER	.	ALPK2	Transcript	XM_038525899	protein_coding	.	1/16	XM_038525899.1:c.-1030-4187_-1030-4186insATCTATCATCTAT	.	.	.	.	.	.	.	.	1	.	insertion	XP_038381827	UU_Cfam_GSD_1.0_ROSY.refSeq.ensformat.gtf.gz
chr1	17545649	chr1-17545649	C	CTATCTATCATCTA	1	TATCTATCATCTA	intron_variant	MODIFIER	.	ALPK2	Transcript	XM_038525900	protein_coding	.	1/15	XM_038525900.1:c.-979-4187_-979-4186insATCTATCATCTAT	.	.	.	.	.	.	.	.	1	.	insertion	XP_038381828	UU_Cfam_GSD_1.0_ROSY.refSeq.ensformat.gtf.gz
chr1	17545649	chr1-17545649	C	CTATCTATCATCTA	1	TATCTATCATCTA	intron_variant	MODIFIER	.	ALPK2	Transcript	XM_038525904	protein_coding	.	1/14	XM_038525904.1:c.-967-4187_-967-4186insATCTATCATCTAT	.	.	.	.	.	.	.	.	1	.	insertion	XP_038381832	UU_Cfam_GSD_1.0_ROSY.refSeq.ensformat.gtf.gz
chr1	17545651	chr1-17545651	G	C	1	C	intron_variant	MODIFIER	.	ALPK2	Transcript	XM_038525895	protein_coding	.	1/15	XM_038525895.1:c.-967-4186G>C	.	.	.	.	.	.	.	.	1	.	SNV	XP_038381823	UU_Cfam_GSD_1.0_ROSY.refSeq.ensformat.gtf.gz
chr1	17545651	chr1-17545651	G	C	1	C	intron_variant	MODIFIER	.	ALPK2	Transcript	XM_038525896	protein_coding	.	1/14	XM_038525896.1:c.-916-4186G>C	.	.	.	.	.	.	.	.	1	.	SNV	XP_038381824	UU_Cfam_GSD_1.0_ROSY.refSeq.ensformat.gtf.gz
chr1	17545651	chr1-17545651	G	C	1	C	intron_variant	MODIFIER	.	ALPK2	Transcript	XM_038525897	protein_coding	.	1/14	XM_038525897.1:c.-661-4844G>C	.	.	.	.	.	.	.	.	1	.	SNV	XP_038381825	UU_Cfam_GSD_1.0_ROSY.refSeq.ensformat.gtf.gz
chr1	17545651	chr1-17545651	G	C	1	C	intron_variant	MODIFIER	.	ALPK2	Transcript	XM_038525898	protein_coding	.	1/14	XM_038525898.1:c.-661-4844G>C	.	.	.	.	.	.	.	.	1	.	SNV	XP_038381826	UU_Cfam_GSD_1.0_ROSY.refSeq.ensformat.gtf.gz
chr1	17545651	chr1-17545651	G	C	1	C	intron_variant	MODIFIER	.	ALPK2	Transcript	XM_038525899	protein_coding	.	1/16	XM_038525899.1:c.-1030-4186G>C	.	.	.	.	.	.	.	.	1	.	SNV	XP_038381827	UU_Cfam_GSD_1.0_ROSY.refSeq.ensformat.gtf.gz
chr1	17545651	chr1-17545651	G	C	1	C	intron_variant	MODIFIER	.	ALPK2	Transcript	XM_038525900	protein_coding	.	1/15	XM_038525900.1:c.-979-4186G>C	.	.	.	.	.	.	.	.	1	.	SNV	XP_038381828	UU_Cfam_GSD_1.0_ROSY.refSeq.ensformat.gtf.gz
chr1	17545651	chr1-17545651	G	C	1	C	intron_variant	MODIFIER	.	ALPK2	Transcript	XM_038525904	protein_coding	.	1/14	XM_038525904.1:c.-967-4186G>C	.	.	.	.	.	.	.	.	1	.	SNV	XP_038381832	UU_Cfam_GSD_1.0_ROSY.refSeq.ensformat.gtf.gz
chr1	17545655	chr1-17545655	T	C	1	C	intron_variant	MODIFIER	.	ALPK2	Transcript	XM_038525895	protein_coding	.	1/15	XM_038525895.1:c.-967-4182T>C	.	.	.	.	.	.	.	.	1	.	SNV	XP_038381823	UU_Cfam_GSD_1.0_ROSY.refSeq.ensformat.gtf.gz
chr1	17545655	chr1-17545655	T	C	1	C	intron_variant	MODIFIER	.	ALPK2	Transcript	XM_038525896	protein_coding	.	1/14	XM_038525896.1:c.-916-4182T>C	.	.	.	.	.	.	.	.	1	.	SNV	XP_038381824	UU_Cfam_GSD_1.0_ROSY.refSeq.ensformat.gtf.gz
chr1	17545655	chr1-17545655	T	C	1	C	intron_variant	MODIFIER	.	ALPK2	Transcript	XM_038525897	protein_coding	.	1/14	XM_038525897.1:c.-661-4840T>C	.	.	.	.	.	.	.	.	1	.	SNV	XP_038381825	UU_Cfam_GSD_1.0_ROSY.refSeq.ensformat.gtf.gz
chr1	17545655	chr1-17545655	T	C	1	C	intron_variant	MODIFIER	.	ALPK2	Transcript	XM_038525898	protein_coding	.	1/14	XM_038525898.1:c.-661-4840T>C	.	.	.	.	.	.	.	.	1	.	SNV	XP_038381826	UU_Cfam_GSD_1.0_ROSY.refSeq.ensformat.gtf.gz
chr1	17545655	chr1-17545655	T	C	1	C	intron_variant	MODIFIER	.	ALPK2	Transcript	XM_038525899	protein_coding	.	1/16	XM_038525899.1:c.-1030-4182T>C	.	.	.	.	.	.	.	.	1	.	SNV	XP_038381827	UU_Cfam_GSD_1.0_ROSY.refSeq.ensformat.gtf.gz
chr1	17545655	chr1-17545655	T	C	1	C	intron_variant	MODIFIER	.	ALPK2	Transcript	XM_038525900	protein_coding	.	1/15	XM_038525900.1:c.-979-4182T>C	.	.	.	.	.	.	.	.	1	.	SNV	XP_038381828	UU_Cfam_GSD_1.0_ROSY.refSeq.ensformat.gtf.gz
chr1	17545655	chr1-17545655	T	C	1	C	intron_variant	MODIFIER	.	ALPK2	Transcript	XM_038525904	protein_coding	.	1/14	XM_038525904.1:c.-967-4182T>C	.	.	.	.	.	.	.	.	1	.	SNV	XP_038381832	UU_Cfam_GSD_1.0_ROSY.refSeq.ensformat.gtf.gz
chr1	17545657	chr1-17545657	T	A	1	A	intron_variant	MODIFIER	.	ALPK2	Transcript	XM_038525895	protein_coding	.	1/15	XM_038525895.1:c.-967-4180T>A	.	.	.	.	.	.	.	.	1	.	SNV	XP_038381823	UU_Cfam_GSD_1.0_ROSY.refSeq.ensformat.gtf.gz
chr1	17545657	chr1-17545657	T	A	1	A	intron_variant	MODIFIER	.	ALPK2	Transcript	XM_038525896	protein_coding	.	1/14	XM_038525896.1:c.-916-4180T>A	.	.	.	.	.	.	.	.	1	.	SNV	XP_038381824	UU_Cfam_GSD_1.0_ROSY.refSeq.ensformat.gtf.gz
chr1	17545657	chr1-17545657	T	A	1	A	intron_variant	MODIFIER	.	ALPK2	Transcript	XM_038525897	protein_coding	.	1/14	XM_038525897.1:c.-661-4838T>A	.	.	.	.	.	.	.	.	1	.	SNV	XP_038381825	UU_Cfam_GSD_1.0_ROSY.refSeq.ensformat.gtf.gz
chr1	17545657	chr1-17545657	T	A	1	A	intron_variant	MODIFIER	.	ALPK2	Transcript	XM_038525898	protein_coding	.	1/14	XM_038525898.1:c.-661-4838T>A	.	.	.	.	.	.	.	.	1	.	SNV	XP_038381826	UU_Cfam_GSD_1.0_ROSY.refSeq.ensformat.gtf.gz
chr1	17545657	chr1-17545657	T	A	1	A	intron_variant	MODIFIER	.	ALPK2	Transcript	XM_038525899	protein_coding	.	1/16	XM_038525899.1:c.-1030-4180T>A	.	.	.	.	.	.	.	.	1	.	SNV	XP_038381827	UU_Cfam_GSD_1.0_ROSY.refSeq.ensformat.gtf.gz
chr1	17545657	chr1-17545657	T	A	1	A	intron_variant	MODIFIER	.	ALPK2	Transcript	XM_038525900	protein_coding	.	1/15	XM_038525900.1:c.-979-4180T>A	.	.	.	.	.	.	.	.	1	.	SNV	XP_038381828	UU_Cfam_GSD_1.0_ROSY.refSeq.ensformat.gtf.gz
chr1	17545657	chr1-17545657	T	A	1	A	intron_variant	MODIFIER	.	ALPK2	Transcript	XM_038525904	protein_coding	.	1/14	XM_038525904.1:c.-967-4180T>A	.	.	.	.	.	.	.	.	1	.	SNV	XP_038381832	UU_Cfam_GSD_1.0_ROSY.refSeq.ensformat.gtf.gz
chr1	17545659	chr1-17545659	T	C	1	C	intron_variant	MODIFIER	.	ALPK2	Transcript	XM_038525895	protein_coding	.	1/15	XM_038525895.1:c.-967-4178T>C	.	.	.	.	.	.	.	.	1	.	SNV	XP_038381823	UU_Cfam_GSD_1.0_ROSY.refSeq.ensformat.gtf.gz
chr1	17545659	chr1-17545659	T	C	1	C	intron_variant	MODIFIER	.	ALPK2	Transcript	XM_038525896	protein_coding	.	1/14	XM_038525896.1:c.-916-4178T>C	.	.	.	.	.	.	.	.	1	.	SNV	XP_038381824	UU_Cfam_GSD_1.0_ROSY.refSeq.ensformat.gtf.gz
chr1	17545659	chr1-17545659	T	C	1	C	intron_variant	MODIFIER	.	ALPK2	Transcript	XM_038525897	protein_coding	.	1/14	XM_038525897.1:c.-661-4836T>C	.	.	.	.	.	.	.	.	1	.	SNV	XP_038381825	UU_Cfam_GSD_1.0_ROSY.refSeq.ensformat.gtf.gz
chr1	17545659	chr1-17545659	T	C	1	C	intron_variant	MODIFIER	.	ALPK2	Transcript	XM_038525898	protein_coding	.	1/14	XM_038525898.1:c.-661-4836T>C	.	.	.	.	.	.	.	.	1	.	SNV	XP_038381826	UU_Cfam_GSD_1.0_ROSY.refSeq.ensformat.gtf.gz
chr1	17545659	chr1-17545659	T	C	1	C	intron_variant	MODIFIER	.	ALPK2	Transcript	XM_038525899	protein_coding	.	1/16	XM_038525899.1:c.-1030-4178T>C	.	.	.	.	.	.	.	.	1	.	SNV	XP_038381827	UU_Cfam_GSD_1.0_ROSY.refSeq.ensformat.gtf.gz
chr1	17545659	chr1-17545659	T	C	1	C	intron_variant	MODIFIER	.	ALPK2	Transcript	XM_038525900	protein_coding	.	1/15	XM_038525900.1:c.-979-4178T>C	.	.	.	.	.	.	.	.	1	.	SNV	XP_038381828	UU_Cfam_GSD_1.0_ROSY.refSeq.ensformat.gtf.gz
chr1	17545659	chr1-17545659	T	C	1	C	intron_variant	MODIFIER	.	ALPK2	Transcript	XM_038525904	protein_coding	.	1/14	XM_038525904.1:c.-967-4178T>C	.	.	.	.	.	.	.	.	1	.	SNV	XP_038381832	UU_Cfam_GSD_1.0_ROSY.refSeq.ensformat.gtf.gz
chr1	17639710	chr1-17639710	G	GAAGTATAGTGTTTATTTATTTTTTTTTTTTTTATTTTTTTT	2	AAGTATAGTGTTTATTTATTTTTTTTTTTTTTATTTTTTTT	intron_variant	MODIFIER	.	ALPK2	Transcript	XM_038525895	protein_coding	.	11/15	XM_038525895.1:c.5488+225_5488+226insTTATTTTTTTTTTTTTTATTTTTTTTAAGTATAGTGTTTAT	.	.	.	.	.	.	.	.	1	.	insertion	XP_038381823	UU_Cfam_GSD_1.0_ROSY.refSeq.ensformat.gtf.gz
chr1	17639710	chr1-17639710	G	GAAGTATAGTGTTTATTTATTTTTTTTTTTTTTATTTTTTTT	2	AAGTATAGTGTTTATTTATTTTTTTTTTTTTTATTTTTTTT	intron_variant	MODIFIER	.	ALPK2	Transcript	XM_038525896	protein_coding	.	10/14	XM_038525896.1:c.5488+225_5488+226insTTATTTTTTTTTTTTTTATTTTTTTTAAGTATAGTGTTTAT	.	.	.	.	.	.	.	.	1	.	insertion	XP_038381824	UU_Cfam_GSD_1.0_ROSY.refSeq.ensformat.gtf.gz
chr1	17639710	chr1-17639710	G	GAAGTATAGTGTTTATTTATTTTTTTTTTTTTTATTTTTTTT	2	AAGTATAGTGTTTATTTATTTTTTTTTTTTTTATTTTTTTT	intron_variant	MODIFIER	.	ALPK2	Transcript	XM_038525897	protein_coding	.	10/14	XM_038525897.1:c.5488+225_5488+226insTTATTTTTTTTTTTTTTATTTTTTTTAAGTATAGTGTTTAT	.	.	.	.	.	.	.	.	1	.	insertion	XP_038381825	UU_Cfam_GSD_1.0_ROSY.refSeq.ensformat.gtf.gz
chr1	17639710	chr1-17639710	G	GAAGTATAGTGTTTATTTATTTTTTTTTTTTTTATTTTTTTT	2	AAGTATAGTGTTTATTTATTTTTTTTTTTTTTATTTTTTTT	intron_variant	MODIFIER	.	ALPK2	Transcript	XM_038525898	protein_coding	.	10/14	XM_038525898.1:c.5488+225_5488+226insTTATTTTTTTTTTTTTTATTTTTTTTAAGTATAGTGTTTAT	.	.	.	.	.	.	.	.	1	.	insertion	XP_038381826	UU_Cfam_GSD_1.0_ROSY.refSeq.ensformat.gtf.gz
chr1	17639710	chr1-17639710	G	GAAGTATAGTGTTTATTTATTTTTTTTTTTTTTATTTTTTTT	2	AAGTATAGTGTTTATTTATTTTTTTTTTTTTTATTTTTTTT	intron_variant	MODIFIER	.	ALPK2	Transcript	XM_038525899	protein_coding	.	12/16	XM_038525899.1:c.5488+225_5488+226insTTATTTTTTTTTTTTTTATTTTTTTTAAGTATAGTGTTTAT	.	.	.	.	.	.	.	.	1	.	insertion	XP_038381827	UU_Cfam_GSD_1.0_ROSY.refSeq.ensformat.gtf.gz
chr1	17639710	chr1-17639710	G	GAAGTATAGTGTTTATTTATTTTTTTTTTTTTTATTTTTTTT	2	AAGTATAGTGTTTATTTATTTTTTTTTTTTTTATTTTTTTT	intron_variant	MODIFIER	.	ALPK2	Transcript	XM_038525900	protein_coding	.	11/15	XM_038525900.1:c.5488+225_5488+226insTTATTTTTTTTTTTTTTATTTTTTTTAAGTATAGTGTTTAT	.	.	.	.	.	.	.	.	1	.	insertion	XP_038381828	UU_Cfam_GSD_1.0_ROSY.refSeq.ensformat.gtf.gz
chr1	17639710	chr1-17639710	G	GAAGTATAGTGTTTATTTATTTTTTTTTTTTTTATTTTTTTT	2	AAGTATAGTGTTTATTTATTTTTTTTTTTTTTATTTTTTTT	intron_variant	MODIFIER	.	ALPK2	Transcript	XM_038525902	protein_coding	.	9/13	XM_038525902.1:c.5488+225_5488+226insTTATTTTTTTTTTTTTTATTTTTTTTAAGTATAGTGTTTAT	.	.	.	.	.	.	.	.	1	.	insertion	XP_038381830	UU_Cfam_GSD_1.0_ROSY.refSeq.ensformat.gtf.gz
chr1	17639710	chr1-17639710	G	GAAGTATAGTGTTTATTTATTTTTTTTTTTTTTATTTTTTTT	2	AAGTATAGTGTTTATTTATTTTTTTTTTTTTTATTTTTTTT	intron_variant	MODIFIER	.	ALPK2	Transcript	XM_038525903	protein_coding	.	6/10	XM_038525903.1:c.5335+225_5335+226insTTATTTTTTTTTTTTTTATTTTTTTTAAGTATAGTGTTTAT	.	.	.	.	.	.	.	.	1	.	insertion	XP_038381831	UU_Cfam_GSD_1.0_ROSY.refSeq.ensformat.gtf.gz
chr1	17639710	chr1-17639710	G	GAAGTATAGTGTTTATTTATTTTTTTTTTTTTTATTTTTTTT	2	AAGTATAGTGTTTATTTATTTTTTTTTTTTTTATTTTTTTT	intron_variant	MODIFIER	.	ALPK2	Transcript	XM_038525904	protein_coding	.	11/14	XM_038525904.1:c.5488+225_5488+226insTTATTTTTTTTTTTTTTATTTTTTTTAAGTATAGTGTTTAT	.	.	.	.	.	.	.	.	1	.	insertion	XP_038381832	UU_Cfam_GSD_1.0_ROSY.refSeq.ensformat.gtf.gz
chr1	17640543	chr1-17640543	C	CGCGACCCCAGCTTTTATTTATTTTTTTATTTTTTTATTTTTT	2	GCGACCCCAGCTTTTATTTATTTTTTTATTTTTTTATTTTTT	intron_variant	MODIFIER	.	ALPK2	Transcript	XM_038525895	protein_coding	.	11/15	XM_038525895.1:c.5488+1059_5488+1060insTTTATTTTTTTATTTTTTTATTTTTTGCGACCCCAGCTTTTA	.	.	.	.	.	.	.	.	1	.	insertion	XP_038381823	UU_Cfam_GSD_1.0_ROSY.refSeq.ensformat.gtf.gz
chr1	17640543	chr1-17640543	C	CGCGACCCCAGCTTTTATTTATTTTTTTATTTTTTTATTTTTT	2	GCGACCCCAGCTTTTATTTATTTTTTTATTTTTTTATTTTTT	intron_variant	MODIFIER	.	ALPK2	Transcript	XM_038525896	protein_coding	.	10/14	XM_038525896.1:c.5488+1059_5488+1060insTTTATTTTTTTATTTTTTTATTTTTTGCGACCCCAGCTTTTA	.	.	.	.	.	.	.	.	1	.	insertion	XP_038381824	UU_Cfam_GSD_1.0_ROSY.refSeq.ensformat.gtf.gz
chr1	17640543	chr1-17640543	C	CGCGACCCCAGCTTTTATTTATTTTTTTATTTTTTTATTTTTT	2	GCGACCCCAGCTTTTATTTATTTTTTTATTTTTTTATTTTTT	intron_variant	MODIFIER	.	ALPK2	Transcript	XM_038525897	protein_coding	.	10/14	XM_038525897.1:c.5488+1059_5488+1060insTTTATTTTTTTATTTTTTTATTTTTTGCGACCCCAGCTTTTA	.	.	.	.	.	.	.	.	1	.	insertion	XP_038381825	UU_Cfam_GSD_1.0_ROSY.refSeq.ensformat.gtf.gz
chr1	17640543	chr1-17640543	C	CGCGACCCCAGCTTTTATTTATTTTTTTATTTTTTTATTTTTT	2	GCGACCCCAGCTTTTATTTATTTTTTTATTTTTTTATTTTTT	intron_variant	MODIFIER	.	ALPK2	Transcript	XM_038525898	protein_coding	.	10/14	XM_038525898.1:c.5488+1059_5488+1060insTTTATTTTTTTATTTTTTTATTTTTTGCGACCCCAGCTTTTA	.	.	.	.	.	.	.	.	1	.	insertion	XP_038381826	UU_Cfam_GSD_1.0_ROSY.refSeq.ensformat.gtf.gz
chr1	17640543	chr1-17640543	C	CGCGACCCCAGCTTTTATTTATTTTTTTATTTTTTTATTTTTT	2	GCGACCCCAGCTTTTATTTATTTTTTTATTTTTTTATTTTTT	intron_variant	MODIFIER	.	ALPK2	Transcript	XM_038525899	protein_coding	.	12/16	XM_038525899.1:c.5488+1059_5488+1060insTTTATTTTTTTATTTTTTTATTTTTTGCGACCCCAGCTTTTA	.	.	.	.	.	.	.	.	1	.	insertion	XP_038381827	UU_Cfam_GSD_1.0_ROSY.refSeq.ensformat.gtf.gz
chr1	17640543	chr1-17640543	C	CGCGACCCCAGCTTTTATTTATTTTTTTATTTTTTTATTTTTT	2	GCGACCCCAGCTTTTATTTATTTTTTTATTTTTTTATTTTTT	intron_variant	MODIFIER	.	ALPK2	Transcript	XM_038525900	protein_coding	.	11/15	XM_038525900.1:c.5488+1059_5488+1060insTTTATTTTTTTATTTTTTTATTTTTTGCGACCCCAGCTTTTA	.	.	.	.	.	.	.	.	1	.	insertion	XP_038381828	UU_Cfam_GSD_1.0_ROSY.refSeq.ensformat.gtf.gz
chr1	17640543	chr1-17640543	C	CGCGACCCCAGCTTTTATTTATTTTTTTATTTTTTTATTTTTT	2	GCGACCCCAGCTTTTATTTATTTTTTTATTTTTTTATTTTTT	intron_variant	MODIFIER	.	ALPK2	Transcript	XM_038525902	protein_coding	.	9/13	XM_038525902.1:c.5488+1059_5488+1060insTTTATTTTTTTATTTTTTTATTTTTTGCGACCCCAGCTTTTA	.	.	.	.	.	.	.	.	1	.	insertion	XP_038381830	UU_Cfam_GSD_1.0_ROSY.refSeq.ensformat.gtf.gz
chr1	17640543	chr1-17640543	C	CGCGACCCCAGCTTTTATTTATTTTTTTATTTTTTTATTTTTT	2	GCGACCCCAGCTTTTATTTATTTTTTTATTTTTTTATTTTTT	intron_variant	MODIFIER	.	ALPK2	Transcript	XM_038525903	protein_coding	.	6/10	XM_038525903.1:c.5335+1059_5335+1060insTTTATTTTTTTATTTTTTTATTTTTTGCGACCCCAGCTTTTA	.	.	.	.	.	.	.	.	1	.	insertion	XP_038381831	UU_Cfam_GSD_1.0_ROSY.refSeq.ensformat.gtf.gz
chr1	17640543	chr1-17640543	C	CGCGACCCCAGCTTTTATTTATTTTTTTATTTTTTTATTTTTT	2	GCGACCCCAGCTTTTATTTATTTTTTTATTTTTTTATTTTTT	intron_variant	MODIFIER	.	ALPK2	Transcript	XM_038525904	protein_coding	.	11/14	XM_038525904.1:c.5488+1059_5488+1060insTTTATTTTTTTATTTTTTTATTTTTTGCGACCCCAGCTTTTA	.	.	.	.	.	.	.	.	1	.	insertion	XP_038381832	UU_Cfam_GSD_1.0_ROSY.refSeq.ensformat.gtf.gz
chr1	17807302	chr1-17807302	C	G	1	G	intron_variant	MODIFIER	.	NEDD4L	Transcript	XM_038525905	protein_coding	.	7/31	XM_038525905.1:c.410+11G>C	.	.	.	.	.	.	.	.	-1	.	SNV	XP_038381833	UU_Cfam_GSD_1.0_ROSY.refSeq.ensformat.gtf.gz
chr1	17807302	chr1-17807302	C	G	1	G	intron_variant	MODIFIER	.	NEDD4L	Transcript	XM_038525906	protein_coding	.	7/30	XM_038525906.1:c.410+11G>C	.	.	.	.	.	.	.	.	-1	.	SNV	XP_038381834	UU_Cfam_GSD_1.0_ROSY.refSeq.ensformat.gtf.gz
chr1	17807302	chr1-17807302	C	G	1	G	intron_variant	MODIFIER	.	NEDD4L	Transcript	XM_038525907	protein_coding	.	7/30	XM_038525907.1:c.410+11G>C	.	.	.	.	.	.	.	.	-1	.	SNV	XP_038381835	UU_Cfam_GSD_1.0_ROSY.refSeq.ensformat.gtf.gz
chr1	17807302	chr1-17807302	C	G	1	G	intron_variant	MODIFIER	.	NEDD4L	Transcript	XM_038525908	protein_coding	.	6/30	XM_038525908.1:c.311+11G>C	.	.	.	.	.	.	.	.	-1	.	SNV	XP_038381836	UU_Cfam_GSD_1.0_ROSY.refSeq.ensformat.gtf.gz
chr1	17807302	chr1-17807302	C	G	1	G	intron_variant	MODIFIER	.	NEDD4L	Transcript	XM_038525909	protein_coding	.	7/29	XM_038525909.1:c.410+11G>C	.	.	.	.	.	.	.	.	-1	.	SNV	XP_038381837	UU_Cfam_GSD_1.0_ROSY.refSeq.ensformat.gtf.gz
chr1	17807302	chr1-17807302	C	G	1	G	intron_variant	MODIFIER	.	NEDD4L	Transcript	XM_038525911	protein_coding	.	7/30	XM_038525911.1:c.410+11G>C	.	.	.	.	.	.	.	.	-1	.	SNV	XP_038381839	UU_Cfam_GSD_1.0_ROSY.refSeq.ensformat.gtf.gz
chr1	17807302	chr1-17807302	C	G	1	G	intron_variant	MODIFIER	.	NEDD4L	Transcript	XM_038525912	protein_coding	.	7/31	XM_038525912.1:c.182+11G>C	.	.	.	.	.	.	.	.	-1	.	SNV	XP_038381840	UU_Cfam_GSD_1.0_ROSY.refSeq.ensformat.gtf.gz
chr1	17807302	chr1-17807302	C	G	1	G	intron_variant	MODIFIER	.	NEDD4L	Transcript	XM_038525913	protein_coding	.	8/32	XM_038525913.1:c.182+11G>C	.	.	.	.	.	.	.	.	-1	.	SNV	XP_038381841	UU_Cfam_GSD_1.0_ROSY.refSeq.ensformat.gtf.gz
chr1	17807302	chr1-17807302	C	G	1	G	intron_variant	MODIFIER	.	NEDD4L	Transcript	XM_038525914	protein_coding	.	7/29	XM_038525914.1:c.410+11G>C	.	.	.	.	.	.	.	.	-1	.	SNV	XP_038381842	UU_Cfam_GSD_1.0_ROSY.refSeq.ensformat.gtf.gz
chr1	17807302	chr1-17807302	C	G	1	G	intron_variant	MODIFIER	.	NEDD4L	Transcript	XM_038525915	protein_coding	.	7/28	XM_038525915.1:c.410+11G>C	.	.	.	.	.	.	.	.	-1	.	SNV	XP_038381843	UU_Cfam_GSD_1.0_ROSY.refSeq.ensformat.gtf.gz
chr1	17807302	chr1-17807302	C	G	1	G	intron_variant	MODIFIER	.	NEDD4L	Transcript	XM_038525916	protein_coding	.	3/27	XM_038525916.1:c.47+11G>C	.	.	.	.	.	.	.	.	-1	.	SNV	XP_038381844	UU_Cfam_GSD_1.0_ROSY.refSeq.ensformat.gtf.gz
chr1	17807302	chr1-17807302	C	G	1	G	intron_variant	MODIFIER	.	NEDD4L	Transcript	XM_038525917	protein_coding	.	7/31	XM_038525917.1:c.47+11G>C	.	.	.	.	.	.	.	.	-1	.	SNV	XP_038381845	UU_Cfam_GSD_1.0_ROSY.refSeq.ensformat.gtf.gz
chr1	17807302	chr1-17807302	C	G	1	G	intron_variant	MODIFIER	.	NEDD4L	Transcript	XM_038525918	protein_coding	.	7/27	XM_038525918.1:c.410+11G>C	.	.	.	.	.	.	.	.	-1	.	SNV	XP_038381846	UU_Cfam_GSD_1.0_ROSY.refSeq.ensformat.gtf.gz
chr1	17807302	chr1-17807302	C	G	1	G	intron_variant	MODIFIER	.	NEDD4L	Transcript	XM_038525919	protein_coding	.	7/27	XM_038525919.1:c.410+11G>C	.	.	.	.	.	.	.	.	-1	.	SNV	XP_038381847	UU_Cfam_GSD_1.0_ROSY.refSeq.ensformat.gtf.gz
chr1	17807302	chr1-17807302	C	G	1	G	intron_variant	MODIFIER	.	NEDD4L	Transcript	XM_038525920	protein_coding	.	6/30	XM_038525920.1:c.47+11G>C	.	.	.	.	.	.	.	.	-1	.	SNV	XP_038381848	UU_Cfam_GSD_1.0_ROSY.refSeq.ensformat.gtf.gz
chr1	17807302	chr1-17807302	C	G	1	G	intron_variant	MODIFIER	.	NEDD4L	Transcript	XM_038525922	protein_coding	.	7/26	XM_038525922.1:c.410+11G>C	.	.	.	.	.	.	.	.	-1	.	SNV	XP_038381850	UU_Cfam_GSD_1.0_ROSY.refSeq.ensformat.gtf.gz
chr1	18220829	chr1-18220829	T	C	1	C	intergenic_variant	MODIFIER	.	.	.	.	.	.	.	.	.	.	.	.	.	.	.	.	.	.	SNV	.	.
chr1	18221967	chr1-18221967	T	A	1	A	intergenic_variant	MODIFIER	.	.	.	.	.	.	.	.	.	.	.	.	.	.	.	.	.	.	SNV	.	.
chr1	18269783	chr1-18269783	A	AAAAG	1	AAAG	intron_variant	MODIFIER	.	ATP8B1	Transcript	XM_038525923	protein_coding	.	1/27	XM_038525923.1:c.29+8408_29+8409insAAAG	.	.	.	.	.	.	.	.	1	.	insertion	XP_038381851	UU_Cfam_GSD_1.0_ROSY.refSeq.ensformat.gtf.gz
chr1	18269783	chr1-18269783	A	AAAAG	1	AAAG	intron_variant	MODIFIER	.	ATP8B1	Transcript	XM_038525924	protein_coding	.	1/27	XM_038525924.1:c.-27+8408_-27+8409insAAAG	.	.	.	.	.	.	.	.	1	.	insertion	XP_038381852	UU_Cfam_GSD_1.0_ROSY.refSeq.ensformat.gtf.gz
chr1	18334432	chr1-18334432	C	T	1	T	intron_variant	MODIFIER	.	ATP8B1	Transcript	XM_038525923	protein_coding	.	2/27	XM_038525923.1:c.233-2981C>T	.	.	.	.	.	.	.	.	1	.	SNV	XP_038381851	UU_Cfam_GSD_1.0_ROSY.refSeq.ensformat.gtf.gz
chr1	18334432	chr1-18334432	C	T	1	T	intron_variant	MODIFIER	.	ATP8B1	Transcript	XM_038525924	protein_coding	.	2/27	XM_038525924.1:c.182-2981C>T	.	.	.	.	.	.	.	.	1	.	SNV	XP_038381852	UU_Cfam_GSD_1.0_ROSY.refSeq.ensformat.gtf.gz
chr1	18347784	chr1-18347784	T	TC	1	C	intron_variant	MODIFIER	.	ATP8B1	Transcript	XM_038525923	protein_coding	.	11/27	XM_038525923.1:c.1080+388dup	.	.	.	.	.	.	.	.	1	.	insertion	XP_038381851	UU_Cfam_GSD_1.0_ROSY.refSeq.ensformat.gtf.gz
chr1	18347784	chr1-18347784	T	TC	1	C	intron_variant	MODIFIER	.	ATP8B1	Transcript	XM_038525924	protein_coding	.	11/27	XM_038525924.1:c.1029+388dup	.	.	.	.	.	.	.	.	1	.	insertion	XP_038381852	UU_Cfam_GSD_1.0_ROSY.refSeq.ensformat.gtf.gz
chr1	18487473	chr1-18487473	G	A	1	A	downstream_gene_variant	MODIFIER	.	FECH	Transcript	XM_038525927	protein_coding	.	.	.	.	.	.	.	.	.	.	295	1	.	SNV	XP_038381855	UU_Cfam_GSD_1.0_ROSY.refSeq.ensformat.gtf.gz
chr1	18497309	chr1-18497309	T	TC	1	C	intergenic_variant	MODIFIER	.	.	.	.	.	.	.	.	.	.	.	.	.	.	.	.	.	.	insertion	.	.
chr1	18559449	chr1-18559449	T	C	1	C	intron_variant	MODIFIER	.	ONECUT2	Transcript	XM_038525928	protein_coding	.	1/1	XM_038525928.1:c.1253-14674A>G	.	.	.	.	.	.	.	.	-1	.	SNV	XP_038381856	UU_Cfam_GSD_1.0_ROSY.refSeq.ensformat.gtf.gz
chr1	18584165	chr1-18584165	G	A	1	A	intron_variant	MODIFIER	.	ONECUT2	Transcript	XM_038525928	protein_coding	.	1/1	XM_038525928.1:c.1252+6102C>T	.	.	.	.	.	.	.	.	-1	.	SNV	XP_038381856	UU_Cfam_GSD_1.0_ROSY.refSeq.ensformat.gtf.gz
chr1	18594417	chr1-18594417	C	T	2	T	upstream_gene_variant	MODIFIER	.	ONECUT2	Transcript	XM_038525928	protein_coding	.	.	.	.	.	.	.	.	.	.	2899	-1	.	SNV	XP_038381856	UU_Cfam_GSD_1.0_ROSY.refSeq.ensformat.gtf.gz
chr1	18594417	chr1-18594417	C	T	2	T	non_coding_transcript_exon_variant	MODIFIER	.	LOC119870722	Transcript	XR_005353446	lncRNA	1/3	.	XR_005353446.1:n.252C>T	.	252	.	.	.	.	.	.	1	.	SNV	.	UU_Cfam_GSD_1.0_ROSY.refSeq.ensformat.gtf.gz
chr1	18617783	chr1-18617783	G	A	1	A	intron_variant&non_coding_transcript_variant	MODIFIER	.	LOC119870722	Transcript	XR_005353446	lncRNA	.	1/2	XR_005353446.1:n.270+23348G>A	.	.	.	.	.	.	.	.	1	.	SNV	.	UU_Cfam_GSD_1.0_ROSY.refSeq.ensformat.gtf.gz
chr1	18652507	chr1-18652507	T	TAAGACTGATCTCTAAGAAAAAAAAAAAAAAAAAAAA	2	AAGACTGATCTCTAAGAAAAAAAAAAAAAAAAAAAA	3_prime_UTR_variant	MODIFIER	.	ST8SIA3	Transcript	XM_038525929	protein_coding	4/4	.	XM_038525929.1:c.*2617_*2618insTTTTTTTTTTTTTTTTTTTTCTTAGAGATCAGTCTT	.	3874-3875	.	.	.	.	.	.	-1	.	insertion	XP_038381857	UU_Cfam_GSD_1.0_ROSY.refSeq.ensformat.gtf.gz
chr1	18652507	chr1-18652507	T	TAAGACTGATCTCTAAGAAAAAAAAAAAAAAAAAAAA	2	AAGACTGATCTCTAAGAAAAAAAAAAAAAAAAAAAA	intron_variant&non_coding_transcript_variant	MODIFIER	.	LOC119870722	Transcript	XR_005353446	lncRNA	.	1/2	XR_005353446.1:n.271-10079_271-10078insAAAAAAAAAAAAAAAAAAAAAAGACTGATCTCTAAG	.	.	.	.	.	.	.	.	1	.	insertion	.	UU_Cfam_GSD_1.0_ROSY.refSeq.ensformat.gtf.gz
chr1	18685046	chr1-18685046	C	CTACTTTTAATTTTTTTTTTTTTTTTTTTTTTT	1	TACTTTTAATTTTTTTTTTTTTTTTTTTTTTT	intergenic_variant	MODIFIER	.	.	.	.	.	.	.	.	.	.	.	.	.	.	.	.	.	.	insertion	.	.
chr1	18772535	chr1-18772535	C	CTCTTTCTT	2	TCTTTCTT	intergenic_variant	MODIFIER	.	.	.	.	.	.	.	.	.	.	.	.	.	.	.	.	.	.	insertion	.	.
chr1	18798923	chr1-18798923	C	T	1	T	intergenic_variant	MODIFIER	.	.	.	.	.	.	.	.	.	.	.	.	.	.	.	.	.	.	SNV	.	.
chr1	19012734	chr1-19012734	TC	T	1	-	intron_variant	MODIFIER	.	WDR7	Transcript	XM_038525930	protein_coding	.	24/29	XM_038525930.1:c.3732-5256del	.	.	.	.	.	.	.	.	-1	.	deletion	XP_038381858	UU_Cfam_GSD_1.0_ROSY.refSeq.ensformat.gtf.gz
chr1	19012734	chr1-19012734	TC	T	1	-	intron_variant	MODIFIER	.	WDR7	Transcript	XM_038525931	protein_coding	.	23/28	XM_038525931.1:c.3732-5256del	.	.	.	.	.	.	.	.	-1	.	deletion	XP_038381859	UU_Cfam_GSD_1.0_ROSY.refSeq.ensformat.gtf.gz
chr1	19012734	chr1-19012734	TC	T	1	-	intron_variant	MODIFIER	.	WDR7	Transcript	XM_038525932	protein_coding	.	23/28	XM_038525932.1:c.3705-5256del	.	.	.	.	.	.	.	.	-1	.	deletion	XP_038381860	UU_Cfam_GSD_1.0_ROSY.refSeq.ensformat.gtf.gz
chr1	19012734	chr1-19012734	TC	T	1	-	intron_variant	MODIFIER	.	WDR7	Transcript	XM_038525933	protein_coding	.	23/28	XM_038525933.1:c.3633-5256del	.	.	.	.	.	.	.	.	-1	.	deletion	XP_038381861	UU_Cfam_GSD_1.0_ROSY.refSeq.ensformat.gtf.gz
chr1	19012734	chr1-19012734	TC	T	1	-	intron_variant	MODIFIER	.	WDR7	Transcript	XM_038525934	protein_coding	.	24/28	XM_038525934.1:c.3732-5256del	.	.	.	.	.	.	.	.	-1	.	deletion	XP_038381862	UU_Cfam_GSD_1.0_ROSY.refSeq.ensformat.gtf.gz
chr1	19046554	chr1-19046554	GAATA	G	1	-	intron_variant	MODIFIER	.	WDR7	Transcript	XM_038525930	protein_coding	.	23/29	XM_038525930.1:c.3544+12109_3544+12112del	.	.	.	.	.	.	.	.	-1	.	deletion	XP_038381858	UU_Cfam_GSD_1.0_ROSY.refSeq.ensformat.gtf.gz
chr1	19046554	chr1-19046554	GAATA	G	1	-	intron_variant	MODIFIER	.	WDR7	Transcript	XM_038525931	protein_coding	.	22/28	XM_038525931.1:c.3544+12109_3544+12112del	.	.	.	.	.	.	.	.	-1	.	deletion	XP_038381859	UU_Cfam_GSD_1.0_ROSY.refSeq.ensformat.gtf.gz
chr1	19046554	chr1-19046554	GAATA	G	1	-	intron_variant	MODIFIER	.	WDR7	Transcript	XM_038525932	protein_coding	.	22/28	XM_038525932.1:c.3517+12109_3517+12112del	.	.	.	.	.	.	.	.	-1	.	deletion	XP_038381860	UU_Cfam_GSD_1.0_ROSY.refSeq.ensformat.gtf.gz
chr1	19046554	chr1-19046554	GAATA	G	1	-	intron_variant	MODIFIER	.	WDR7	Transcript	XM_038525933	protein_coding	.	22/28	XM_038525933.1:c.3445+12109_3445+12112del	.	.	.	.	.	.	.	.	-1	.	deletion	XP_038381861	UU_Cfam_GSD_1.0_ROSY.refSeq.ensformat.gtf.gz
chr1	19046554	chr1-19046554	GAATA	G	1	-	intron_variant	MODIFIER	.	WDR7	Transcript	XM_038525934	protein_coding	.	23/28	XM_038525934.1:c.3544+12109_3544+12112del	.	.	.	.	.	.	.	.	-1	.	deletion	XP_038381862	UU_Cfam_GSD_1.0_ROSY.refSeq.ensformat.gtf.gz
chr1	19046554	chr1-19046554	GAATA	G	1	-	intron_variant	MODIFIER	.	WDR7	Transcript	XM_038525935	protein_coding	.	23/23	XM_038525935.1:c.3545-7019_3545-7016del	.	.	.	.	.	.	.	.	-1	.	deletion	XP_038381863	UU_Cfam_GSD_1.0_ROSY.refSeq.ensformat.gtf.gz
chr1	19191248	chr1-19191248	C	A	1	A	intron_variant	MODIFIER	.	WDR7	Transcript	XM_038525930	protein_coding	.	15/29	XM_038525930.1:c.1792+4300G>T	.	.	.	.	.	.	.	.	-1	.	SNV	XP_038381858	UU_Cfam_GSD_1.0_ROSY.refSeq.ensformat.gtf.gz
chr1	19191248	chr1-19191248	C	A	1	A	intron_variant	MODIFIER	.	WDR7	Transcript	XM_038525931	protein_coding	.	14/28	XM_038525931.1:c.1792+4300G>T	.	.	.	.	.	.	.	.	-1	.	SNV	XP_038381859	UU_Cfam_GSD_1.0_ROSY.refSeq.ensformat.gtf.gz
chr1	19191248	chr1-19191248	C	A	1	A	intron_variant	MODIFIER	.	WDR7	Transcript	XM_038525932	protein_coding	.	14/28	XM_038525932.1:c.1765+4300G>T	.	.	.	.	.	.	.	.	-1	.	SNV	XP_038381860	UU_Cfam_GSD_1.0_ROSY.refSeq.ensformat.gtf.gz
chr1	19191248	chr1-19191248	C	A	1	A	intron_variant	MODIFIER	.	WDR7	Transcript	XM_038525933	protein_coding	.	15/28	XM_038525933.1:c.1792+4300G>T	.	.	.	.	.	.	.	.	-1	.	SNV	XP_038381861	UU_Cfam_GSD_1.0_ROSY.refSeq.ensformat.gtf.gz
chr1	19191248	chr1-19191248	C	A	1	A	intron_variant	MODIFIER	.	WDR7	Transcript	XM_038525934	protein_coding	.	15/28	XM_038525934.1:c.1792+4300G>T	.	.	.	.	.	.	.	.	-1	.	SNV	XP_038381862	UU_Cfam_GSD_1.0_ROSY.refSeq.ensformat.gtf.gz
chr1	19191248	chr1-19191248	C	A	1	A	intron_variant	MODIFIER	.	WDR7	Transcript	XM_038525935	protein_coding	.	15/23	XM_038525935.1:c.1792+4300G>T	.	.	.	.	.	.	.	.	-1	.	SNV	XP_038381863	UU_Cfam_GSD_1.0_ROSY.refSeq.ensformat.gtf.gz
chr1	19549726	chr1-19549726	C	CACTTGTTTTATTATTATTATTATTATTATTATTATTATTATTATTTTT,CACTTGTTTTATTATTATTATTATTATTATTATTATTATTATTATTATTATTTTT	1,1	ACTTGTTTTATTATTATTATTATTATTATTATTATTATTATTATTTTT	intron_variant&non_coding_transcript_variant	MODIFIER	.	LOC102153304	Transcript	XR_005353032	lncRNA	.	1/1	XR_005353032.1:n.276+1273_276+1274insTTATTATTATTATTATTATTATTATTATTATTATTTTTACTTGTTTTA	.	.	.	.	.	.	.	.	1	.	insertion	.	UU_Cfam_GSD_1.0_ROSY.refSeq.ensformat.gtf.gz
chr1	19549726	chr1-19549726	C	CACTTGTTTTATTATTATTATTATTATTATTATTATTATTATTATTTTT,CACTTGTTTTATTATTATTATTATTATTATTATTATTATTATTATTATTATTTTT	1,1	ACTTGTTTTATTATTATTATTATTATTATTATTATTATTATTATTATTATTTTT	intron_variant&non_coding_transcript_variant	MODIFIER	.	LOC102153304	Transcript	XR_005353032	lncRNA	.	1/1	XR_005353032.1:n.276+1273_276+1274insTTATTATTATTATTATTATTATTATTATTATTATTATTATTTTTACTTGTTTTA	.	.	.	.	.	.	.	.	1	.	insertion	.	UU_Cfam_GSD_1.0_ROSY.refSeq.ensformat.gtf.gz
chr1	19549726	chr1-19549726	C	CACTTGTTTTATTATTATTATTATTATTATTATTATTATTATTATTTTT,CACTTGTTTTATTATTATTATTATTATTATTATTATTATTATTATTATTATTTTT	1,1	ACTTGTTTTATTATTATTATTATTATTATTATTATTATTATTATTTTT	intron_variant&non_coding_transcript_variant	MODIFIER	.	LOC102153304	Transcript	XR_005353033	lncRNA	.	2/2	XR_005353033.1:n.300+1273_300+1274insTTATTATTATTATTATTATTATTATTATTATTATTTTTACTTGTTTTA	.	.	.	.	.	.	.	.	1	.	insertion	.	UU_Cfam_GSD_1.0_ROSY.refSeq.ensformat.gtf.gz
chr1	19549726	chr1-19549726	C	CACTTGTTTTATTATTATTATTATTATTATTATTATTATTATTATTTTT,CACTTGTTTTATTATTATTATTATTATTATTATTATTATTATTATTATTATTTTT	1,1	ACTTGTTTTATTATTATTATTATTATTATTATTATTATTATTATTATTATTTTT	intron_variant&non_coding_transcript_variant	MODIFIER	.	LOC102153304	Transcript	XR_005353033	lncRNA	.	2/2	XR_005353033.1:n.300+1273_300+1274insTTATTATTATTATTATTATTATTATTATTATTATTATTATTTTTACTTGTTTTA	.	.	.	.	.	.	.	.	1	.	insertion	.	UU_Cfam_GSD_1.0_ROSY.refSeq.ensformat.gtf.gz
chr1	19549726	chr1-19549726	C	CACTTGTTTTATTATTATTATTATTATTATTATTATTATTATTATTTTT,CACTTGTTTTATTATTATTATTATTATTATTATTATTATTATTATTATTATTTTT	1,1	ACTTGTTTTATTATTATTATTATTATTATTATTATTATTATTATTTTT	intron_variant&non_coding_transcript_variant	MODIFIER	.	LOC102153304	Transcript	XR_005353034	lncRNA	.	2/2	XR_005353034.1:n.300+1273_300+1274insTTATTATTATTATTATTATTATTATTATTATTATTTTTACTTGTTTTA	.	.	.	.	.	.	.	.	1	.	insertion	.	UU_Cfam_GSD_1.0_ROSY.refSeq.ensformat.gtf.gz
chr1	19549726	chr1-19549726	C	CACTTGTTTTATTATTATTATTATTATTATTATTATTATTATTATTTTT,CACTTGTTTTATTATTATTATTATTATTATTATTATTATTATTATTATTATTTTT	1,1	ACTTGTTTTATTATTATTATTATTATTATTATTATTATTATTATTATTATTTTT	intron_variant&non_coding_transcript_variant	MODIFIER	.	LOC102153304	Transcript	XR_005353034	lncRNA	.	2/2	XR_005353034.1:n.300+1273_300+1274insTTATTATTATTATTATTATTATTATTATTATTATTATTATTTTTACTTGTTTTA	.	.	.	.	.	.	.	.	1	.	insertion	.	UU_Cfam_GSD_1.0_ROSY.refSeq.ensformat.gtf.gz
chr1	19569440	chr1-19569440	CT	C	1	-	intron_variant&non_coding_transcript_variant	MODIFIER	.	LOC102153304	Transcript	XR_005353033	lncRNA	.	2/2	XR_005353033.1:n.301-8356del	.	.	.	.	.	.	.	.	1	.	deletion	.	UU_Cfam_GSD_1.0_ROSY.refSeq.ensformat.gtf.gz
chr1	19569440	chr1-19569440	CT	C	1	-	intron_variant&non_coding_transcript_variant	MODIFIER	.	LOC102153304	Transcript	XR_005353034	lncRNA	.	2/2	XR_005353034.1:n.300+20978del	.	.	.	.	.	.	.	.	1	.	deletion	.	UU_Cfam_GSD_1.0_ROSY.refSeq.ensformat.gtf.gz
chr1	19993582	chr1-19993582	C	A	1	A	intergenic_variant	MODIFIER	.	.	.	.	.	.	.	.	.	.	.	.	.	.	.	.	.	.	SNV	.	.
chr1	19993586	chr1-19993586	A	C	1	C	intergenic_variant	MODIFIER	.	.	.	.	.	.	.	.	.	.	.	.	.	.	.	.	.	.	SNV	.	.
chr1	20600862	chr1-20600862	GT	G	1	-	intergenic_variant	MODIFIER	.	.	.	.	.	.	.	.	.	.	.	.	.	.	.	.	.	.	deletion	.	.
chr1	20647290	chr1-20647290	T	TAAAAAAAAAAAAAAAAA	2	AAAAAAAAAAAAAAAAA	intergenic_variant	MODIFIER	.	.	.	.	.	.	.	.	.	.	.	.	.	.	.	.	.	.	insertion	.	.
chr1	20724418	chr1-20724418	T	A	1	A	intergenic_variant	MODIFIER	.	.	.	.	.	.	.	.	.	.	.	.	.	.	.	.	.	.	SNV	.	.
chr1	20951375	chr1-20951375	A	C	1	C	intergenic_variant	MODIFIER	.	.	.	.	.	.	.	.	.	.	.	.	.	.	.	.	.	.	SNV	.	.
chr1	21046872	chr1-21046872	G	A	1	A	intergenic_variant	MODIFIER	.	.	.	.	.	.	.	.	.	.	.	.	.	.	.	.	.	.	SNV	.	.
chr1	21046880	chr1-21046880	A	T	1	T	intergenic_variant	MODIFIER	.	.	.	.	.	.	.	.	.	.	.	.	.	.	.	.	.	.	SNV	.	.
chr1	21049708	chr1-21049708	GC	G	1	-	intergenic_variant	MODIFIER	.	.	.	.	.	.	.	.	.	.	.	.	.	.	.	.	.	.	deletion	.	.
chr1	21049715	chr1-21049715	T	C	1	C	intergenic_variant	MODIFIER	.	.	.	.	.	.	.	.	.	.	.	.	.	.	.	.	.	.	SNV	.	.
chr1	21049716	chr1-21049716	T	C	1	C	intergenic_variant	MODIFIER	.	.	.	.	.	.	.	.	.	.	.	.	.	.	.	.	.	.	SNV	.	.
chr1	21049717	chr1-21049717	G	A	1	A	intergenic_variant	MODIFIER	.	.	.	.	.	.	.	.	.	.	.	.	.	.	.	.	.	.	SNV	.	.
chr1	21049750	chr1-21049750	G	A	1	A	intergenic_variant	MODIFIER	.	.	.	.	.	.	.	.	.	.	.	.	.	.	.	.	.	.	SNV	.	.
chr1	21108954	chr1-21108954	T	C	1	C	intron_variant&non_coding_transcript_variant	MODIFIER	.	LOC111095168	Transcript	XR_005353457	lncRNA	.	2/3	XR_005353457.1:n.2198-609A>G	.	.	.	.	.	.	.	.	-1	.	SNV	.	UU_Cfam_GSD_1.0_ROSY.refSeq.ensformat.gtf.gz
chr1	21108954	chr1-21108954	T	C	1	C	intron_variant&non_coding_transcript_variant	MODIFIER	.	LOC111095168	Transcript	XR_005353458	lncRNA	.	3/4	XR_005353458.1:n.1838-609A>G	.	.	.	.	.	.	.	.	-1	.	SNV	.	UU_Cfam_GSD_1.0_ROSY.refSeq.ensformat.gtf.gz
chr1	21108954	chr1-21108954	T	C	1	C	intron_variant&non_coding_transcript_variant	MODIFIER	.	LOC111095168	Transcript	XR_005353459	lncRNA	.	2/4	XR_005353459.1:n.2198-609A>G	.	.	.	.	.	.	.	.	-1	.	SNV	.	UU_Cfam_GSD_1.0_ROSY.refSeq.ensformat.gtf.gz
chr1	21108954	chr1-21108954	T	C	1	C	intron_variant&non_coding_transcript_variant	MODIFIER	.	LOC111095168	Transcript	XR_005353461	lncRNA	.	2/4	XR_005353461.1:n.2198-609A>G	.	.	.	.	.	.	.	.	-1	.	SNV	.	UU_Cfam_GSD_1.0_ROSY.refSeq.ensformat.gtf.gz
chr1	21108954	chr1-21108954	T	C	1	C	intron_variant&non_coding_transcript_variant	MODIFIER	.	LOC111095168	Transcript	XR_005353462	lncRNA	.	2/4	XR_005353462.1:n.2198-609A>G	.	.	.	.	.	.	.	.	-1	.	SNV	.	UU_Cfam_GSD_1.0_ROSY.refSeq.ensformat.gtf.gz
chr1	21108954	chr1-21108954	T	C	1	C	intron_variant&non_coding_transcript_variant	MODIFIER	.	LOC111095168	Transcript	XR_005353463	lncRNA	.	2/3	XR_005353463.1:n.2215-609A>G	.	.	.	.	.	.	.	.	-1	.	SNV	.	UU_Cfam_GSD_1.0_ROSY.refSeq.ensformat.gtf.gz
chr1	21108954	chr1-21108954	T	C	1	C	intron_variant&non_coding_transcript_variant	MODIFIER	.	LOC111095168	Transcript	XR_005353464	lncRNA	.	3/4	XR_005353464.1:n.2091-609A>G	.	.	.	.	.	.	.	.	-1	.	SNV	.	UU_Cfam_GSD_1.0_ROSY.refSeq.ensformat.gtf.gz
chr1	21108954	chr1-21108954	T	C	1	C	intron_variant&non_coding_transcript_variant	MODIFIER	.	LOC111095168	Transcript	XR_005353465	lncRNA	.	2/3	XR_005353465.1:n.2198-609A>G	.	.	.	.	.	.	.	.	-1	.	SNV	.	UU_Cfam_GSD_1.0_ROSY.refSeq.ensformat.gtf.gz
chr1	21119162	chr1-21119162	C	T	1	T	upstream_gene_variant	MODIFIER	.	LOC111095168	Transcript	XR_005353457	lncRNA	.	.	.	.	.	.	.	.	.	.	124	-1	.	SNV	.	UU_Cfam_GSD_1.0_ROSY.refSeq.ensformat.gtf.gz
chr1	21119162	chr1-21119162	C	T	1	T	upstream_gene_variant	MODIFIER	.	LOC111095168	Transcript	XR_005353458	lncRNA	.	.	.	.	.	.	.	.	.	.	128	-1	.	SNV	.	UU_Cfam_GSD_1.0_ROSY.refSeq.ensformat.gtf.gz
chr1	21119162	chr1-21119162	C	T	1	T	upstream_gene_variant	MODIFIER	.	LOC111095168	Transcript	XR_005353459	lncRNA	.	.	.	.	.	.	.	.	.	.	124	-1	.	SNV	.	UU_Cfam_GSD_1.0_ROSY.refSeq.ensformat.gtf.gz
chr1	21119162	chr1-21119162	C	T	1	T	upstream_gene_variant	MODIFIER	.	LOC111095168	Transcript	XR_005353461	lncRNA	.	.	.	.	.	.	.	.	.	.	124	-1	.	SNV	.	UU_Cfam_GSD_1.0_ROSY.refSeq.ensformat.gtf.gz
chr1	21119162	chr1-21119162	C	T	1	T	upstream_gene_variant	MODIFIER	.	LOC111095168	Transcript	XR_005353462	lncRNA	.	.	.	.	.	.	.	.	.	.	124	-1	.	SNV	.	UU_Cfam_GSD_1.0_ROSY.refSeq.ensformat.gtf.gz
chr1	21119162	chr1-21119162	C	T	1	T	upstream_gene_variant	MODIFIER	.	LOC111095168	Transcript	XR_005353463	lncRNA	.	.	.	.	.	.	.	.	.	.	124	-1	.	SNV	.	UU_Cfam_GSD_1.0_ROSY.refSeq.ensformat.gtf.gz
chr1	21119162	chr1-21119162	C	T	1	T	upstream_gene_variant	MODIFIER	.	LOC111095168	Transcript	XR_005353464	lncRNA	.	.	.	.	.	.	.	.	.	.	124	-1	.	SNV	.	UU_Cfam_GSD_1.0_ROSY.refSeq.ensformat.gtf.gz
chr1	21119162	chr1-21119162	C	T	1	T	upstream_gene_variant	MODIFIER	.	LOC111095168	Transcript	XR_005353465	lncRNA	.	.	.	.	.	.	.	.	.	.	124	-1	.	SNV	.	UU_Cfam_GSD_1.0_ROSY.refSeq.ensformat.gtf.gz
chr1	21141584	chr1-21141584	CGTAT	C	1	-	intergenic_variant	MODIFIER	.	.	.	.	.	.	.	.	.	.	.	.	.	.	.	.	.	.	deletion	.	.
chr1	21149737	chr1-21149737	G	GT	1	T	intergenic_variant	MODIFIER	.	.	.	.	.	.	.	.	.	.	.	.	.	.	.	.	.	.	insertion	.	.
chr1	21149739	chr1-21149739	T	A	1	A	intergenic_variant	MODIFIER	.	.	.	.	.	.	.	.	.	.	.	.	.	.	.	.	.	.	SNV	.	.
chr1	21149742	chr1-21149742	C	A	1	A	intergenic_variant	MODIFIER	.	.	.	.	.	.	.	.	.	.	.	.	.	.	.	.	.	.	SNV	.	.
chr1	21149747	chr1-21149747	G	A	1	A	intergenic_variant	MODIFIER	.	.	.	.	.	.	.	.	.	.	.	.	.	.	.	.	.	.	SNV	.	.
chr1	21171979	chr1-21171979	C	CA	1	A	downstream_gene_variant	MODIFIER	.	CUPIN1	Transcript	NM_001371796	protein_coding	.	.	.	.	.	.	.	.	.	.	2416	-1	.	insertion	NP_001358725	UU_Cfam_GSD_1.0_ROSY.refSeq.ensformat.gtf.gz
chr1	21289153	chr1-21289153	G	A	1	A	intron_variant	MODIFIER	.	POLI	Transcript	XM_038525957	protein_coding	.	7/9	XM_038525957.1:c.863+1104C>T	.	.	.	.	.	.	.	.	-1	.	SNV	XP_038381885	UU_Cfam_GSD_1.0_ROSY.refSeq.ensformat.gtf.gz
chr1	21289153	chr1-21289153	G	A	1	A	intron_variant	MODIFIER	.	POLI	Transcript	XM_038525958	protein_coding	.	6/8	XM_038525958.1:c.698+1104C>T	.	.	.	.	.	.	.	.	-1	.	SNV	XP_038381886	UU_Cfam_GSD_1.0_ROSY.refSeq.ensformat.gtf.gz
chr1	21289153	chr1-21289153	G	A	1	A	intron_variant	MODIFIER	.	POLI	Transcript	XM_038525959	protein_coding	.	5/7	XM_038525959.1:c.590+1104C>T	.	.	.	.	.	.	.	.	-1	.	SNV	XP_038381887	UU_Cfam_GSD_1.0_ROSY.refSeq.ensformat.gtf.gz
chr1	21289153	chr1-21289153	G	A	1	A	intron_variant	MODIFIER	.	POLI	Transcript	XM_038525960	protein_coding	.	6/8	XM_038525960.1:c.626+1104C>T	.	.	.	.	.	.	.	.	-1	.	SNV	XP_038381888	UU_Cfam_GSD_1.0_ROSY.refSeq.ensformat.gtf.gz
chr1	21422036	chr1-21422036	C	T	1	T	intergenic_variant	MODIFIER	.	.	.	.	.	.	.	.	.	.	.	.	.	.	.	.	.	.	SNV	.	.
chr1	21457315	chr1-21457315	A	AAAAAG,AAAAAGAAAAAAAG	1,1	AAAAG	intergenic_variant	MODIFIER	.	.	.	.	.	.	.	.	.	.	.	.	.	.	.	.	.	.	insertion	.	.
chr1	21457315	chr1-21457315	A	AAAAAG,AAAAAGAAAAAAAG	1,1	AAAAGAAAAAAAG	intergenic_variant	MODIFIER	.	.	.	.	.	.	.	.	.	.	.	.	.	.	.	.	.	.	insertion	.	.
chr1	21464890	chr1-21464890	T	C	1	C	intergenic_variant	MODIFIER	.	.	.	.	.	.	.	.	.	.	.	.	.	.	.	.	.	.	SNV	.	.
chr1	21509981	chr1-21509981	G	A	1	A	intergenic_variant	MODIFIER	.	.	.	.	.	.	.	.	.	.	.	.	.	.	.	.	.	.	SNV	.	.
chr1	21603566	chr1-21603566	A	G	1	G	upstream_gene_variant	MODIFIER	.	LOC119870641	Transcript	XR_005353040	lncRNA	.	.	.	.	.	.	.	.	.	.	2856	1	.	SNV	.	UU_Cfam_GSD_1.0_ROSY.refSeq.ensformat.gtf.gz
chr1	21603566	chr1-21603566	A	G	1	G	upstream_gene_variant	MODIFIER	.	LOC119870641	Transcript	XR_005353041	lncRNA	.	.	.	.	.	.	.	.	.	.	2856	1	.	SNV	.	UU_Cfam_GSD_1.0_ROSY.refSeq.ensformat.gtf.gz
chr1	21659171	chr1-21659171	G	T	1	T	intergenic_variant	MODIFIER	.	.	.	.	.	.	.	.	.	.	.	.	.	.	.	.	.	.	SNV	.	.
chr1	21764191	chr1-21764191	A	G	1	G	intron_variant&non_coding_transcript_variant	MODIFIER	.	LOC119870642	Transcript	XR_005353044	lncRNA	.	4/4	XR_005353044.1:n.472+13375A>G	.	.	.	.	.	.	.	.	1	.	SNV	.	UU_Cfam_GSD_1.0_ROSY.refSeq.ensformat.gtf.gz
chr1	21860294	chr1-21860294	A	C	1	C	intergenic_variant	MODIFIER	.	.	.	.	.	.	.	.	.	.	.	.	.	.	.	.	.	.	SNV	.	.
chr1	22109032	chr1-22109032	A	T	1	T	intron_variant	MODIFIER	.	DCC	Transcript	XM_038525970	protein_coding	.	12/28	XM_038525970.1:c.1912-8011T>A	.	.	.	.	.	.	.	.	-1	.	SNV	XP_038381898	UU_Cfam_GSD_1.0_ROSY.refSeq.ensformat.gtf.gz
chr1	22109032	chr1-22109032	A	T	1	T	intron_variant	MODIFIER	.	DCC	Transcript	XM_038525971	protein_coding	.	12/28	XM_038525971.1:c.1912-8011T>A	.	.	.	.	.	.	.	.	-1	.	SNV	XP_038381899	UU_Cfam_GSD_1.0_ROSY.refSeq.ensformat.gtf.gz
chr1	22109032	chr1-22109032	A	T	1	T	intron_variant	MODIFIER	.	DCC	Transcript	XM_038525972	protein_coding	.	12/28	XM_038525972.1:c.1912-8011T>A	.	.	.	.	.	.	.	.	-1	.	SNV	XP_038381900	UU_Cfam_GSD_1.0_ROSY.refSeq.ensformat.gtf.gz
chr1	22109032	chr1-22109032	A	T	1	T	intron_variant	MODIFIER	.	DCC	Transcript	XM_038525973	protein_coding	.	11/27	XM_038525973.1:c.1456-8011T>A	.	.	.	.	.	.	.	.	-1	.	SNV	XP_038381901	UU_Cfam_GSD_1.0_ROSY.refSeq.ensformat.gtf.gz
chr1	22109032	chr1-22109032	A	T	1	T	intron_variant	MODIFIER	.	DCC	Transcript	XM_038525974	protein_coding	.	11/27	XM_038525974.1:c.1456-8011T>A	.	.	.	.	.	.	.	.	-1	.	SNV	XP_038381902	UU_Cfam_GSD_1.0_ROSY.refSeq.ensformat.gtf.gz
chr1	22138359	chr1-22138359	C	A	1	A	intron_variant	MODIFIER	.	DCC	Transcript	XM_038525970	protein_coding	.	12/28	XM_038525970.1:c.1912-37338G>T	.	.	.	.	.	.	.	.	-1	.	SNV	XP_038381898	UU_Cfam_GSD_1.0_ROSY.refSeq.ensformat.gtf.gz
chr1	22138359	chr1-22138359	C	A	1	A	intron_variant	MODIFIER	.	DCC	Transcript	XM_038525971	protein_coding	.	12/28	XM_038525971.1:c.1912-37338G>T	.	.	.	.	.	.	.	.	-1	.	SNV	XP_038381899	UU_Cfam_GSD_1.0_ROSY.refSeq.ensformat.gtf.gz
chr1	22138359	chr1-22138359	C	A	1	A	intron_variant	MODIFIER	.	DCC	Transcript	XM_038525972	protein_coding	.	12/28	XM_038525972.1:c.1912-37338G>T	.	.	.	.	.	.	.	.	-1	.	SNV	XP_038381900	UU_Cfam_GSD_1.0_ROSY.refSeq.ensformat.gtf.gz
chr1	22138359	chr1-22138359	C	A	1	A	intron_variant	MODIFIER	.	DCC	Transcript	XM_038525973	protein_coding	.	11/27	XM_038525973.1:c.1456-37338G>T	.	.	.	.	.	.	.	.	-1	.	SNV	XP_038381901	UU_Cfam_GSD_1.0_ROSY.refSeq.ensformat.gtf.gz
chr1	22138359	chr1-22138359	C	A	1	A	intron_variant	MODIFIER	.	DCC	Transcript	XM_038525974	protein_coding	.	11/27	XM_038525974.1:c.1456-37338G>T	.	.	.	.	.	.	.	.	-1	.	SNV	XP_038381902	UU_Cfam_GSD_1.0_ROSY.refSeq.ensformat.gtf.gz
chr1	22240512	chr1-22240512	G	A	1	A	intron_variant	MODIFIER	.	DCC	Transcript	XM_038525970	protein_coding	.	7/28	XM_038525970.1:c.1262-1197C>T	.	.	.	.	.	.	.	.	-1	.	SNV	XP_038381898	UU_Cfam_GSD_1.0_ROSY.refSeq.ensformat.gtf.gz
chr1	22240512	chr1-22240512	G	A	1	A	intron_variant	MODIFIER	.	DCC	Transcript	XM_038525971	protein_coding	.	7/28	XM_038525971.1:c.1262-1197C>T	.	.	.	.	.	.	.	.	-1	.	SNV	XP_038381899	UU_Cfam_GSD_1.0_ROSY.refSeq.ensformat.gtf.gz
chr1	22240512	chr1-22240512	G	A	1	A	intron_variant	MODIFIER	.	DCC	Transcript	XM_038525972	protein_coding	.	7/28	XM_038525972.1:c.1262-1197C>T	.	.	.	.	.	.	.	.	-1	.	SNV	XP_038381900	UU_Cfam_GSD_1.0_ROSY.refSeq.ensformat.gtf.gz
chr1	22240512	chr1-22240512	G	A	1	A	intron_variant	MODIFIER	.	DCC	Transcript	XM_038525973	protein_coding	.	6/27	XM_038525973.1:c.806-1197C>T	.	.	.	.	.	.	.	.	-1	.	SNV	XP_038381901	UU_Cfam_GSD_1.0_ROSY.refSeq.ensformat.gtf.gz
chr1	22240512	chr1-22240512	G	A	1	A	intron_variant	MODIFIER	.	DCC	Transcript	XM_038525974	protein_coding	.	6/27	XM_038525974.1:c.806-1197C>T	.	.	.	.	.	.	.	.	-1	.	SNV	XP_038381902	UU_Cfam_GSD_1.0_ROSY.refSeq.ensformat.gtf.gz
chr1	22240512	chr1-22240512	G	A	1	A	upstream_gene_variant	MODIFIER	.	LOC119869917	Transcript	XR_005354899	snRNA	.	.	.	.	.	.	.	.	.	.	3960	1	.	SNV	.	UU_Cfam_GSD_1.0_ROSY.refSeq.ensformat.gtf.gz
chr1	22387290	chr1-22387290	C	A	1	A	intron_variant	MODIFIER	.	DCC	Transcript	XM_038525970	protein_coding	.	5/28	XM_038525970.1:c.986-56070G>T	.	.	.	.	.	.	.	.	-1	.	SNV	XP_038381898	UU_Cfam_GSD_1.0_ROSY.refSeq.ensformat.gtf.gz
chr1	22387290	chr1-22387290	C	A	1	A	intron_variant	MODIFIER	.	DCC	Transcript	XM_038525971	protein_coding	.	5/28	XM_038525971.1:c.986-56070G>T	.	.	.	.	.	.	.	.	-1	.	SNV	XP_038381899	UU_Cfam_GSD_1.0_ROSY.refSeq.ensformat.gtf.gz
chr1	22387290	chr1-22387290	C	A	1	A	intron_variant	MODIFIER	.	DCC	Transcript	XM_038525972	protein_coding	.	5/28	XM_038525972.1:c.986-56070G>T	.	.	.	.	.	.	.	.	-1	.	SNV	XP_038381900	UU_Cfam_GSD_1.0_ROSY.refSeq.ensformat.gtf.gz
chr1	22387290	chr1-22387290	C	A	1	A	intron_variant	MODIFIER	.	DCC	Transcript	XM_038525973	protein_coding	.	4/27	XM_038525973.1:c.530-56070G>T	.	.	.	.	.	.	.	.	-1	.	SNV	XP_038381901	UU_Cfam_GSD_1.0_ROSY.refSeq.ensformat.gtf.gz
chr1	22387290	chr1-22387290	C	A	1	A	intron_variant	MODIFIER	.	DCC	Transcript	XM_038525974	protein_coding	.	4/27	XM_038525974.1:c.530-56070G>T	.	.	.	.	.	.	.	.	-1	.	SNV	XP_038381902	UU_Cfam_GSD_1.0_ROSY.refSeq.ensformat.gtf.gz
chr1	22408633	chr1-22408633	G	A	1	A	intron_variant	MODIFIER	.	DCC	Transcript	XM_038525970	protein_coding	.	5/28	XM_038525970.1:c.985+68024C>T	.	.	.	.	.	.	.	.	-1	.	SNV	XP_038381898	UU_Cfam_GSD_1.0_ROSY.refSeq.ensformat.gtf.gz
chr1	22408633	chr1-22408633	G	A	1	A	intron_variant	MODIFIER	.	DCC	Transcript	XM_038525971	protein_coding	.	5/28	XM_038525971.1:c.985+68024C>T	.	.	.	.	.	.	.	.	-1	.	SNV	XP_038381899	UU_Cfam_GSD_1.0_ROSY.refSeq.ensformat.gtf.gz
chr1	22408633	chr1-22408633	G	A	1	A	intron_variant	MODIFIER	.	DCC	Transcript	XM_038525972	protein_coding	.	5/28	XM_038525972.1:c.985+68024C>T	.	.	.	.	.	.	.	.	-1	.	SNV	XP_038381900	UU_Cfam_GSD_1.0_ROSY.refSeq.ensformat.gtf.gz
chr1	22408633	chr1-22408633	G	A	1	A	intron_variant	MODIFIER	.	DCC	Transcript	XM_038525973	protein_coding	.	4/27	XM_038525973.1:c.529+68024C>T	.	.	.	.	.	.	.	.	-1	.	SNV	XP_038381901	UU_Cfam_GSD_1.0_ROSY.refSeq.ensformat.gtf.gz
chr1	22408633	chr1-22408633	G	A	1	A	intron_variant	MODIFIER	.	DCC	Transcript	XM_038525974	protein_coding	.	4/27	XM_038525974.1:c.529+68024C>T	.	.	.	.	.	.	.	.	-1	.	SNV	XP_038381902	UU_Cfam_GSD_1.0_ROSY.refSeq.ensformat.gtf.gz
chr1	22455535	chr1-22455535	A	T	1	T	intron_variant	MODIFIER	.	DCC	Transcript	XM_038525970	protein_coding	.	5/28	XM_038525970.1:c.985+21122T>A	.	.	.	.	.	.	.	.	-1	.	SNV	XP_038381898	UU_Cfam_GSD_1.0_ROSY.refSeq.ensformat.gtf.gz
chr1	22455535	chr1-22455535	A	T	1	T	intron_variant	MODIFIER	.	DCC	Transcript	XM_038525971	protein_coding	.	5/28	XM_038525971.1:c.985+21122T>A	.	.	.	.	.	.	.	.	-1	.	SNV	XP_038381899	UU_Cfam_GSD_1.0_ROSY.refSeq.ensformat.gtf.gz
chr1	22455535	chr1-22455535	A	T	1	T	intron_variant	MODIFIER	.	DCC	Transcript	XM_038525972	protein_coding	.	5/28	XM_038525972.1:c.985+21122T>A	.	.	.	.	.	.	.	.	-1	.	SNV	XP_038381900	UU_Cfam_GSD_1.0_ROSY.refSeq.ensformat.gtf.gz
chr1	22455535	chr1-22455535	A	T	1	T	intron_variant	MODIFIER	.	DCC	Transcript	XM_038525973	protein_coding	.	4/27	XM_038525973.1:c.529+21122T>A	.	.	.	.	.	.	.	.	-1	.	SNV	XP_038381901	UU_Cfam_GSD_1.0_ROSY.refSeq.ensformat.gtf.gz
chr1	22455535	chr1-22455535	A	T	1	T	intron_variant	MODIFIER	.	DCC	Transcript	XM_038525974	protein_coding	.	4/27	XM_038525974.1:c.529+21122T>A	.	.	.	.	.	.	.	.	-1	.	SNV	XP_038381902	UU_Cfam_GSD_1.0_ROSY.refSeq.ensformat.gtf.gz
chr1	22455549	chr1-22455549	C	G	1	G	intron_variant	MODIFIER	.	DCC	Transcript	XM_038525970	protein_coding	.	5/28	XM_038525970.1:c.985+21108G>C	.	.	.	.	.	.	.	.	-1	.	SNV	XP_038381898	UU_Cfam_GSD_1.0_ROSY.refSeq.ensformat.gtf.gz
chr1	22455549	chr1-22455549	C	G	1	G	intron_variant	MODIFIER	.	DCC	Transcript	XM_038525971	protein_coding	.	5/28	XM_038525971.1:c.985+21108G>C	.	.	.	.	.	.	.	.	-1	.	SNV	XP_038381899	UU_Cfam_GSD_1.0_ROSY.refSeq.ensformat.gtf.gz
chr1	22455549	chr1-22455549	C	G	1	G	intron_variant	MODIFIER	.	DCC	Transcript	XM_038525972	protein_coding	.	5/28	XM_038525972.1:c.985+21108G>C	.	.	.	.	.	.	.	.	-1	.	SNV	XP_038381900	UU_Cfam_GSD_1.0_ROSY.refSeq.ensformat.gtf.gz
chr1	22455549	chr1-22455549	C	G	1	G	intron_variant	MODIFIER	.	DCC	Transcript	XM_038525973	protein_coding	.	4/27	XM_038525973.1:c.529+21108G>C	.	.	.	.	.	.	.	.	-1	.	SNV	XP_038381901	UU_Cfam_GSD_1.0_ROSY.refSeq.ensformat.gtf.gz
chr1	22455549	chr1-22455549	C	G	1	G	intron_variant	MODIFIER	.	DCC	Transcript	XM_038525974	protein_coding	.	4/27	XM_038525974.1:c.529+21108G>C	.	.	.	.	.	.	.	.	-1	.	SNV	XP_038381902	UU_Cfam_GSD_1.0_ROSY.refSeq.ensformat.gtf.gz
chr1	22749935	chr1-22749935	C	CA	1	A	intron_variant	MODIFIER	.	DCC	Transcript	XM_038525970	protein_coding	.	1/28	XM_038525970.1:c.92-138000dup	.	.	.	.	.	.	.	.	-1	.	insertion	XP_038381898	UU_Cfam_GSD_1.0_ROSY.refSeq.ensformat.gtf.gz
chr1	22749935	chr1-22749935	C	CA	1	A	intron_variant	MODIFIER	.	DCC	Transcript	XM_038525971	protein_coding	.	1/28	XM_038525971.1:c.92-138000dup	.	.	.	.	.	.	.	.	-1	.	insertion	XP_038381899	UU_Cfam_GSD_1.0_ROSY.refSeq.ensformat.gtf.gz
chr1	22749935	chr1-22749935	C	CA	1	A	intron_variant	MODIFIER	.	DCC	Transcript	XM_038525972	protein_coding	.	1/28	XM_038525972.1:c.92-138000dup	.	.	.	.	.	.	.	.	-1	.	insertion	XP_038381900	UU_Cfam_GSD_1.0_ROSY.refSeq.ensformat.gtf.gz
chr1	22838606	chr1-22838606	C	CAAAAAAAAAAAAAAAAAAAA	1	AAAAAAAAAAAAAAAAAAAA	intron_variant	MODIFIER	.	DCC	Transcript	XM_038525970	protein_coding	.	1/28	XM_038525970.1:c.91+155156_91+155157insTTTTTTTTTTTTTTTTTTTT	.	.	.	.	.	.	.	.	-1	.	insertion	XP_038381898	UU_Cfam_GSD_1.0_ROSY.refSeq.ensformat.gtf.gz
chr1	22838606	chr1-22838606	C	CAAAAAAAAAAAAAAAAAAAA	1	AAAAAAAAAAAAAAAAAAAA	intron_variant	MODIFIER	.	DCC	Transcript	XM_038525971	protein_coding	.	1/28	XM_038525971.1:c.91+155156_91+155157insTTTTTTTTTTTTTTTTTTTT	.	.	.	.	.	.	.	.	-1	.	insertion	XP_038381899	UU_Cfam_GSD_1.0_ROSY.refSeq.ensformat.gtf.gz
chr1	22838606	chr1-22838606	C	CAAAAAAAAAAAAAAAAAAAA	1	AAAAAAAAAAAAAAAAAAAA	intron_variant	MODIFIER	.	DCC	Transcript	XM_038525972	protein_coding	.	1/28	XM_038525972.1:c.91+155156_91+155157insTTTTTTTTTTTTTTTTTTTT	.	.	.	.	.	.	.	.	-1	.	insertion	XP_038381900	UU_Cfam_GSD_1.0_ROSY.refSeq.ensformat.gtf.gz
chr1	22838619	chr1-22838619	C	A	1	A	intron_variant	MODIFIER	.	DCC	Transcript	XM_038525970	protein_coding	.	1/28	XM_038525970.1:c.91+155144G>T	.	.	.	.	.	.	.	.	-1	.	SNV	XP_038381898	UU_Cfam_GSD_1.0_ROSY.refSeq.ensformat.gtf.gz
chr1	22838619	chr1-22838619	C	A	1	A	intron_variant	MODIFIER	.	DCC	Transcript	XM_038525971	protein_coding	.	1/28	XM_038525971.1:c.91+155144G>T	.	.	.	.	.	.	.	.	-1	.	SNV	XP_038381899	UU_Cfam_GSD_1.0_ROSY.refSeq.ensformat.gtf.gz
chr1	22838619	chr1-22838619	C	A	1	A	intron_variant	MODIFIER	.	DCC	Transcript	XM_038525972	protein_coding	.	1/28	XM_038525972.1:c.91+155144G>T	.	.	.	.	.	.	.	.	-1	.	SNV	XP_038381900	UU_Cfam_GSD_1.0_ROSY.refSeq.ensformat.gtf.gz
chr1	23075337	chr1-23075337	T	C	1	C	intergenic_variant	MODIFIER	.	.	.	.	.	.	.	.	.	.	.	.	.	.	.	.	.	.	SNV	.	.
chr1	23370602	chr1-23370602	G	A	1	A	intergenic_variant	MODIFIER	.	.	.	.	.	.	.	.	.	.	.	.	.	.	.	.	.	.	SNV	.	.
chr1	23376954	chr1-23376954	CAAA	C	1	-	intergenic_variant	MODIFIER	.	.	.	.	.	.	.	.	.	.	.	.	.	.	.	.	.	.	deletion	.	.
chr1	23418792	chr1-23418792	A	AGAGATTTCTGAATCTTTTTTTTTTTTTTT,AGAGATTTCTGAATCTTTTTTTTTTTTTTTT	1,1	GAGATTTCTGAATCTTTTTTTTTTTTTTT	intergenic_variant	MODIFIER	.	.	.	.	.	.	.	.	.	.	.	.	.	.	.	.	.	.	insertion	.	.
chr1	23418792	chr1-23418792	A	AGAGATTTCTGAATCTTTTTTTTTTTTTTT,AGAGATTTCTGAATCTTTTTTTTTTTTTTTT	1,1	GAGATTTCTGAATCTTTTTTTTTTTTTTTT	intergenic_variant	MODIFIER	.	.	.	.	.	.	.	.	.	.	.	.	.	.	.	.	.	.	insertion	.	.
chr1	23439813	chr1-23439813	T	G	1	G	intergenic_variant	MODIFIER	.	.	.	.	.	.	.	.	.	.	.	.	.	.	.	.	.	.	SNV	.	.
chr1	23527826	chr1-23527826	G	A	1	A	intergenic_variant	MODIFIER	.	.	.	.	.	.	.	.	.	.	.	.	.	.	.	.	.	.	SNV	.	.
chr1	23629105	chr1-23629105	G	GA	1	A	intergenic_variant	MODIFIER	.	.	.	.	.	.	.	.	.	.	.	.	.	.	.	.	.	.	insertion	.	.
chr1	23629111	chr1-23629111	A	T	1	T	intergenic_variant	MODIFIER	.	.	.	.	.	.	.	.	.	.	.	.	.	.	.	.	.	.	SNV	.	.
chr1	23629117	chr1-23629117	G	A	1	A	intergenic_variant	MODIFIER	.	.	.	.	.	.	.	.	.	.	.	.	.	.	.	.	.	.	SNV	.	.
chr1	23629124	chr1-23629124	A	T	1	T	intergenic_variant	MODIFIER	.	.	.	.	.	.	.	.	.	.	.	.	.	.	.	.	.	.	SNV	.	.
chr1	23629129	chr1-23629129	T	A	1	A	intergenic_variant	MODIFIER	.	.	.	.	.	.	.	.	.	.	.	.	.	.	.	.	.	.	SNV	.	.
chr1	23629130	chr1-23629130	G	A	1	A	intergenic_variant	MODIFIER	.	.	.	.	.	.	.	.	.	.	.	.	.	.	.	.	.	.	SNV	.	.
chr1	23681140	chr1-23681140	A	G	1	G	intergenic_variant	MODIFIER	.	.	.	.	.	.	.	.	.	.	.	.	.	.	.	.	.	.	SNV	.	.
chr1	23867300	chr1-23867300	G	GACCCCAGGAGCCCGGGGGTGAAGGGCGGGGGGTGCAGCAGGTGC	2	ACCCCAGGAGCCCGGGGGTGAAGGGCGGGGGGTGCAGCAGGTGC	intergenic_variant	MODIFIER	.	.	.	.	.	.	.	.	.	.	.	.	.	.	.	.	.	.	insertion	.	.
chr1	24015850	chr1-24015850	CAA	C	1	-	intron_variant	MODIFIER	.	SMAD4	Transcript	XM_038525980	protein_coding	.	5/11	XM_038525980.1:c.668-601_668-600del	.	.	.	.	.	.	.	.	-1	.	deletion	XP_038381908	UU_Cfam_GSD_1.0_ROSY.refSeq.ensformat.gtf.gz
chr1	24015850	chr1-24015850	CAA	C	1	-	intron_variant	MODIFIER	.	SMAD4	Transcript	XM_038525981	protein_coding	.	5/11	XM_038525981.1:c.668-601_668-600del	.	.	.	.	.	.	.	.	-1	.	deletion	XP_038381909	UU_Cfam_GSD_1.0_ROSY.refSeq.ensformat.gtf.gz
chr1	24015850	chr1-24015850	CAA	C	1	-	intron_variant	MODIFIER	.	SMAD4	Transcript	XM_038525982	protein_coding	.	5/11	XM_038525982.1:c.668-601_668-600del	.	.	.	.	.	.	.	.	-1	.	deletion	XP_038381910	UU_Cfam_GSD_1.0_ROSY.refSeq.ensformat.gtf.gz
chr1	24015850	chr1-24015850	CAA	C	1	-	intron_variant	MODIFIER	.	SMAD4	Transcript	XM_038525983	protein_coding	.	5/11	XM_038525983.1:c.668-601_668-600del	.	.	.	.	.	.	.	.	-1	.	deletion	XP_038381911	UU_Cfam_GSD_1.0_ROSY.refSeq.ensformat.gtf.gz
chr1	24015850	chr1-24015850	CAA	C	1	-	intron_variant	MODIFIER	.	SMAD4	Transcript	XM_038525984	protein_coding	.	5/10	XM_038525984.1:c.668-601_668-600del	.	.	.	.	.	.	.	.	-1	.	deletion	XP_038381912	UU_Cfam_GSD_1.0_ROSY.refSeq.ensformat.gtf.gz
chr1	24015850	chr1-24015850	CAA	C	1	-	intron_variant	MODIFIER	.	SMAD4	Transcript	XR_005353474	protein_coding	.	5/12	XR_005353474.1:n.843-601_843-600del	.	.	.	.	.	.	.	.	-1	.	deletion	.	UU_Cfam_GSD_1.0_ROSY.refSeq.ensformat.gtf.gz
chr1	24110449	chr1-24110449	AT	A	1	-	intron_variant	MODIFIER	.	ME2	Transcript	XM_038525993	protein_coding	.	12/15	XM_038525993.1:c.1315-716del	.	.	.	.	.	.	.	.	-1	.	deletion	XP_038381921	UU_Cfam_GSD_1.0_ROSY.refSeq.ensformat.gtf.gz
chr1	24110449	chr1-24110449	AT	A	1	-	intron_variant	MODIFIER	.	ME2	Transcript	XM_038525994	protein_coding	.	12/15	XM_038525994.1:c.1315-716del	.	.	.	.	.	.	.	.	-1	.	deletion	XP_038381922	UU_Cfam_GSD_1.0_ROSY.refSeq.ensformat.gtf.gz
chr1	24110449	chr1-24110449	AT	A	1	-	intron_variant	MODIFIER	.	ME2	Transcript	XM_038525995	protein_coding	.	12/15	XM_038525995.1:c.1315-716del	.	.	.	.	.	.	.	.	-1	.	deletion	XP_038381923	UU_Cfam_GSD_1.0_ROSY.refSeq.ensformat.gtf.gz
chr1	24110449	chr1-24110449	AT	A	1	-	intron_variant	MODIFIER	.	ME2	Transcript	XM_038525996	protein_coding	.	11/14	XM_038525996.1:c.1120-716del	.	.	.	.	.	.	.	.	-1	.	deletion	XP_038381924	UU_Cfam_GSD_1.0_ROSY.refSeq.ensformat.gtf.gz
chr1	24110449	chr1-24110449	AT	A	1	-	intron_variant&non_coding_transcript_variant	MODIFIER	.	LOC111095221	Transcript	XR_005353476	lncRNA	.	2/2	XR_005353476.1:n.275-9668del	.	.	.	.	.	.	.	.	1	.	deletion	.	UU_Cfam_GSD_1.0_ROSY.refSeq.ensformat.gtf.gz
chr1	24189536	chr1-24189536	TC	T	1	-	intron_variant	MODIFIER	.	MRO	Transcript	XM_038525997	protein_coding	.	1/6	XM_038525997.1:c.-4-4003del	.	.	.	.	.	.	.	.	1	.	deletion	XP_038381925	UU_Cfam_GSD_1.0_ROSY.refSeq.ensformat.gtf.gz
chr1	24189536	chr1-24189536	TC	T	1	-	intron_variant	MODIFIER	.	MRO	Transcript	XM_038525998	protein_coding	.	1/6	XM_038525998.1:c.-4-4003del	.	.	.	.	.	.	.	.	1	.	deletion	XP_038381926	UU_Cfam_GSD_1.0_ROSY.refSeq.ensformat.gtf.gz
chr1	24215420	chr1-24215420	C	CAATGTCAATGTTTATTTATTTTTTTTTAATTTTTTTTTTT	1	AATGTCAATGTTTATTTATTTTTTTTTAATTTTTTTTTTT	intergenic_variant	MODIFIER	.	.	.	.	.	.	.	.	.	.	.	.	.	.	.	.	.	.	insertion	.	.
chr1	24370489	chr1-24370489	T	A	1	A	intron_variant&non_coding_transcript_variant	MODIFIER	.	LOC106559532	Transcript	XR_005353046	lncRNA	.	1/2	XR_005353046.1:n.544+7328A>T	.	.	.	.	.	.	.	.	-1	.	SNV	.	UU_Cfam_GSD_1.0_ROSY.refSeq.ensformat.gtf.gz
chr1	24759854	chr1-24759854	A	ATT	2	TT	intron_variant	MODIFIER	.	LDLRAD4	Transcript	XM_038526003	protein_coding	.	4/6	XM_038526003.1:c.181+75327_181+75328dup	.	.	.	.	.	.	.	.	-1	.	insertion	XP_038381931	UU_Cfam_GSD_1.0_ROSY.refSeq.ensformat.gtf.gz
chr1	24759854	chr1-24759854	A	ATT	2	TT	intron_variant	MODIFIER	.	LDLRAD4	Transcript	XM_038526004	protein_coding	.	5/7	XM_038526004.1:c.181+75327_181+75328dup	.	.	.	.	.	.	.	.	-1	.	insertion	XP_038381932	UU_Cfam_GSD_1.0_ROSY.refSeq.ensformat.gtf.gz
chr1	24759854	chr1-24759854	A	ATT	2	TT	intron_variant	MODIFIER	.	LDLRAD4	Transcript	XM_038526005	protein_coding	.	4/6	XM_038526005.1:c.181+75327_181+75328dup	.	.	.	.	.	.	.	.	-1	.	insertion	XP_038381933	UU_Cfam_GSD_1.0_ROSY.refSeq.ensformat.gtf.gz
chr1	24759854	chr1-24759854	A	ATT	2	TT	intron_variant	MODIFIER	.	LDLRAD4	Transcript	XM_038526006	protein_coding	.	4/6	XM_038526006.1:c.181+75327_181+75328dup	.	.	.	.	.	.	.	.	-1	.	insertion	XP_038381934	UU_Cfam_GSD_1.0_ROSY.refSeq.ensformat.gtf.gz
chr1	24759854	chr1-24759854	A	ATT	2	TT	intron_variant	MODIFIER	.	LDLRAD4	Transcript	XM_038526007	protein_coding	.	4/6	XM_038526007.1:c.181+75327_181+75328dup	.	.	.	.	.	.	.	.	-1	.	insertion	XP_038381935	UU_Cfam_GSD_1.0_ROSY.refSeq.ensformat.gtf.gz
chr1	24759854	chr1-24759854	A	ATT	2	TT	intron_variant	MODIFIER	.	LDLRAD4	Transcript	XM_038526008	protein_coding	.	4/6	XM_038526008.1:c.181+75327_181+75328dup	.	.	.	.	.	.	.	.	-1	.	insertion	XP_038381936	UU_Cfam_GSD_1.0_ROSY.refSeq.ensformat.gtf.gz
chr1	24759854	chr1-24759854	A	ATT	2	TT	intron_variant	MODIFIER	.	LDLRAD4	Transcript	XM_038526009	protein_coding	.	4/6	XM_038526009.1:c.181+75327_181+75328dup	.	.	.	.	.	.	.	.	-1	.	insertion	XP_038381937	UU_Cfam_GSD_1.0_ROSY.refSeq.ensformat.gtf.gz
chr1	24759854	chr1-24759854	A	ATT	2	TT	intron_variant	MODIFIER	.	LDLRAD4	Transcript	XM_038526010	protein_coding	.	5/7	XM_038526010.1:c.181+75327_181+75328dup	.	.	.	.	.	.	.	.	-1	.	insertion	XP_038381938	UU_Cfam_GSD_1.0_ROSY.refSeq.ensformat.gtf.gz
chr1	24759854	chr1-24759854	A	ATT	2	TT	intron_variant	MODIFIER	.	LDLRAD4	Transcript	XM_038526011	protein_coding	.	4/6	XM_038526011.1:c.181+75327_181+75328dup	.	.	.	.	.	.	.	.	-1	.	insertion	XP_038381939	UU_Cfam_GSD_1.0_ROSY.refSeq.ensformat.gtf.gz
chr1	24759854	chr1-24759854	A	ATT	2	TT	intron_variant	MODIFIER	.	LDLRAD4	Transcript	XM_038526012	protein_coding	.	4/6	XM_038526012.1:c.181+75327_181+75328dup	.	.	.	.	.	.	.	.	-1	.	insertion	XP_038381940	UU_Cfam_GSD_1.0_ROSY.refSeq.ensformat.gtf.gz
chr1	24759854	chr1-24759854	A	ATT	2	TT	intron_variant	MODIFIER	.	LDLRAD4	Transcript	XM_038526013	protein_coding	.	4/6	XM_038526013.1:c.181+75327_181+75328dup	.	.	.	.	.	.	.	.	-1	.	insertion	XP_038381941	UU_Cfam_GSD_1.0_ROSY.refSeq.ensformat.gtf.gz
chr1	24759854	chr1-24759854	A	ATT	2	TT	intron_variant	MODIFIER	.	LDLRAD4	Transcript	XM_038526014	protein_coding	.	4/6	XM_038526014.1:c.181+75327_181+75328dup	.	.	.	.	.	.	.	.	-1	.	insertion	XP_038381942	UU_Cfam_GSD_1.0_ROSY.refSeq.ensformat.gtf.gz
chr1	24759854	chr1-24759854	A	ATT	2	TT	intron_variant	MODIFIER	.	LDLRAD4	Transcript	XM_038526015	protein_coding	.	3/5	XM_038526015.1:c.181+75327_181+75328dup	.	.	.	.	.	.	.	.	-1	.	insertion	XP_038381943	UU_Cfam_GSD_1.0_ROSY.refSeq.ensformat.gtf.gz
chr1	24759854	chr1-24759854	A	ATT	2	TT	intron_variant	MODIFIER	.	LDLRAD4	Transcript	XM_038526016	protein_coding	.	3/5	XM_038526016.1:c.181+75327_181+75328dup	.	.	.	.	.	.	.	.	-1	.	insertion	XP_038381944	UU_Cfam_GSD_1.0_ROSY.refSeq.ensformat.gtf.gz
chr1	24759854	chr1-24759854	A	ATT	2	TT	intron_variant	MODIFIER	.	LDLRAD4	Transcript	XM_038526017	protein_coding	.	3/5	XM_038526017.1:c.181+75327_181+75328dup	.	.	.	.	.	.	.	.	-1	.	insertion	XP_038381945	UU_Cfam_GSD_1.0_ROSY.refSeq.ensformat.gtf.gz
chr1	24759854	chr1-24759854	A	ATT	2	TT	intron_variant	MODIFIER	.	LDLRAD4	Transcript	XM_038526018	protein_coding	.	2/4	XM_038526018.1:c.151+75327_151+75328dup	.	.	.	.	.	.	.	.	-1	.	insertion	XP_038381946	UU_Cfam_GSD_1.0_ROSY.refSeq.ensformat.gtf.gz
chr1	24759854	chr1-24759854	A	ATT	2	TT	intron_variant	MODIFIER	.	LDLRAD4	Transcript	XM_038526019	protein_coding	.	3/5	XM_038526019.1:c.-51+75327_-51+75328dup	.	.	.	.	.	.	.	.	-1	.	insertion	XP_038381947	UU_Cfam_GSD_1.0_ROSY.refSeq.ensformat.gtf.gz
chr1	24759854	chr1-24759854	A	ATT	2	TT	intron_variant	MODIFIER	.	LDLRAD4	Transcript	XM_038526020	protein_coding	.	3/5	XM_038526020.1:c.-51+75327_-51+75328dup	.	.	.	.	.	.	.	.	-1	.	insertion	XP_038381948	UU_Cfam_GSD_1.0_ROSY.refSeq.ensformat.gtf.gz
chr1	24759854	chr1-24759854	A	ATT	2	TT	intron_variant	MODIFIER	.	LDLRAD4	Transcript	XM_038526021	protein_coding	.	3/5	XM_038526021.1:c.-51+75327_-51+75328dup	.	.	.	.	.	.	.	.	-1	.	insertion	XP_038381949	UU_Cfam_GSD_1.0_ROSY.refSeq.ensformat.gtf.gz
chr1	24759854	chr1-24759854	A	ATT	2	TT	intron_variant	MODIFIER	.	LDLRAD4	Transcript	XM_038526022	protein_coding	.	3/5	XM_038526022.1:c.-51+75327_-51+75328dup	.	.	.	.	.	.	.	.	-1	.	insertion	XP_038381950	UU_Cfam_GSD_1.0_ROSY.refSeq.ensformat.gtf.gz
chr1	24759854	chr1-24759854	A	ATT	2	TT	intron_variant	MODIFIER	.	LDLRAD4	Transcript	XM_038526023	protein_coding	.	2/4	XM_038526023.1:c.-51+75327_-51+75328dup	.	.	.	.	.	.	.	.	-1	.	insertion	XP_038381951	UU_Cfam_GSD_1.0_ROSY.refSeq.ensformat.gtf.gz
chr1	24759854	chr1-24759854	A	ATT	2	TT	intron_variant	MODIFIER	.	LDLRAD4	Transcript	XM_038526024	protein_coding	.	3/6	XM_038526024.1:c.-114-54278_-114-54277dup	.	.	.	.	.	.	.	.	-1	.	insertion	XP_038381952	UU_Cfam_GSD_1.0_ROSY.refSeq.ensformat.gtf.gz
chr1	24759854	chr1-24759854	A	ATT	2	TT	intron_variant	MODIFIER	.	LDLRAD4	Transcript	XM_038526025	protein_coding	.	1/3	XM_038526025.1:c.-51+74679_-51+74680dup	.	.	.	.	.	.	.	.	-1	.	insertion	XP_038381953	UU_Cfam_GSD_1.0_ROSY.refSeq.ensformat.gtf.gz
chr1	24759854	chr1-24759854	A	ATT	2	TT	upstream_gene_variant	MODIFIER	.	LDLRAD4	Transcript	XM_038526026	protein_coding	.	.	.	.	.	.	.	.	.	.	97	-1	.	insertion	XP_038381954	UU_Cfam_GSD_1.0_ROSY.refSeq.ensformat.gtf.gz
chr1	24759854	chr1-24759854	A	ATT	2	TT	upstream_gene_variant	MODIFIER	.	LDLRAD4	Transcript	XM_038526027	protein_coding	.	.	.	.	.	.	.	.	.	.	97	-1	.	insertion	XP_038381955	UU_Cfam_GSD_1.0_ROSY.refSeq.ensformat.gtf.gz
chr1	24759854	chr1-24759854	A	ATT	2	TT	intron_variant	MODIFIER	.	LDLRAD4	Transcript	XM_038526029	protein_coding	.	4/5	XM_038526029.1:c.181+75327_181+75328dup	.	.	.	.	.	.	.	.	-1	.	insertion	XP_038381957	UU_Cfam_GSD_1.0_ROSY.refSeq.ensformat.gtf.gz
chr1	24759854	chr1-24759854	A	ATT	2	TT	intron_variant&non_coding_transcript_variant	MODIFIER	.	LOC119870728	Transcript	XR_005353478	lncRNA	.	1/2	XR_005353478.1:n.705-50_705-49dup	.	.	.	.	.	.	.	.	1	.	insertion	.	UU_Cfam_GSD_1.0_ROSY.refSeq.ensformat.gtf.gz
chr1	24778660	chr1-24778660	C	A	1	A	intron_variant	MODIFIER	.	LDLRAD4	Transcript	XM_038526003	protein_coding	.	4/6	XM_038526003.1:c.181+56523G>T	.	.	.	.	.	.	.	.	-1	.	SNV	XP_038381931	UU_Cfam_GSD_1.0_ROSY.refSeq.ensformat.gtf.gz
chr1	24778660	chr1-24778660	C	A	1	A	intron_variant	MODIFIER	.	LDLRAD4	Transcript	XM_038526004	protein_coding	.	5/7	XM_038526004.1:c.181+56523G>T	.	.	.	.	.	.	.	.	-1	.	SNV	XP_038381932	UU_Cfam_GSD_1.0_ROSY.refSeq.ensformat.gtf.gz
chr1	24778660	chr1-24778660	C	A	1	A	intron_variant	MODIFIER	.	LDLRAD4	Transcript	XM_038526005	protein_coding	.	4/6	XM_038526005.1:c.181+56523G>T	.	.	.	.	.	.	.	.	-1	.	SNV	XP_038381933	UU_Cfam_GSD_1.0_ROSY.refSeq.ensformat.gtf.gz
chr1	24778660	chr1-24778660	C	A	1	A	intron_variant	MODIFIER	.	LDLRAD4	Transcript	XM_038526006	protein_coding	.	4/6	XM_038526006.1:c.181+56523G>T	.	.	.	.	.	.	.	.	-1	.	SNV	XP_038381934	UU_Cfam_GSD_1.0_ROSY.refSeq.ensformat.gtf.gz
chr1	24778660	chr1-24778660	C	A	1	A	intron_variant	MODIFIER	.	LDLRAD4	Transcript	XM_038526007	protein_coding	.	4/6	XM_038526007.1:c.181+56523G>T	.	.	.	.	.	.	.	.	-1	.	SNV	XP_038381935	UU_Cfam_GSD_1.0_ROSY.refSeq.ensformat.gtf.gz
chr1	24778660	chr1-24778660	C	A	1	A	intron_variant	MODIFIER	.	LDLRAD4	Transcript	XM_038526008	protein_coding	.	4/6	XM_038526008.1:c.181+56523G>T	.	.	.	.	.	.	.	.	-1	.	SNV	XP_038381936	UU_Cfam_GSD_1.0_ROSY.refSeq.ensformat.gtf.gz
chr1	24778660	chr1-24778660	C	A	1	A	intron_variant	MODIFIER	.	LDLRAD4	Transcript	XM_038526009	protein_coding	.	4/6	XM_038526009.1:c.181+56523G>T	.	.	.	.	.	.	.	.	-1	.	SNV	XP_038381937	UU_Cfam_GSD_1.0_ROSY.refSeq.ensformat.gtf.gz
chr1	24778660	chr1-24778660	C	A	1	A	intron_variant	MODIFIER	.	LDLRAD4	Transcript	XM_038526010	protein_coding	.	5/7	XM_038526010.1:c.181+56523G>T	.	.	.	.	.	.	.	.	-1	.	SNV	XP_038381938	UU_Cfam_GSD_1.0_ROSY.refSeq.ensformat.gtf.gz
chr1	24778660	chr1-24778660	C	A	1	A	intron_variant	MODIFIER	.	LDLRAD4	Transcript	XM_038526011	protein_coding	.	4/6	XM_038526011.1:c.181+56523G>T	.	.	.	.	.	.	.	.	-1	.	SNV	XP_038381939	UU_Cfam_GSD_1.0_ROSY.refSeq.ensformat.gtf.gz
chr1	24778660	chr1-24778660	C	A	1	A	intron_variant	MODIFIER	.	LDLRAD4	Transcript	XM_038526012	protein_coding	.	4/6	XM_038526012.1:c.181+56523G>T	.	.	.	.	.	.	.	.	-1	.	SNV	XP_038381940	UU_Cfam_GSD_1.0_ROSY.refSeq.ensformat.gtf.gz
chr1	24778660	chr1-24778660	C	A	1	A	intron_variant	MODIFIER	.	LDLRAD4	Transcript	XM_038526013	protein_coding	.	4/6	XM_038526013.1:c.181+56523G>T	.	.	.	.	.	.	.	.	-1	.	SNV	XP_038381941	UU_Cfam_GSD_1.0_ROSY.refSeq.ensformat.gtf.gz
chr1	24778660	chr1-24778660	C	A	1	A	intron_variant	MODIFIER	.	LDLRAD4	Transcript	XM_038526014	protein_coding	.	4/6	XM_038526014.1:c.181+56523G>T	.	.	.	.	.	.	.	.	-1	.	SNV	XP_038381942	UU_Cfam_GSD_1.0_ROSY.refSeq.ensformat.gtf.gz
chr1	24778660	chr1-24778660	C	A	1	A	intron_variant	MODIFIER	.	LDLRAD4	Transcript	XM_038526015	protein_coding	.	3/5	XM_038526015.1:c.181+56523G>T	.	.	.	.	.	.	.	.	-1	.	SNV	XP_038381943	UU_Cfam_GSD_1.0_ROSY.refSeq.ensformat.gtf.gz
chr1	24778660	chr1-24778660	C	A	1	A	intron_variant	MODIFIER	.	LDLRAD4	Transcript	XM_038526016	protein_coding	.	3/5	XM_038526016.1:c.181+56523G>T	.	.	.	.	.	.	.	.	-1	.	SNV	XP_038381944	UU_Cfam_GSD_1.0_ROSY.refSeq.ensformat.gtf.gz
chr1	24778660	chr1-24778660	C	A	1	A	intron_variant	MODIFIER	.	LDLRAD4	Transcript	XM_038526017	protein_coding	.	3/5	XM_038526017.1:c.181+56523G>T	.	.	.	.	.	.	.	.	-1	.	SNV	XP_038381945	UU_Cfam_GSD_1.0_ROSY.refSeq.ensformat.gtf.gz
chr1	24778660	chr1-24778660	C	A	1	A	intron_variant	MODIFIER	.	LDLRAD4	Transcript	XM_038526018	protein_coding	.	2/4	XM_038526018.1:c.151+56523G>T	.	.	.	.	.	.	.	.	-1	.	SNV	XP_038381946	UU_Cfam_GSD_1.0_ROSY.refSeq.ensformat.gtf.gz
chr1	24778660	chr1-24778660	C	A	1	A	intron_variant	MODIFIER	.	LDLRAD4	Transcript	XM_038526019	protein_coding	.	3/5	XM_038526019.1:c.-51+56523G>T	.	.	.	.	.	.	.	.	-1	.	SNV	XP_038381947	UU_Cfam_GSD_1.0_ROSY.refSeq.ensformat.gtf.gz
chr1	24778660	chr1-24778660	C	A	1	A	intron_variant	MODIFIER	.	LDLRAD4	Transcript	XM_038526020	protein_coding	.	3/5	XM_038526020.1:c.-51+56523G>T	.	.	.	.	.	.	.	.	-1	.	SNV	XP_038381948	UU_Cfam_GSD_1.0_ROSY.refSeq.ensformat.gtf.gz
chr1	24778660	chr1-24778660	C	A	1	A	intron_variant	MODIFIER	.	LDLRAD4	Transcript	XM_038526021	protein_coding	.	3/5	XM_038526021.1:c.-51+56523G>T	.	.	.	.	.	.	.	.	-1	.	SNV	XP_038381949	UU_Cfam_GSD_1.0_ROSY.refSeq.ensformat.gtf.gz
chr1	24778660	chr1-24778660	C	A	1	A	intron_variant	MODIFIER	.	LDLRAD4	Transcript	XM_038526022	protein_coding	.	3/5	XM_038526022.1:c.-51+56523G>T	.	.	.	.	.	.	.	.	-1	.	SNV	XP_038381950	UU_Cfam_GSD_1.0_ROSY.refSeq.ensformat.gtf.gz
chr1	24778660	chr1-24778660	C	A	1	A	intron_variant	MODIFIER	.	LDLRAD4	Transcript	XM_038526023	protein_coding	.	2/4	XM_038526023.1:c.-51+56523G>T	.	.	.	.	.	.	.	.	-1	.	SNV	XP_038381951	UU_Cfam_GSD_1.0_ROSY.refSeq.ensformat.gtf.gz
chr1	24778660	chr1-24778660	C	A	1	A	intron_variant	MODIFIER	.	LDLRAD4	Transcript	XM_038526024	protein_coding	.	3/6	XM_038526024.1:c.-115+56523G>T	.	.	.	.	.	.	.	.	-1	.	SNV	XP_038381952	UU_Cfam_GSD_1.0_ROSY.refSeq.ensformat.gtf.gz
chr1	24778660	chr1-24778660	C	A	1	A	intron_variant	MODIFIER	.	LDLRAD4	Transcript	XM_038526025	protein_coding	.	1/3	XM_038526025.1:c.-51+55875G>T	.	.	.	.	.	.	.	.	-1	.	SNV	XP_038381953	UU_Cfam_GSD_1.0_ROSY.refSeq.ensformat.gtf.gz
chr1	24778660	chr1-24778660	C	A	1	A	intron_variant	MODIFIER	.	LDLRAD4	Transcript	XM_038526029	protein_coding	.	4/5	XM_038526029.1:c.181+56523G>T	.	.	.	.	.	.	.	.	-1	.	SNV	XP_038381957	UU_Cfam_GSD_1.0_ROSY.refSeq.ensformat.gtf.gz
chr1	25070592	chr1-25070592	A	C	1	C	intergenic_variant	MODIFIER	.	.	.	.	.	.	.	.	.	.	.	.	.	.	.	.	.	.	SNV	.	.
chr1	25104315	chr1-25104315	G	T	1	T	non_coding_transcript_exon_variant	MODIFIER	.	LOC119870645	Transcript	XR_005353048	lncRNA	3/4	.	XR_005353048.1:n.439C>A	.	439	.	.	.	.	.	.	-1	.	SNV	.	UU_Cfam_GSD_1.0_ROSY.refSeq.ensformat.gtf.gz
chr1	25104315	chr1-25104315	G	T	1	T	non_coding_transcript_exon_variant	MODIFIER	.	LOC119870645	Transcript	XR_005353049	lncRNA	3/4	.	XR_005353049.1:n.439C>A	.	439	.	.	.	.	.	.	-1	.	SNV	.	UU_Cfam_GSD_1.0_ROSY.refSeq.ensformat.gtf.gz
chr1	25259931	chr1-25259931	T	G	1	G	intergenic_variant	MODIFIER	.	.	.	.	.	.	.	.	.	.	.	.	.	.	.	.	.	.	SNV	.	.
chr1	25259938	chr1-25259938	T	C	1	C	intergenic_variant	MODIFIER	.	.	.	.	.	.	.	.	.	.	.	.	.	.	.	.	.	.	SNV	.	.
chr1	25292884	chr1-25292884	G	C	2	C	downstream_gene_variant	MODIFIER	.	LOC102156553	Transcript	XR_005353479	lncRNA	.	.	.	.	.	.	.	.	.	.	247	-1	.	SNV	.	UU_Cfam_GSD_1.0_ROSY.refSeq.ensformat.gtf.gz
chr1	25292884	chr1-25292884	G	C	2	C	downstream_gene_variant	MODIFIER	.	LOC102156553	Transcript	XR_005353480	lncRNA	.	.	.	.	.	.	.	.	.	.	247	-1	.	SNV	.	UU_Cfam_GSD_1.0_ROSY.refSeq.ensformat.gtf.gz
chr1	25292884	chr1-25292884	G	C	2	C	downstream_gene_variant	MODIFIER	.	LOC102156553	Transcript	XR_005353481	lncRNA	.	.	.	.	.	.	.	.	.	.	247	-1	.	SNV	.	UU_Cfam_GSD_1.0_ROSY.refSeq.ensformat.gtf.gz
chr1	25292884	chr1-25292884	G	C	2	C	downstream_gene_variant	MODIFIER	.	LOC102156553	Transcript	XR_005353482	lncRNA	.	.	.	.	.	.	.	.	.	.	247	-1	.	SNV	.	UU_Cfam_GSD_1.0_ROSY.refSeq.ensformat.gtf.gz
chr1	25292884	chr1-25292884	G	C	2	C	downstream_gene_variant	MODIFIER	.	LOC102156553	Transcript	XR_005353484	lncRNA	.	.	.	.	.	.	.	.	.	.	247	-1	.	SNV	.	UU_Cfam_GSD_1.0_ROSY.refSeq.ensformat.gtf.gz
chr1	25292884	chr1-25292884	G	C	2	C	downstream_gene_variant	MODIFIER	.	LOC102156553	Transcript	XR_005353487	lncRNA	.	.	.	.	.	.	.	.	.	.	247	-1	.	SNV	.	UU_Cfam_GSD_1.0_ROSY.refSeq.ensformat.gtf.gz
chr1	25292884	chr1-25292884	G	C	2	C	downstream_gene_variant	MODIFIER	.	LOC102156553	Transcript	XR_005353491	lncRNA	.	.	.	.	.	.	.	.	.	.	247	-1	.	SNV	.	UU_Cfam_GSD_1.0_ROSY.refSeq.ensformat.gtf.gz
chr1	25292884	chr1-25292884	G	C	2	C	downstream_gene_variant	MODIFIER	.	LOC102156553	Transcript	XR_005353492	lncRNA	.	.	.	.	.	.	.	.	.	.	247	-1	.	SNV	.	UU_Cfam_GSD_1.0_ROSY.refSeq.ensformat.gtf.gz
chr1	25292884	chr1-25292884	G	C	2	C	downstream_gene_variant	MODIFIER	.	LOC102156553	Transcript	XR_005353493	lncRNA	.	.	.	.	.	.	.	.	.	.	247	-1	.	SNV	.	UU_Cfam_GSD_1.0_ROSY.refSeq.ensformat.gtf.gz
chr1	25292884	chr1-25292884	G	C	2	C	downstream_gene_variant	MODIFIER	.	LOC102156553	Transcript	XR_005353494	lncRNA	.	.	.	.	.	.	.	.	.	.	247	-1	.	SNV	.	UU_Cfam_GSD_1.0_ROSY.refSeq.ensformat.gtf.gz
chr1	25292884	chr1-25292884	G	C	2	C	downstream_gene_variant	MODIFIER	.	LOC102156553	Transcript	XR_005353495	lncRNA	.	.	.	.	.	.	.	.	.	.	247	-1	.	SNV	.	UU_Cfam_GSD_1.0_ROSY.refSeq.ensformat.gtf.gz
chr1	25517131	chr1-25517131	A	AAATAGTATATAGAACTAGAGGGACCCTTTTTCTTTTTTT,AAATAGTATATAGAACTAGAGGGACCCTTTTTCTTTTCTTTTT	1,1	AATAGTATATAGAACTAGAGGGACCCTTTTTCTTTTTTT	intergenic_variant	MODIFIER	.	.	.	.	.	.	.	.	.	.	.	.	.	.	.	.	.	.	insertion	.	.
chr1	25517131	chr1-25517131	A	AAATAGTATATAGAACTAGAGGGACCCTTTTTCTTTTTTT,AAATAGTATATAGAACTAGAGGGACCCTTTTTCTTTTCTTTTT	1,1	AATAGTATATAGAACTAGAGGGACCCTTTTTCTTTTCTTTTT	intergenic_variant	MODIFIER	.	.	.	.	.	.	.	.	.	.	.	.	.	.	.	.	.	.	insertion	.	.
chr1	25607443	chr1-25607443	G	GGAGAGAGAGAGAGAGAAAGAGAGAGAGAGA,GGAGAGAGAGAGAGAGAAAGAGAGAGAGAGAGAGA	1,1	GAGAGAGAGAGAGAGAAAGAGAGAGAGAGA	intron_variant	MODIFIER	.	MOXD1	Transcript	XM_038526031	protein_coding	.	4/11	XM_038526031.1:c.663+2606_663+2607insTCTCTCTCTCTCTTTCTCTCTCTCTCTCTC	.	.	.	.	.	.	.	.	-1	.	insertion	XP_038381959	UU_Cfam_GSD_1.0_ROSY.refSeq.ensformat.gtf.gz
chr1	25607443	chr1-25607443	G	GGAGAGAGAGAGAGAGAAAGAGAGAGAGAGA,GGAGAGAGAGAGAGAGAAAGAGAGAGAGAGAGAGA	1,1	GAGAGAGAGAGAGAGAAAGAGAGAGAGAGAGAGA	intron_variant	MODIFIER	.	MOXD1	Transcript	XM_038526031	protein_coding	.	4/11	XM_038526031.1:c.663+2606_663+2607insTCTCTCTCTCTCTCTCTTTCTCTCTCTCTCTCTC	.	.	.	.	.	.	.	.	-1	.	insertion	XP_038381959	UU_Cfam_GSD_1.0_ROSY.refSeq.ensformat.gtf.gz
chr1	25762281	chr1-25762281	G	T	1	T	upstream_gene_variant	MODIFIER	.	TAAR5	Transcript	NM_001197146	protein_coding	.	.	.	.	.	.	.	.	.	.	2337	-1	.	SNV	NP_001184075	UU_Cfam_GSD_1.0_ROSY.refSeq.ensformat.gtf.gz
chr1	25762281	chr1-25762281	G	T	1	T	downstream_gene_variant	MODIFIER	.	TAAR4	Transcript	NM_001197192	protein_coding	.	.	.	.	.	.	.	.	.	.	3651	-1	.	SNV	NP_001184121	UU_Cfam_GSD_1.0_ROSY.refSeq.ensformat.gtf.gz
chr1	25797208	chr1-25797208	A	G	1	G	upstream_gene_variant	MODIFIER	.	LOC119874067	Transcript	XM_038525477	protein_coding	.	.	.	.	.	.	.	.	.	.	2432	-1	.	SNV	XP_038381405	UU_Cfam_GSD_1.0_ROSY.refSeq.ensformat.gtf.gz
chr1	25797223	chr1-25797223	G	A	1	A	upstream_gene_variant	MODIFIER	.	LOC119874067	Transcript	XM_038525477	protein_coding	.	.	.	.	.	.	.	.	.	.	2447	-1	.	SNV	XP_038381405	UU_Cfam_GSD_1.0_ROSY.refSeq.ensformat.gtf.gz
chr1	25797237	chr1-25797237	G	A	1	A	upstream_gene_variant	MODIFIER	.	LOC119874067	Transcript	XM_038525477	protein_coding	.	.	.	.	.	.	.	.	.	.	2461	-1	.	SNV	XP_038381405	UU_Cfam_GSD_1.0_ROSY.refSeq.ensformat.gtf.gz
chr1	25797241	chr1-25797241	A	G	1	G	upstream_gene_variant	MODIFIER	.	LOC119874067	Transcript	XM_038525477	protein_coding	.	.	.	.	.	.	.	.	.	.	2465	-1	.	SNV	XP_038381405	UU_Cfam_GSD_1.0_ROSY.refSeq.ensformat.gtf.gz
chr1	25822172	chr1-25822172	GA	G	1	-	intergenic_variant	MODIFIER	.	.	.	.	.	.	.	.	.	.	.	.	.	.	.	.	.	.	deletion	.	.
chr1	25904028	chr1-25904028	C	CTAAAATCTCAAAAATAAAATAAAATAAAA	1	TAAAATCTCAAAAATAAAATAAAATAAAA	upstream_gene_variant	MODIFIER	.	VNN1	Transcript	NM_001003372	protein_coding	.	.	.	.	.	.	.	.	.	.	2594	-1	.	insertion	NP_001003372	UU_Cfam_GSD_1.0_ROSY.refSeq.ensformat.gtf.gz
chr1	26081499	chr1-26081499	A	T	1	T	intergenic_variant	MODIFIER	.	.	.	.	.	.	.	.	.	.	.	.	.	.	.	.	.	.	SNV	.	.
chr1	26253933	chr1-26253933	A	T	2	T	downstream_gene_variant	MODIFIER	.	LOC476208	Transcript	XM_038525580	protein_coding	.	.	.	.	.	.	.	.	.	.	708	-1	.	SNV	XP_038381508	UU_Cfam_GSD_1.0_ROSY.refSeq.ensformat.gtf.gz
chr1	26336544	chr1-26336544	G	C	1	C	intron_variant&non_coding_transcript_variant	MODIFIER	.	LOC111095280	Transcript	XR_005353512	lncRNA	.	3/3	XR_005353512.1:n.319-54C>G	.	.	.	.	.	.	.	.	-1	.	SNV	.	UU_Cfam_GSD_1.0_ROSY.refSeq.ensformat.gtf.gz
chr1	26336544	chr1-26336544	G	C	1	C	intron_variant&non_coding_transcript_variant	MODIFIER	.	LOC111095280	Transcript	XR_005353513	lncRNA	.	4/4	XR_005353513.1:n.568-54C>G	.	.	.	.	.	.	.	.	-1	.	SNV	.	UU_Cfam_GSD_1.0_ROSY.refSeq.ensformat.gtf.gz
chr1	26978461	chr1-26978461	C	CTAAAAATCTTAGGATGAAAAAAAAATAAATAAATAAAAAAATAAAAAAAAAAA	1	TAAAAATCTTAGGATGAAAAAAAAATAAATAAATAAAAAAATAAAAAAAAAAA	intergenic_variant	MODIFIER	.	.	.	.	.	.	.	.	.	.	.	.	.	.	.	.	.	.	insertion	.	.
chr1	27202553	chr1-27202553	C	CAATAAATATTAGTCAAAAAAAAAAAAAAAAAAATA	1	AATAAATATTAGTCAAAAAAAAAAAAAAAAAAATA	intron_variant	MODIFIER	.	SLC2A12	Transcript	XM_038526057	protein_coding	.	2/4	XM_038526057.1:c.1435+3081_1435+3082insTATTTTTTTTTTTTTTTTTTTGACTAATATTTATT	.	.	.	.	.	.	.	.	-1	.	insertion	XP_038381985	UU_Cfam_GSD_1.0_ROSY.refSeq.ensformat.gtf.gz
chr1	27202553	chr1-27202553	C	CAATAAATATTAGTCAAAAAAAAAAAAAAAAAAATA	1	AATAAATATTAGTCAAAAAAAAAAAAAAAAAAATA	intron_variant	MODIFIER	.	SLC2A12	Transcript	XM_038526058	protein_coding	.	2/4	XM_038526058.1:c.1435+3081_1435+3082insTATTTTTTTTTTTTTTTTTTTGACTAATATTTATT	.	.	.	.	.	.	.	.	-1	.	insertion	XP_038381986	UU_Cfam_GSD_1.0_ROSY.refSeq.ensformat.gtf.gz
chr1	27202553	chr1-27202553	C	CAATAAATATTAGTCAAAAAAAAAAAAAAAAAAATA	1	AATAAATATTAGTCAAAAAAAAAAAAAAAAAAATA	intron_variant	MODIFIER	.	SLC2A12	Transcript	XM_038526059	protein_coding	.	2/3	XM_038526059.1:c.1435+3081_1435+3082insTATTTTTTTTTTTTTTTTTTTGACTAATATTTATT	.	.	.	.	.	.	.	.	-1	.	insertion	XP_038381987	UU_Cfam_GSD_1.0_ROSY.refSeq.ensformat.gtf.gz
chr1	27306439	chr1-27306439	A	ATATGCAATGGATTTTTTTTTTTTTTT	1	TATGCAATGGATTTTTTTTTTTTTTT	intergenic_variant	MODIFIER	.	.	.	.	.	.	.	.	.	.	.	.	.	.	.	.	.	.	insertion	.	.
chr1	27313349	chr1-27313349	C	CTGGGTAACAATTTTCTTTTTTTTTTTTTTTTT	1	TGGGTAACAATTTTCTTTTTTTTTTTTTTTTT	intergenic_variant	MODIFIER	.	.	.	.	.	.	.	.	.	.	.	.	.	.	.	.	.	.	insertion	.	.
chr1	27379071	chr1-27379071	AT	A	1	-	intron_variant	MODIFIER	.	SGK1	Transcript	XM_038526060	protein_coding	.	2/13	XM_038526060.1:c.285+6663del	.	.	.	.	.	.	.	.	-1	.	deletion	XP_038381988	UU_Cfam_GSD_1.0_ROSY.refSeq.ensformat.gtf.gz
chr1	27595353	chr1-27595353	A	AG	1	G	intron_variant&non_coding_transcript_variant	MODIFIER	.	LOC106558449	Transcript	XR_005353520	lncRNA	.	3/6	XR_005353520.1:n.873-8710dup	.	.	.	.	.	.	.	.	-1	.	insertion	.	UU_Cfam_GSD_1.0_ROSY.refSeq.ensformat.gtf.gz
chr1	27595353	chr1-27595353	A	AG	1	G	intron_variant&non_coding_transcript_variant	MODIFIER	.	LOC106558449	Transcript	XR_005353521	lncRNA	.	3/5	XR_005353521.1:n.872-8710dup	.	.	.	.	.	.	.	.	-1	.	insertion	.	UU_Cfam_GSD_1.0_ROSY.refSeq.ensformat.gtf.gz
chr1	27595353	chr1-27595353	A	AG	1	G	intron_variant&non_coding_transcript_variant	MODIFIER	.	LOC106558449	Transcript	XR_005353522	lncRNA	.	3/5	XR_005353522.1:n.872-8710dup	.	.	.	.	.	.	.	.	-1	.	insertion	.	UU_Cfam_GSD_1.0_ROSY.refSeq.ensformat.gtf.gz
chr1	27595353	chr1-27595353	A	AG	1	G	intron_variant&non_coding_transcript_variant	MODIFIER	.	LOC106558449	Transcript	XR_005353523	lncRNA	.	4/7	XR_005353523.1:n.986+2802dup	.	.	.	.	.	.	.	.	-1	.	insertion	.	UU_Cfam_GSD_1.0_ROSY.refSeq.ensformat.gtf.gz
chr1	27595353	chr1-27595353	A	AG	1	G	intron_variant&non_coding_transcript_variant	MODIFIER	.	LOC106558449	Transcript	XR_005353524	lncRNA	.	3/7	XR_005353524.1:n.875-8710dup	.	.	.	.	.	.	.	.	-1	.	insertion	.	UU_Cfam_GSD_1.0_ROSY.refSeq.ensformat.gtf.gz
chr1	27931646	chr1-27931646	G	GCCCTTAGCCACTTAAAAAGTGGCTTCCCCTAGCACCAAGTGCTT	1	CCCTTAGCCACTTAAAAAGTGGCTTCCCCTAGCACCAAGTGCTT	upstream_gene_variant	MODIFIER	.	ALDH8A1	Transcript	XM_038526064	protein_coding	.	.	.	.	.	.	.	.	.	.	3335	-1	.	insertion	XP_038381992	UU_Cfam_GSD_1.0_ROSY.refSeq.ensformat.gtf.gz
chr1	27931646	chr1-27931646	G	GCCCTTAGCCACTTAAAAAGTGGCTTCCCCTAGCACCAAGTGCTT	1	CCCTTAGCCACTTAAAAAGTGGCTTCCCCTAGCACCAAGTGCTT	upstream_gene_variant	MODIFIER	.	ALDH8A1	Transcript	XM_038526065	protein_coding	.	.	.	.	.	.	.	.	.	.	3339	-1	.	insertion	XP_038381993	UU_Cfam_GSD_1.0_ROSY.refSeq.ensformat.gtf.gz
chr1	27931646	chr1-27931646	G	GCCCTTAGCCACTTAAAAAGTGGCTTCCCCTAGCACCAAGTGCTT	1	CCCTTAGCCACTTAAAAAGTGGCTTCCCCTAGCACCAAGTGCTT	upstream_gene_variant	MODIFIER	.	ALDH8A1	Transcript	XM_038526066	protein_coding	.	.	.	.	.	.	.	.	.	.	3337	-1	.	insertion	XP_038381994	UU_Cfam_GSD_1.0_ROSY.refSeq.ensformat.gtf.gz
chr1	27995404	chr1-27995404	T	TGAAAATGGTTAACTAAAAAAAAAAAAAAAGAAAGAAAA	1	GAAAATGGTTAACTAAAAAAAAAAAAAAAGAAAGAAAA	intron_variant	MODIFIER	.	HBS1L	Transcript	XM_038526067	protein_coding	.	4/17	XM_038526067.1:c.433+15185_433+15186insTTTTCTTTCTTTTTTTTTTTTTTTAGTTAACCATTTTC	.	.	.	.	.	.	.	.	-1	.	insertion	XP_038381995	UU_Cfam_GSD_1.0_ROSY.refSeq.ensformat.gtf.gz
chr1	27995404	chr1-27995404	T	TGAAAATGGTTAACTAAAAAAAAAAAAAAAGAAAGAAAA	1	GAAAATGGTTAACTAAAAAAAAAAAAAAAGAAAGAAAA	intron_variant	MODIFIER	.	HBS1L	Transcript	XM_038526068	protein_coding	.	4/17	XM_038526068.1:c.433+15185_433+15186insTTTTCTTTCTTTTTTTTTTTTTTTAGTTAACCATTTTC	.	.	.	.	.	.	.	.	-1	.	insertion	XP_038381996	UU_Cfam_GSD_1.0_ROSY.refSeq.ensformat.gtf.gz
chr1	27995404	chr1-27995404	T	TGAAAATGGTTAACTAAAAAAAAAAAAAAAGAAAGAAAA	1	GAAAATGGTTAACTAAAAAAAAAAAAAAAGAAAGAAAA	intron_variant	MODIFIER	.	HBS1L	Transcript	XM_038526069	protein_coding	.	2/15	XM_038526069.1:c.110-19132_110-19131insTTTTCTTTCTTTTTTTTTTTTTTTAGTTAACCATTTTC	.	.	.	.	.	.	.	.	-1	.	insertion	XP_038381997	UU_Cfam_GSD_1.0_ROSY.refSeq.ensformat.gtf.gz
chr1	28241955	chr1-28241955	A	ATATATATATATATATACACATGTGTATATATGTATGTATATATGTG	2	TATATATATATATATACACATGTGTATATATGTATGTATATATGTG	intron_variant	MODIFIER	.	AHI1	Transcript	XM_038526071	protein_coding	.	25/26	XM_038526071.1:c.3432-820_3432-819insCACATATATACATACATATATACACATGTGTATATATATATATATA	.	.	.	.	.	.	.	.	-1	.	insertion	XP_038381999	UU_Cfam_GSD_1.0_ROSY.refSeq.ensformat.gtf.gz
chr1	28241955	chr1-28241955	A	ATATATATATATATATACACATGTGTATATATGTATGTATATATGTG	2	TATATATATATATATACACATGTGTATATATGTATGTATATATGTG	intron_variant	MODIFIER	.	AHI1	Transcript	XM_038526072	protein_coding	.	25/26	XM_038526072.1:c.3432-820_3432-819insCACATATATACATACATATATACACATGTGTATATATATATATATA	.	.	.	.	.	.	.	.	-1	.	insertion	XP_038382000	UU_Cfam_GSD_1.0_ROSY.refSeq.ensformat.gtf.gz
chr1	28241955	chr1-28241955	A	ATATATATATATATATACACATGTGTATATATGTATGTATATATGTG	2	TATATATATATATATACACATGTGTATATATGTATGTATATATGTG	intron_variant	MODIFIER	.	AHI1	Transcript	XM_038526073	protein_coding	.	25/26	XM_038526073.1:c.3432-820_3432-819insCACATATATACATACATATATACACATGTGTATATATATATATATA	.	.	.	.	.	.	.	.	-1	.	insertion	XP_038382001	UU_Cfam_GSD_1.0_ROSY.refSeq.ensformat.gtf.gz
chr1	28241955	chr1-28241955	A	ATATATATATATATATACACATGTGTATATATGTATGTATATATGTG	2	TATATATATATATATACACATGTGTATATATGTATGTATATATGTG	intron_variant	MODIFIER	.	AHI1	Transcript	XM_038526074	protein_coding	.	25/26	XM_038526074.1:c.3432-820_3432-819insCACATATATACATACATATATACACATGTGTATATATATATATATA	.	.	.	.	.	.	.	.	-1	.	insertion	XP_038382002	UU_Cfam_GSD_1.0_ROSY.refSeq.ensformat.gtf.gz
chr1	28241955	chr1-28241955	A	ATATATATATATATATACACATGTGTATATATGTATGTATATATGTG	2	TATATATATATATATACACATGTGTATATATGTATGTATATATGTG	intron_variant	MODIFIER	.	AHI1	Transcript	XM_038526075	protein_coding	.	25/26	XM_038526075.1:c.3432-820_3432-819insCACATATATACATACATATATACACATGTGTATATATATATATATA	.	.	.	.	.	.	.	.	-1	.	insertion	XP_038382003	UU_Cfam_GSD_1.0_ROSY.refSeq.ensformat.gtf.gz
chr1	28241955	chr1-28241955	A	ATATATATATATATATACACATGTGTATATATGTATGTATATATGTG	2	TATATATATATATATACACATGTGTATATATGTATGTATATATGTG	intron_variant	MODIFIER	.	AHI1	Transcript	XM_038526076	protein_coding	.	26/27	XM_038526076.1:c.3432-820_3432-819insCACATATATACATACATATATACACATGTGTATATATATATATATA	.	.	.	.	.	.	.	.	-1	.	insertion	XP_038382004	UU_Cfam_GSD_1.0_ROSY.refSeq.ensformat.gtf.gz
chr1	28241955	chr1-28241955	A	ATATATATATATATATACACATGTGTATATATGTATGTATATATGTG	2	TATATATATATATATACACATGTGTATATATGTATGTATATATGTG	intron_variant	MODIFIER	.	AHI1	Transcript	XM_038526077	protein_coding	.	25/26	XM_038526077.1:c.3432-820_3432-819insCACATATATACATACATATATACACATGTGTATATATATATATATA	.	.	.	.	.	.	.	.	-1	.	insertion	XP_038382005	UU_Cfam_GSD_1.0_ROSY.refSeq.ensformat.gtf.gz
chr1	28241955	chr1-28241955	A	ATATATATATATATATACACATGTGTATATATGTATGTATATATGTG	2	TATATATATATATATACACATGTGTATATATGTATGTATATATGTG	intron_variant	MODIFIER	.	AHI1	Transcript	XM_038526078	protein_coding	.	26/27	XM_038526078.1:c.3432-820_3432-819insCACATATATACATACATATATACACATGTGTATATATATATATATA	.	.	.	.	.	.	.	.	-1	.	insertion	XP_038382006	UU_Cfam_GSD_1.0_ROSY.refSeq.ensformat.gtf.gz
chr1	28241955	chr1-28241955	A	ATATATATATATATATACACATGTGTATATATGTATGTATATATGTG	2	TATATATATATATATACACATGTGTATATATGTATGTATATATGTG	intron_variant	MODIFIER	.	AHI1	Transcript	XM_038526079	protein_coding	.	25/26	XM_038526079.1:c.3432-820_3432-819insCACATATATACATACATATATACACATGTGTATATATATATATATA	.	.	.	.	.	.	.	.	-1	.	insertion	XP_038382007	UU_Cfam_GSD_1.0_ROSY.refSeq.ensformat.gtf.gz
chr1	28241955	chr1-28241955	A	ATATATATATATATATACACATGTGTATATATGTATGTATATATGTG	2	TATATATATATATATACACATGTGTATATATGTATGTATATATGTG	intron_variant	MODIFIER	.	AHI1	Transcript	XM_038526080	protein_coding	.	26/27	XM_038526080.1:c.3432-820_3432-819insCACATATATACATACATATATACACATGTGTATATATATATATATA	.	.	.	.	.	.	.	.	-1	.	insertion	XP_038382008	UU_Cfam_GSD_1.0_ROSY.refSeq.ensformat.gtf.gz
chr1	28241955	chr1-28241955	A	ATATATATATATATATACACATGTGTATATATGTATGTATATATGTG	2	TATATATATATATATACACATGTGTATATATGTATGTATATATGTG	intron_variant	MODIFIER	.	AHI1	Transcript	XM_038526081	protein_coding	.	25/26	XM_038526081.1:c.3429-820_3429-819insCACATATATACATACATATATACACATGTGTATATATATATATATA	.	.	.	.	.	.	.	.	-1	.	insertion	XP_038382009	UU_Cfam_GSD_1.0_ROSY.refSeq.ensformat.gtf.gz
chr1	28241955	chr1-28241955	A	ATATATATATATATATACACATGTGTATATATGTATGTATATATGTG	2	TATATATATATATATACACATGTGTATATATGTATGTATATATGTG	intron_variant	MODIFIER	.	AHI1	Transcript	XM_038526082	protein_coding	.	24/25	XM_038526082.1:c.3405-820_3405-819insCACATATATACATACATATATACACATGTGTATATATATATATATA	.	.	.	.	.	.	.	.	-1	.	insertion	XP_038382010	UU_Cfam_GSD_1.0_ROSY.refSeq.ensformat.gtf.gz
chr1	28241955	chr1-28241955	A	ATATATATATATATATACACATGTGTATATATGTATGTATATATGTG	2	TATATATATATATATACACATGTGTATATATGTATGTATATATGTG	intron_variant	MODIFIER	.	AHI1	Transcript	XR_005353529	protein_coding	.	25/27	XR_005353529.1:n.3729-820_3729-819insCACATATATACATACATATATACACATGTGTATATATATATATATA	.	.	.	.	.	.	.	.	-1	.	insertion	.	UU_Cfam_GSD_1.0_ROSY.refSeq.ensformat.gtf.gz
chr1	28241955	chr1-28241955	A	ATATATATATATATATACACATGTGTATATATGTATGTATATATGTG	2	TATATATATATATATACACATGTGTATATATGTATGTATATATGTG	intron_variant	MODIFIER	.	AHI1	Transcript	XR_005353532	protein_coding	.	25/27	XR_005353532.1:n.3730-820_3730-819insCACATATATACATACATATATACACATGTGTATATATATATATATA	.	.	.	.	.	.	.	.	-1	.	insertion	.	UU_Cfam_GSD_1.0_ROSY.refSeq.ensformat.gtf.gz
chr1	28743240	chr1-28743240	T	TTTTTTTTAAATTTATTTATGATAG	1	TTTTTTTAAATTTATTTATGATAG	intron_variant	MODIFIER	.	PDE7B	Transcript	XM_038526108	protein_coding	.	1/12	XM_038526108.1:c.21+29845_21+29846insTTTTTTTAAATTTATTTATGATAG	.	.	.	.	.	.	.	.	1	.	insertion	XP_038382036	UU_Cfam_GSD_1.0_ROSY.refSeq.ensformat.gtf.gz
chr1	29092558	chr1-29092558	A	G	1	G	intron_variant	MODIFIER	.	BCLAF1	Transcript	XM_038526110	protein_coding	.	7/12	XM_038526110.1:c.1958+287T>C	.	.	.	.	.	.	.	.	-1	.	SNV	XP_038382038	UU_Cfam_GSD_1.0_ROSY.refSeq.ensformat.gtf.gz
chr1	29092558	chr1-29092558	A	G	1	G	intron_variant	MODIFIER	.	BCLAF1	Transcript	XM_038526111	protein_coding	.	7/12	XM_038526111.1:c.1952+287T>C	.	.	.	.	.	.	.	.	-1	.	SNV	XP_038382039	UU_Cfam_GSD_1.0_ROSY.refSeq.ensformat.gtf.gz
chr1	29092558	chr1-29092558	A	G	1	G	intron_variant	MODIFIER	.	BCLAF1	Transcript	XM_038526112	protein_coding	.	7/11	XM_038526112.1:c.1958+287T>C	.	.	.	.	.	.	.	.	-1	.	SNV	XP_038382040	UU_Cfam_GSD_1.0_ROSY.refSeq.ensformat.gtf.gz
chr1	29092558	chr1-29092558	A	G	1	G	intron_variant	MODIFIER	.	BCLAF1	Transcript	XM_038526113	protein_coding	.	7/11	XM_038526113.1:c.1952+287T>C	.	.	.	.	.	.	.	.	-1	.	SNV	XP_038382041	UU_Cfam_GSD_1.0_ROSY.refSeq.ensformat.gtf.gz
chr1	29092558	chr1-29092558	A	G	1	G	intron_variant	MODIFIER	.	BCLAF1	Transcript	XR_005353548	protein_coding	.	7/10	XR_005353548.1:n.2226+287T>C	.	.	.	.	.	.	.	.	-1	.	SNV	.	UU_Cfam_GSD_1.0_ROSY.refSeq.ensformat.gtf.gz
chr1	29587725	chr1-29587725	CT	C	1	-	intron_variant	MODIFIER	.	PEX7	Transcript	XM_038526124	protein_coding	.	5/9	XM_038526124.1:c.526+4461del	.	.	.	.	.	.	.	.	1	.	deletion	XP_038382052	UU_Cfam_GSD_1.0_ROSY.refSeq.ensformat.gtf.gz
chr1	29587725	chr1-29587725	CT	C	1	-	intron_variant	MODIFIER	.	PEX7	Transcript	XM_038526125	protein_coding	.	5/9	XM_038526125.1:c.526+4461del	.	.	.	.	.	.	.	.	1	.	deletion	XP_038382053	UU_Cfam_GSD_1.0_ROSY.refSeq.ensformat.gtf.gz
chr1	29587725	chr1-29587725	CT	C	1	-	intron_variant	MODIFIER	.	PEX7	Transcript	XM_038526126	protein_coding	.	5/9	XM_038526126.1:c.451+4461del	.	.	.	.	.	.	.	.	1	.	deletion	XP_038382054	UU_Cfam_GSD_1.0_ROSY.refSeq.ensformat.gtf.gz
chr1	29786745	chr1-29786745	T	TTGTGTGTG,TTGTGTGTGTGTG	1,1	TGTGTGTG	upstream_gene_variant	MODIFIER	.	LOC111090644	Transcript	XR_005353054	lncRNA	.	.	.	.	.	.	.	.	.	.	4700	1	.	insertion	.	UU_Cfam_GSD_1.0_ROSY.refSeq.ensformat.gtf.gz
chr1	29786745	chr1-29786745	T	TTGTGTGTG,TTGTGTGTGTGTG	1,1	TGTGTGTGTGTG	upstream_gene_variant	MODIFIER	.	LOC111090644	Transcript	XR_005353054	lncRNA	.	.	.	.	.	.	.	.	.	.	4700	1	.	insertion	.	UU_Cfam_GSD_1.0_ROSY.refSeq.ensformat.gtf.gz
chr1	29802003	chr1-29802003	C	CTGTGTCTGTGTGTGTGTATGTGTGTGTG,CTGTGTCTGTGTGTGTGTATGTGTGTGTGTG	1,1	TGTGTCTGTGTGTGTGTATGTGTGTGTG	downstream_gene_variant	MODIFIER	.	LOC111090644	Transcript	XR_005353054	lncRNA	.	.	.	.	.	.	.	.	.	.	2497	1	.	insertion	.	UU_Cfam_GSD_1.0_ROSY.refSeq.ensformat.gtf.gz
chr1	29802003	chr1-29802003	C	CTGTGTCTGTGTGTGTGTATGTGTGTGTG,CTGTGTCTGTGTGTGTGTATGTGTGTGTGTG	1,1	TGTGTCTGTGTGTGTGTATGTGTGTGTGTG	downstream_gene_variant	MODIFIER	.	LOC111090644	Transcript	XR_005353054	lncRNA	.	.	.	.	.	.	.	.	.	.	2497	1	.	insertion	.	UU_Cfam_GSD_1.0_ROSY.refSeq.ensformat.gtf.gz
chr1	29994588	chr1-29994588	G	A	1	A	intron_variant&non_coding_transcript_variant	MODIFIER	.	LOC111090647	Transcript	XR_005353056	lncRNA	.	1/3	XR_005353056.1:n.163+7833G>A	.	.	.	.	.	.	.	.	1	.	SNV	.	UU_Cfam_GSD_1.0_ROSY.refSeq.ensformat.gtf.gz
chr1	30684113	chr1-30684113	A	G	1	G	intergenic_variant	MODIFIER	.	.	.	.	.	.	.	.	.	.	.	.	.	.	.	.	.	.	SNV	.	.
chr1	31056943	chr1-31056943	A	ACATGCCAGCTTTCTTTTTTTTTTTTTTTTTTT	1	CATGCCAGCTTTCTTTTTTTTTTTTTTTTTTT	intron_variant	MODIFIER	.	NHSL1	Transcript	XM_038526144	protein_coding	.	1/7	XM_038526144.1:c.194-18461_194-18460insAAAAAAAAAAAAAAAAAAAGAAAGCTGGCATG	.	.	.	.	.	.	.	.	-1	.	insertion	XP_038382072	UU_Cfam_GSD_1.0_ROSY.refSeq.ensformat.gtf.gz
chr1	31056943	chr1-31056943	A	ACATGCCAGCTTTCTTTTTTTTTTTTTTTTTTT	1	CATGCCAGCTTTCTTTTTTTTTTTTTTTTTTT	intron_variant	MODIFIER	.	NHSL1	Transcript	XM_038526145	protein_coding	.	1/8	XM_038526145.1:c.17-15446_17-15445insAAAAAAAAAAAAAAAAAAAGAAAGCTGGCATG	.	.	.	.	.	.	.	.	-1	.	insertion	XP_038382073	UU_Cfam_GSD_1.0_ROSY.refSeq.ensformat.gtf.gz
chr1	31056943	chr1-31056943	A	ACATGCCAGCTTTCTTTTTTTTTTTTTTTTTTT	1	CATGCCAGCTTTCTTTTTTTTTTTTTTTTTTT	intron_variant	MODIFIER	.	NHSL1	Transcript	XM_038526146	protein_coding	.	1/6	XM_038526146.1:c.194-18461_194-18460insAAAAAAAAAAAAAAAAAAAGAAAGCTGGCATG	.	.	.	.	.	.	.	.	-1	.	insertion	XP_038382074	UU_Cfam_GSD_1.0_ROSY.refSeq.ensformat.gtf.gz
chr1	31056943	chr1-31056943	A	ACATGCCAGCTTTCTTTTTTTTTTTTTTTTTTT	1	CATGCCAGCTTTCTTTTTTTTTTTTTTTTTTT	intron_variant	MODIFIER	.	NHSL1	Transcript	XM_038526147	protein_coding	.	1/7	XM_038526147.1:c.17-18461_17-18460insAAAAAAAAAAAAAAAAAAAGAAAGCTGGCATG	.	.	.	.	.	.	.	.	-1	.	insertion	XP_038382075	UU_Cfam_GSD_1.0_ROSY.refSeq.ensformat.gtf.gz
chr1	31061188	chr1-31061188	C	CAAAAAAAGAAAGGGAAAAAAAAAA	1	AAAAAAAGAAAGGGAAAAAAAAAA	intron_variant	MODIFIER	.	NHSL1	Transcript	XM_038526144	protein_coding	.	1/7	XM_038526144.1:c.194-22706_194-22705insTTTTTTTTTTCCCTTTCTTTTTTT	.	.	.	.	.	.	.	.	-1	.	insertion	XP_038382072	UU_Cfam_GSD_1.0_ROSY.refSeq.ensformat.gtf.gz
chr1	31061188	chr1-31061188	C	CAAAAAAAGAAAGGGAAAAAAAAAA	1	AAAAAAAGAAAGGGAAAAAAAAAA	intron_variant	MODIFIER	.	NHSL1	Transcript	XM_038526145	protein_coding	.	1/8	XM_038526145.1:c.17-19691_17-19690insTTTTTTTTTTCCCTTTCTTTTTTT	.	.	.	.	.	.	.	.	-1	.	insertion	XP_038382073	UU_Cfam_GSD_1.0_ROSY.refSeq.ensformat.gtf.gz
chr1	31061188	chr1-31061188	C	CAAAAAAAGAAAGGGAAAAAAAAAA	1	AAAAAAAGAAAGGGAAAAAAAAAA	intron_variant	MODIFIER	.	NHSL1	Transcript	XM_038526146	protein_coding	.	1/6	XM_038526146.1:c.194-22706_194-22705insTTTTTTTTTTCCCTTTCTTTTTTT	.	.	.	.	.	.	.	.	-1	.	insertion	XP_038382074	UU_Cfam_GSD_1.0_ROSY.refSeq.ensformat.gtf.gz
chr1	31061188	chr1-31061188	C	CAAAAAAAGAAAGGGAAAAAAAAAA	1	AAAAAAAGAAAGGGAAAAAAAAAA	intron_variant	MODIFIER	.	NHSL1	Transcript	XM_038526147	protein_coding	.	1/7	XM_038526147.1:c.16+20584_16+20585insTTTTTTTTTTCCCTTTCTTTTTTT	.	.	.	.	.	.	.	.	-1	.	insertion	XP_038382075	UU_Cfam_GSD_1.0_ROSY.refSeq.ensformat.gtf.gz
chr1	31202852	chr1-31202852	CA	C	1	-	intergenic_variant	MODIFIER	.	.	.	.	.	.	.	.	.	.	.	.	.	.	.	.	.	.	deletion	.	.
chr1	31202855	chr1-31202855	C	G	1	G	intergenic_variant	MODIFIER	.	.	.	.	.	.	.	.	.	.	.	.	.	.	.	.	.	.	SNV	.	.
chr1	31237334	chr1-31237334	T	TAAAAATACTGAACTGAAAAAAAAAAAAAAAAAAAAAAAAAAAAAAAAAAAAAAAAAAAAAAA	1	AAAAATACTGAACTGAAAAAAAAAAAAAAAAAAAAAAAAAAAAAAAAAAAAAAAAAAAAAAA	intergenic_variant	MODIFIER	.	.	.	.	.	.	.	.	.	.	.	.	.	.	.	.	.	.	insertion	.	.
chr1	31651363	chr1-31651363	C	T	1	T	intron_variant	MODIFIER	.	TXLNB	Transcript	XM_038526191	protein_coding	.	8/9	XM_038526191.1:c.1177-949G>A	.	.	.	.	.	.	.	.	-1	.	SNV	XP_038382119	UU_Cfam_GSD_1.0_ROSY.refSeq.ensformat.gtf.gz
chr1	31651364	chr1-31651364	A	G	1	G	intron_variant	MODIFIER	.	TXLNB	Transcript	XM_038526191	protein_coding	.	8/9	XM_038526191.1:c.1177-950T>C	.	.	.	.	.	.	.	.	-1	.	SNV	XP_038382119	UU_Cfam_GSD_1.0_ROSY.refSeq.ensformat.gtf.gz
chr1	31651372	chr1-31651372	G	T	1	T	intron_variant	MODIFIER	.	TXLNB	Transcript	XM_038526191	protein_coding	.	8/9	XM_038526191.1:c.1177-958C>A	.	.	.	.	.	.	.	.	-1	.	SNV	XP_038382119	UU_Cfam_GSD_1.0_ROSY.refSeq.ensformat.gtf.gz
chr1	31723344	chr1-31723344	G	GATTT	2	ATTT	intergenic_variant	MODIFIER	.	.	.	.	.	.	.	.	.	.	.	.	.	.	.	.	.	.	insertion	.	.
chr1	31880703	chr1-31880703	CT	C	1	-	non_coding_transcript_exon_variant	MODIFIER	.	LOC106558606	Transcript	XR_005353590	lncRNA	2/2	.	XR_005353590.1:n.315del	.	315	.	.	.	.	.	.	-1	.	deletion	.	UU_Cfam_GSD_1.0_ROSY.refSeq.ensformat.gtf.gz
chr1	32033515	chr1-32033515	A	G	1	G	intergenic_variant	MODIFIER	.	.	.	.	.	.	.	.	.	.	.	.	.	.	.	.	.	.	SNV	.	.
chr1	32172456	chr1-32172456	T	G	1	G	intergenic_variant	MODIFIER	.	.	.	.	.	.	.	.	.	.	.	.	.	.	.	.	.	.	SNV	.	.
chr1	32397203	chr1-32397203	T	A	1	A	intergenic_variant	MODIFIER	.	.	.	.	.	.	.	.	.	.	.	.	.	.	.	.	.	.	SNV	.	.
chr1	32509047	chr1-32509047	A	G	1	G	intergenic_variant	MODIFIER	.	.	.	.	.	.	.	.	.	.	.	.	.	.	.	.	.	.	SNV	.	.
chr1	32542047	chr1-32542047	A	G	1	G	intergenic_variant	MODIFIER	.	.	.	.	.	.	.	.	.	.	.	.	.	.	.	.	.	.	SNV	.	.
chr1	32818772	chr1-32818772	C	CTCTCGAGA,CTCTCGAGAGA	1,1	TCTCGAGA	intron_variant&non_coding_transcript_variant	MODIFIER	.	LOC106558612	Transcript	XR_005353599	lncRNA	.	1/3	XR_005353599.1:n.141-5853_141-5852insTCTCGAGA	.	.	.	.	.	.	.	.	1	.	insertion	.	UU_Cfam_GSD_1.0_ROSY.refSeq.ensformat.gtf.gz
chr1	32818772	chr1-32818772	C	CTCTCGAGA,CTCTCGAGAGA	1,1	TCTCGAGAGA	intron_variant&non_coding_transcript_variant	MODIFIER	.	LOC106558612	Transcript	XR_005353599	lncRNA	.	1/3	XR_005353599.1:n.141-5853_141-5852insTCTCGAGAGA	.	.	.	.	.	.	.	.	1	.	insertion	.	UU_Cfam_GSD_1.0_ROSY.refSeq.ensformat.gtf.gz
chr1	32845401	chr1-32845401	A	C	1	C	intron_variant&non_coding_transcript_variant	MODIFIER	.	LOC102157010	Transcript	XR_005353597	lncRNA	.	2/3	XR_005353597.1:n.153-826T>G	.	.	.	.	.	.	.	.	-1	.	SNV	.	UU_Cfam_GSD_1.0_ROSY.refSeq.ensformat.gtf.gz
chr1	32845401	chr1-32845401	A	C	1	C	intron_variant&non_coding_transcript_variant	MODIFIER	.	LOC102157010	Transcript	XR_005353598	lncRNA	.	3/4	XR_005353598.1:n.365-826T>G	.	.	.	.	.	.	.	.	-1	.	SNV	.	UU_Cfam_GSD_1.0_ROSY.refSeq.ensformat.gtf.gz
chr1	32845401	chr1-32845401	A	C	1	C	downstream_gene_variant	MODIFIER	.	LOC106558612	Transcript	XR_005353599	lncRNA	.	.	.	.	.	.	.	.	.	.	1514	1	.	SNV	.	UU_Cfam_GSD_1.0_ROSY.refSeq.ensformat.gtf.gz
chr1	32964113	chr1-32964113	T	TAA	1	AA	intergenic_variant	MODIFIER	.	.	.	.	.	.	.	.	.	.	.	.	.	.	.	.	.	.	insertion	.	.
chr1	33073387	chr1-33073387	C	T	1	T	intergenic_variant	MODIFIER	.	.	.	.	.	.	.	.	.	.	.	.	.	.	.	.	.	.	SNV	.	.
chr1	33126497	chr1-33126497	C	A	1	A	intergenic_variant	MODIFIER	.	.	.	.	.	.	.	.	.	.	.	.	.	.	.	.	.	.	SNV	.	.
chr1	33450028	chr1-33450028	C	CGAAAGAAAGAAAGAAAGAAAGAAAAGAAAGAAA	1	GAAAGAAAGAAAGAAAGAAAGAAAAGAAAGAAA	intron_variant&non_coding_transcript_variant	MODIFIER	.	LOC102157053	Transcript	XR_005353064	lncRNA	.	4/6	XR_005353064.1:n.434+29606_434+29607insTTTCTTTCTTTTCTTTCTTTCTTTCTTTCTTTC	.	.	.	.	.	.	.	.	-1	.	insertion	.	UU_Cfam_GSD_1.0_ROSY.refSeq.ensformat.gtf.gz
chr1	33450028	chr1-33450028	C	CGAAAGAAAGAAAGAAAGAAAGAAAAGAAAGAAA	1	GAAAGAAAGAAAGAAAGAAAGAAAAGAAAGAAA	intron_variant&non_coding_transcript_variant	MODIFIER	.	LOC102157053	Transcript	XR_005353065	lncRNA	.	4/5	XR_005353065.1:n.434+29606_434+29607insTTTCTTTCTTTTCTTTCTTTCTTTCTTTCTTTC	.	.	.	.	.	.	.	.	-1	.	insertion	.	UU_Cfam_GSD_1.0_ROSY.refSeq.ensformat.gtf.gz
chr1	33450028	chr1-33450028	C	CGAAAGAAAGAAAGAAAGAAAGAAAAGAAAGAAA	1	GAAAGAAAGAAAGAAAGAAAGAAAAGAAAGAAA	intron_variant&non_coding_transcript_variant	MODIFIER	.	LOC102157053	Transcript	XR_005353066	lncRNA	.	5/7	XR_005353066.1:n.490+16795_490+16796insTTTCTTTCTTTTCTTTCTTTCTTTCTTTCTTTC	.	.	.	.	.	.	.	.	-1	.	insertion	.	UU_Cfam_GSD_1.0_ROSY.refSeq.ensformat.gtf.gz
chr1	33600704	chr1-33600704	CA	C	1	-	intergenic_variant	MODIFIER	.	.	.	.	.	.	.	.	.	.	.	.	.	.	.	.	.	.	deletion	.	.
chr1	33604405	chr1-33604405	CA	C	1	-	intergenic_variant	MODIFIER	.	.	.	.	.	.	.	.	.	.	.	.	.	.	.	.	.	.	deletion	.	.
chr1	33775154	chr1-33775154	A	AAGAAGAAG,AGAAGAAGAAGAAGAAGAAG	1,1	AGAAGAAG	intergenic_variant	MODIFIER	.	.	.	.	.	.	.	.	.	.	.	.	.	.	.	.	.	.	insertion	.	.
chr1	33775154	chr1-33775154	A	AAGAAGAAG,AGAAGAAGAAGAAGAAGAAG	1,1	GAAGAAGAAGAAGAAGAAG	intergenic_variant	MODIFIER	.	.	.	.	.	.	.	.	.	.	.	.	.	.	.	.	.	.	insertion	.	.
chr1	33925077	chr1-33925077	A	G	1	G	intergenic_variant	MODIFIER	.	.	.	.	.	.	.	.	.	.	.	.	.	.	.	.	.	.	SNV	.	.
chr1	34168733	chr1-34168733	G	GAAA	1	AAA	intergenic_variant	MODIFIER	.	.	.	.	.	.	.	.	.	.	.	.	.	.	.	.	.	.	insertion	.	.
chr1	34715742	chr1-34715742	C	G	1	G	intron_variant	MODIFIER	.	HIVEP2	Transcript	XM_038526205	protein_coding	.	1/9	XM_038526205.1:c.-635-26126G>C	.	.	.	.	.	.	.	.	-1	.	SNV	XP_038382133	UU_Cfam_GSD_1.0_ROSY.refSeq.ensformat.gtf.gz
chr1	34715742	chr1-34715742	C	G	1	G	intron_variant	MODIFIER	.	HIVEP2	Transcript	XM_038526207	protein_coding	.	1/9	XM_038526207.1:c.-635-26126G>C	.	.	.	.	.	.	.	.	-1	.	SNV	XP_038382135	UU_Cfam_GSD_1.0_ROSY.refSeq.ensformat.gtf.gz
chr1	34715758	chr1-34715758	C	G	1	G	intron_variant	MODIFIER	.	HIVEP2	Transcript	XM_038526205	protein_coding	.	1/9	XM_038526205.1:c.-635-26142G>C	.	.	.	.	.	.	.	.	-1	.	SNV	XP_038382133	UU_Cfam_GSD_1.0_ROSY.refSeq.ensformat.gtf.gz
chr1	34715758	chr1-34715758	C	G	1	G	intron_variant	MODIFIER	.	HIVEP2	Transcript	XM_038526207	protein_coding	.	1/9	XM_038526207.1:c.-635-26142G>C	.	.	.	.	.	.	.	.	-1	.	SNV	XP_038382135	UU_Cfam_GSD_1.0_ROSY.refSeq.ensformat.gtf.gz
chr1	34754471	chr1-34754471	TC	T	1	-	intron_variant	MODIFIER	.	HIVEP2	Transcript	XM_038526205	protein_coding	.	1/9	XM_038526205.1:c.-636+43438del	.	.	.	.	.	.	.	.	-1	.	deletion	XP_038382133	UU_Cfam_GSD_1.0_ROSY.refSeq.ensformat.gtf.gz
chr1	34754471	chr1-34754471	TC	T	1	-	intron_variant	MODIFIER	.	HIVEP2	Transcript	XM_038526207	protein_coding	.	1/9	XM_038526207.1:c.-636+43043del	.	.	.	.	.	.	.	.	-1	.	deletion	XP_038382135	UU_Cfam_GSD_1.0_ROSY.refSeq.ensformat.gtf.gz
chr1	34760419	chr1-34760419	A	C	1	C	intron_variant	MODIFIER	.	HIVEP2	Transcript	XM_038526205	protein_coding	.	1/9	XM_038526205.1:c.-636+37491T>G	.	.	.	.	.	.	.	.	-1	.	SNV	XP_038382133	UU_Cfam_GSD_1.0_ROSY.refSeq.ensformat.gtf.gz
chr1	34760419	chr1-34760419	A	C	1	C	intron_variant	MODIFIER	.	HIVEP2	Transcript	XM_038526207	protein_coding	.	1/9	XM_038526207.1:c.-636+37096T>G	.	.	.	.	.	.	.	.	-1	.	SNV	XP_038382135	UU_Cfam_GSD_1.0_ROSY.refSeq.ensformat.gtf.gz
chr1	34872259	chr1-34872259	AT	A	1	-	non_coding_transcript_exon_variant	MODIFIER	.	LOC119875958	Transcript	XR_005353602	lncRNA	2/2	.	XR_005353602.1:n.2286del	.	2286	.	.	.	.	.	.	-1	.	deletion	.	UU_Cfam_GSD_1.0_ROSY.refSeq.ensformat.gtf.gz
chr1	34972875	chr1-34972875	G	A	1	A	intron_variant	MODIFIER	.	AIG1	Transcript	XM_038526208	protein_coding	.	3/5	XM_038526208.1:c.399+7083G>A	.	.	.	.	.	.	.	.	1	.	SNV	XP_038382136	UU_Cfam_GSD_1.0_ROSY.refSeq.ensformat.gtf.gz
chr1	34972875	chr1-34972875	G	A	1	A	intron_variant	MODIFIER	.	AIG1	Transcript	XM_038526209	protein_coding	.	3/5	XM_038526209.1:c.399+7083G>A	.	.	.	.	.	.	.	.	1	.	SNV	XP_038382137	UU_Cfam_GSD_1.0_ROSY.refSeq.ensformat.gtf.gz
chr1	34972875	chr1-34972875	G	A	1	A	intron_variant	MODIFIER	.	AIG1	Transcript	XM_038526210	protein_coding	.	3/6	XM_038526210.1:c.399+7083G>A	.	.	.	.	.	.	.	.	1	.	SNV	XP_038382138	UU_Cfam_GSD_1.0_ROSY.refSeq.ensformat.gtf.gz
chr1	34972875	chr1-34972875	G	A	1	A	intron_variant	MODIFIER	.	AIG1	Transcript	XM_038526211	protein_coding	.	3/4	XM_038526211.1:c.399+7083G>A	.	.	.	.	.	.	.	.	1	.	SNV	XP_038382139	UU_Cfam_GSD_1.0_ROSY.refSeq.ensformat.gtf.gz
chr1	34972875	chr1-34972875	G	A	1	A	intron_variant	MODIFIER	.	AIG1	Transcript	XM_038526212	protein_coding	.	2/4	XM_038526212.1:c.297+37398G>A	.	.	.	.	.	.	.	.	1	.	SNV	XP_038382140	UU_Cfam_GSD_1.0_ROSY.refSeq.ensformat.gtf.gz
chr1	34972875	chr1-34972875	G	A	1	A	intron_variant	MODIFIER	.	AIG1	Transcript	XM_038526213	protein_coding	.	3/4	XM_038526213.1:c.399+7083G>A	.	.	.	.	.	.	.	.	1	.	SNV	XP_038382141	UU_Cfam_GSD_1.0_ROSY.refSeq.ensformat.gtf.gz
chr1	34972875	chr1-34972875	G	A	1	A	intron_variant	MODIFIER	.	AIG1	Transcript	XM_038526214	protein_coding	.	2/4	XM_038526214.1:c.243+7083G>A	.	.	.	.	.	.	.	.	1	.	SNV	XP_038382142	UU_Cfam_GSD_1.0_ROSY.refSeq.ensformat.gtf.gz
chr1	34972875	chr1-34972875	G	A	1	A	intron_variant	MODIFIER	.	AIG1	Transcript	XM_038526215	protein_coding	.	2/3	XM_038526215.1:c.243+7083G>A	.	.	.	.	.	.	.	.	1	.	SNV	XP_038382143	UU_Cfam_GSD_1.0_ROSY.refSeq.ensformat.gtf.gz
chr1	34972875	chr1-34972875	G	A	1	A	intron_variant	MODIFIER	.	AIG1	Transcript	XM_038526216	protein_coding	.	3/3	XM_038526216.1:c.400-3258G>A	.	.	.	.	.	.	.	.	1	.	SNV	XP_038382144	UU_Cfam_GSD_1.0_ROSY.refSeq.ensformat.gtf.gz
chr1	34972875	chr1-34972875	G	A	1	A	intron_variant	MODIFIER	.	AIG1	Transcript	XM_038526217	protein_coding	.	3/3	XM_038526217.1:c.399+7083G>A	.	.	.	.	.	.	.	.	1	.	SNV	XP_038382145	UU_Cfam_GSD_1.0_ROSY.refSeq.ensformat.gtf.gz
chr1	34972875	chr1-34972875	G	A	1	A	intron_variant	MODIFIER	.	AIG1	Transcript	XM_038526218	protein_coding	.	3/3	XM_038526218.1:c.399+7083G>A	.	.	.	.	.	.	.	.	1	.	SNV	XP_038382146	UU_Cfam_GSD_1.0_ROSY.refSeq.ensformat.gtf.gz
chr1	34972875	chr1-34972875	G	A	1	A	intron_variant	MODIFIER	.	AIG1	Transcript	XR_005353600	protein_coding	.	3/5	XR_005353600.1:n.439+7083G>A	.	.	.	.	.	.	.	.	1	.	SNV	.	UU_Cfam_GSD_1.0_ROSY.refSeq.ensformat.gtf.gz
chr1	34972875	chr1-34972875	G	A	1	A	intron_variant	MODIFIER	.	AIG1	Transcript	XR_005353601	protein_coding	.	3/5	XR_005353601.1:n.439+7083G>A	.	.	.	.	.	.	.	.	1	.	SNV	.	UU_Cfam_GSD_1.0_ROSY.refSeq.ensformat.gtf.gz
chr1	35089635	chr1-35089635	C	T	1	T	intron_variant	MODIFIER	.	AIG1	Transcript	XM_038526208	protein_coding	.	4/5	XM_038526208.1:c.515+15708C>T	.	.	.	.	.	.	.	.	1	.	SNV	XP_038382136	UU_Cfam_GSD_1.0_ROSY.refSeq.ensformat.gtf.gz
chr1	35089635	chr1-35089635	C	T	1	T	intron_variant	MODIFIER	.	AIG1	Transcript	XM_038526209	protein_coding	.	4/5	XM_038526209.1:c.515+15708C>T	.	.	.	.	.	.	.	.	1	.	SNV	XP_038382137	UU_Cfam_GSD_1.0_ROSY.refSeq.ensformat.gtf.gz
chr1	35089635	chr1-35089635	C	T	1	T	intron_variant	MODIFIER	.	AIG1	Transcript	XM_038526210	protein_coding	.	4/6	XM_038526210.1:c.515+15708C>T	.	.	.	.	.	.	.	.	1	.	SNV	XP_038382138	UU_Cfam_GSD_1.0_ROSY.refSeq.ensformat.gtf.gz
chr1	35089635	chr1-35089635	C	T	1	T	intron_variant	MODIFIER	.	AIG1	Transcript	XM_038526211	protein_coding	.	3/4	XM_038526211.1:c.400-26817C>T	.	.	.	.	.	.	.	.	1	.	SNV	XP_038382139	UU_Cfam_GSD_1.0_ROSY.refSeq.ensformat.gtf.gz
chr1	35089635	chr1-35089635	C	T	1	T	intron_variant	MODIFIER	.	AIG1	Transcript	XM_038526212	protein_coding	.	3/4	XM_038526212.1:c.413+15708C>T	.	.	.	.	.	.	.	.	1	.	SNV	XP_038382140	UU_Cfam_GSD_1.0_ROSY.refSeq.ensformat.gtf.gz
chr1	35089635	chr1-35089635	C	T	1	T	intron_variant	MODIFIER	.	AIG1	Transcript	XM_038526213	protein_coding	.	3/4	XM_038526213.1:c.400-26817C>T	.	.	.	.	.	.	.	.	1	.	SNV	XP_038382141	UU_Cfam_GSD_1.0_ROSY.refSeq.ensformat.gtf.gz
chr1	35089635	chr1-35089635	C	T	1	T	intron_variant	MODIFIER	.	AIG1	Transcript	XM_038526214	protein_coding	.	3/4	XM_038526214.1:c.359+15708C>T	.	.	.	.	.	.	.	.	1	.	SNV	XP_038382142	UU_Cfam_GSD_1.0_ROSY.refSeq.ensformat.gtf.gz
chr1	35089635	chr1-35089635	C	T	1	T	intron_variant	MODIFIER	.	AIG1	Transcript	XM_038526215	protein_coding	.	2/3	XM_038526215.1:c.244-26817C>T	.	.	.	.	.	.	.	.	1	.	SNV	XP_038382143	UU_Cfam_GSD_1.0_ROSY.refSeq.ensformat.gtf.gz
chr1	35089635	chr1-35089635	C	T	1	T	intron_variant	MODIFIER	.	AIG1	Transcript	XR_005353600	protein_coding	.	5/5	XR_005353600.1:n.698+15708C>T	.	.	.	.	.	.	.	.	1	.	SNV	.	UU_Cfam_GSD_1.0_ROSY.refSeq.ensformat.gtf.gz
chr1	35089635	chr1-35089635	C	T	1	T	intron_variant	MODIFIER	.	AIG1	Transcript	XR_005353601	protein_coding	.	3/5	XR_005353601.1:n.440-26817C>T	.	.	.	.	.	.	.	.	1	.	SNV	.	UU_Cfam_GSD_1.0_ROSY.refSeq.ensformat.gtf.gz
chr1	35089635	chr1-35089635	C	T	1	T	intron_variant&non_coding_transcript_variant	MODIFIER	.	LOC111095530	Transcript	XR_005353604	lncRNA	.	2/3	XR_005353604.1:n.1828-451G>A	.	.	.	.	.	.	.	.	-1	.	SNV	.	UU_Cfam_GSD_1.0_ROSY.refSeq.ensformat.gtf.gz
chr1	35241117	chr1-35241117	T	TGTGA	1	GTGA	intron_variant	MODIFIER	.	PEX3	Transcript	XM_038526227	protein_coding	.	1/11	XM_038526227.1:c.74-301_74-300insGTGA	.	.	.	.	.	.	.	.	1	.	insertion	XP_038382155	UU_Cfam_GSD_1.0_ROSY.refSeq.ensformat.gtf.gz
chr1	35241117	chr1-35241117	T	TGTGA	1	GTGA	intron_variant	MODIFIER	.	PEX3	Transcript	XM_038526228	protein_coding	.	1/11	XM_038526228.1:c.-125-301_-125-300insGTGA	.	.	.	.	.	.	.	.	1	.	insertion	XP_038382156	UU_Cfam_GSD_1.0_ROSY.refSeq.ensformat.gtf.gz
chr1	35241117	chr1-35241117	T	TGTGA	1	GTGA	intron_variant	MODIFIER	.	PEX3	Transcript	XR_005353605	protein_coding	.	1/14	XR_005353605.1:n.289-301_289-300insGTGA	.	.	.	.	.	.	.	.	1	.	insertion	.	UU_Cfam_GSD_1.0_ROSY.refSeq.ensformat.gtf.gz
chr1	35241117	chr1-35241117	T	TGTGA	1	GTGA	intron_variant	MODIFIER	.	PEX3	Transcript	XR_005353606	protein_coding	.	1/13	XR_005353606.1:n.289-301_289-300insGTGA	.	.	.	.	.	.	.	.	1	.	insertion	.	UU_Cfam_GSD_1.0_ROSY.refSeq.ensformat.gtf.gz
chr1	35241117	chr1-35241117	T	TGTGA	1	GTGA	intron_variant	MODIFIER	.	PEX3	Transcript	XR_005353607	protein_coding	.	1/14	XR_005353607.1:n.289-301_289-300insGTGA	.	.	.	.	.	.	.	.	1	.	insertion	.	UU_Cfam_GSD_1.0_ROSY.refSeq.ensformat.gtf.gz
chr1	35241117	chr1-35241117	T	TGTGA	1	GTGA	upstream_gene_variant	MODIFIER	.	LOC111095543	Transcript	XR_005353612	lncRNA	.	.	.	.	.	.	.	.	.	.	2469	-1	.	insertion	.	UU_Cfam_GSD_1.0_ROSY.refSeq.ensformat.gtf.gz
chr1	35241120	chr1-35241120	C	A	1	A	intron_variant	MODIFIER	.	PEX3	Transcript	XM_038526227	protein_coding	.	1/11	XM_038526227.1:c.74-298C>A	.	.	.	.	.	.	.	.	1	.	SNV	XP_038382155	UU_Cfam_GSD_1.0_ROSY.refSeq.ensformat.gtf.gz
chr1	35241120	chr1-35241120	C	A	1	A	intron_variant	MODIFIER	.	PEX3	Transcript	XM_038526228	protein_coding	.	1/11	XM_038526228.1:c.-125-298C>A	.	.	.	.	.	.	.	.	1	.	SNV	XP_038382156	UU_Cfam_GSD_1.0_ROSY.refSeq.ensformat.gtf.gz
chr1	35241120	chr1-35241120	C	A	1	A	intron_variant	MODIFIER	.	PEX3	Transcript	XR_005353605	protein_coding	.	1/14	XR_005353605.1:n.289-298C>A	.	.	.	.	.	.	.	.	1	.	SNV	.	UU_Cfam_GSD_1.0_ROSY.refSeq.ensformat.gtf.gz
chr1	35241120	chr1-35241120	C	A	1	A	intron_variant	MODIFIER	.	PEX3	Transcript	XR_005353606	protein_coding	.	1/13	XR_005353606.1:n.289-298C>A	.	.	.	.	.	.	.	.	1	.	SNV	.	UU_Cfam_GSD_1.0_ROSY.refSeq.ensformat.gtf.gz
chr1	35241120	chr1-35241120	C	A	1	A	intron_variant	MODIFIER	.	PEX3	Transcript	XR_005353607	protein_coding	.	1/14	XR_005353607.1:n.289-298C>A	.	.	.	.	.	.	.	.	1	.	SNV	.	UU_Cfam_GSD_1.0_ROSY.refSeq.ensformat.gtf.gz
chr1	35241120	chr1-35241120	C	A	1	A	upstream_gene_variant	MODIFIER	.	LOC111095543	Transcript	XR_005353612	lncRNA	.	.	.	.	.	.	.	.	.	.	2472	-1	.	SNV	.	UU_Cfam_GSD_1.0_ROSY.refSeq.ensformat.gtf.gz
chr1	35680148	chr1-35680148	G	GTGTATATATATATATATATATA	1	TGTATATATATATATATATATA	intron_variant	MODIFIER	.	PLAGL1	Transcript	XM_038526230	protein_coding	.	3/5	XM_038526230.1:c.-407-2138_-407-2137insTATATATATATATATATATACA	.	.	.	.	.	.	.	.	-1	.	insertion	XP_038382158	UU_Cfam_GSD_1.0_ROSY.refSeq.ensformat.gtf.gz
chr1	35680148	chr1-35680148	G	GTGTATATATATATATATATATA	1	TGTATATATATATATATATATA	intron_variant	MODIFIER	.	PLAGL1	Transcript	XM_038526231	protein_coding	.	4/6	XM_038526231.1:c.-407-2138_-407-2137insTATATATATATATATATATACA	.	.	.	.	.	.	.	.	-1	.	insertion	XP_038382159	UU_Cfam_GSD_1.0_ROSY.refSeq.ensformat.gtf.gz
chr1	35680148	chr1-35680148	G	GTGTATATATATATATATATATA	1	TGTATATATATATATATATATA	intron_variant	MODIFIER	.	PLAGL1	Transcript	XM_038526232	protein_coding	.	3/5	XM_038526232.1:c.-407-2138_-407-2137insTATATATATATATATATATACA	.	.	.	.	.	.	.	.	-1	.	insertion	XP_038382160	UU_Cfam_GSD_1.0_ROSY.refSeq.ensformat.gtf.gz
chr1	35680148	chr1-35680148	G	GTGTATATATATATATATATATA	1	TGTATATATATATATATATATA	intron_variant	MODIFIER	.	PLAGL1	Transcript	XM_038526233	protein_coding	.	4/6	XM_038526233.1:c.-407-2138_-407-2137insTATATATATATATATATATACA	.	.	.	.	.	.	.	.	-1	.	insertion	XP_038382161	UU_Cfam_GSD_1.0_ROSY.refSeq.ensformat.gtf.gz
chr1	35680148	chr1-35680148	G	GTGTATATATATATATATATATA	1	TGTATATATATATATATATATA	intron_variant	MODIFIER	.	PLAGL1	Transcript	XM_038526234	protein_coding	.	3/5	XM_038526234.1:c.-407-2138_-407-2137insTATATATATATATATATATACA	.	.	.	.	.	.	.	.	-1	.	insertion	XP_038382162	UU_Cfam_GSD_1.0_ROSY.refSeq.ensformat.gtf.gz
chr1	35680148	chr1-35680148	G	GTGTATATATATATATATATATA	1	TGTATATATATATATATATATA	intron_variant	MODIFIER	.	PLAGL1	Transcript	XM_038526235	protein_coding	.	3/5	XM_038526235.1:c.-407-2138_-407-2137insTATATATATATATATATATACA	.	.	.	.	.	.	.	.	-1	.	insertion	XP_038382163	UU_Cfam_GSD_1.0_ROSY.refSeq.ensformat.gtf.gz
chr1	35680148	chr1-35680148	G	GTGTATATATATATATATATATA	1	TGTATATATATATATATATATA	intron_variant	MODIFIER	.	PLAGL1	Transcript	XM_038526236	protein_coding	.	3/5	XM_038526236.1:c.-407-2138_-407-2137insTATATATATATATATATATACA	.	.	.	.	.	.	.	.	-1	.	insertion	XP_038382164	UU_Cfam_GSD_1.0_ROSY.refSeq.ensformat.gtf.gz
chr1	35680148	chr1-35680148	G	GTGTATATATATATATATATATA	1	TGTATATATATATATATATATA	intron_variant	MODIFIER	.	PLAGL1	Transcript	XM_038526237	protein_coding	.	3/5	XM_038526237.1:c.-407-2138_-407-2137insTATATATATATATATATATACA	.	.	.	.	.	.	.	.	-1	.	insertion	XP_038382165	UU_Cfam_GSD_1.0_ROSY.refSeq.ensformat.gtf.gz
chr1	35680148	chr1-35680148	G	GTGTATATATATATATATATATA	1	TGTATATATATATATATATATA	intron_variant	MODIFIER	.	PLAGL1	Transcript	XM_038526238	protein_coding	.	3/5	XM_038526238.1:c.-407-2138_-407-2137insTATATATATATATATATATACA	.	.	.	.	.	.	.	.	-1	.	insertion	XP_038382166	UU_Cfam_GSD_1.0_ROSY.refSeq.ensformat.gtf.gz
chr1	35680148	chr1-35680148	G	GTGTATATATATATATATATATA	1	TGTATATATATATATATATATA	intron_variant	MODIFIER	.	PLAGL1	Transcript	XM_038526239	protein_coding	.	4/6	XM_038526239.1:c.-407-2138_-407-2137insTATATATATATATATATATACA	.	.	.	.	.	.	.	.	-1	.	insertion	XP_038382167	UU_Cfam_GSD_1.0_ROSY.refSeq.ensformat.gtf.gz
chr1	35680148	chr1-35680148	G	GTGTATATATATATATATATATA	1	TGTATATATATATATATATATA	intron_variant	MODIFIER	.	PLAGL1	Transcript	XM_038526240	protein_coding	.	4/6	XM_038526240.1:c.-445-2100_-445-2099insTATATATATATATATATATACA	.	.	.	.	.	.	.	.	-1	.	insertion	XP_038382168	UU_Cfam_GSD_1.0_ROSY.refSeq.ensformat.gtf.gz
chr1	35680148	chr1-35680148	G	GTGTATATATATATATATATATA	1	TGTATATATATATATATATATA	intron_variant	MODIFIER	.	PLAGL1	Transcript	XM_038526241	protein_coding	.	3/5	XM_038526241.1:c.-445-2100_-445-2099insTATATATATATATATATATACA	.	.	.	.	.	.	.	.	-1	.	insertion	XP_038382169	UU_Cfam_GSD_1.0_ROSY.refSeq.ensformat.gtf.gz
chr1	35680148	chr1-35680148	G	GTGTATATATATATATATATATA	1	TGTATATATATATATATATATA	intron_variant	MODIFIER	.	PLAGL1	Transcript	XM_038526242	protein_coding	.	3/5	XM_038526242.1:c.-421-2124_-421-2123insTATATATATATATATATATACA	.	.	.	.	.	.	.	.	-1	.	insertion	XP_038382170	UU_Cfam_GSD_1.0_ROSY.refSeq.ensformat.gtf.gz
chr1	35680148	chr1-35680148	G	GTGTATATATATATATATATATA	1	TGTATATATATATATATATATA	intron_variant	MODIFIER	.	PLAGL1	Transcript	XM_038526243	protein_coding	.	3/4	XM_038526243.1:c.-334+6729_-334+6730insTATATATATATATATATATACA	.	.	.	.	.	.	.	.	-1	.	insertion	XP_038382171	UU_Cfam_GSD_1.0_ROSY.refSeq.ensformat.gtf.gz
chr1	35680148	chr1-35680148	G	GTGTATATATATATATATATATA	1	TGTATATATATATATATATATA	intron_variant	MODIFIER	.	PLAGL1	Transcript	XM_038526244	protein_coding	.	3/5	XM_038526244.1:c.-445-2100_-445-2099insTATATATATATATATATATACA	.	.	.	.	.	.	.	.	-1	.	insertion	XP_038382172	UU_Cfam_GSD_1.0_ROSY.refSeq.ensformat.gtf.gz
chr1	35680148	chr1-35680148	G	GTGTATATATATATATATATATA	1	TGTATATATATATATATATATA	intron_variant	MODIFIER	.	PLAGL1	Transcript	XM_038526245	protein_coding	.	2/3	XM_038526245.1:c.-333-17427_-333-17426insTATATATATATATATATATACA	.	.	.	.	.	.	.	.	-1	.	insertion	XP_038382173	UU_Cfam_GSD_1.0_ROSY.refSeq.ensformat.gtf.gz
chr1	35680148	chr1-35680148	G	GTGTATATATATATATATATATA	1	TGTATATATATATATATATATA	intron_variant	MODIFIER	.	PLAGL1	Transcript	XM_038526246	protein_coding	.	2/3	XM_038526246.1:c.-333-17427_-333-17426insTATATATATATATATATATACA	.	.	.	.	.	.	.	.	-1	.	insertion	XP_038382174	UU_Cfam_GSD_1.0_ROSY.refSeq.ensformat.gtf.gz
chr1	35680148	chr1-35680148	G	GTGTATATATATATATATATATA	1	TGTATATATATATATATATATA	intron_variant	MODIFIER	.	PLAGL1	Transcript	XM_038526247	protein_coding	.	3/5	XM_038526247.1:c.-195-2138_-195-2137insTATATATATATATATATATACA	.	.	.	.	.	.	.	.	-1	.	insertion	XP_038382175	UU_Cfam_GSD_1.0_ROSY.refSeq.ensformat.gtf.gz
chr1	35680148	chr1-35680148	G	GTGTATATATATATATATATATA	1	TGTATATATATATATATATATA	intron_variant	MODIFIER	.	PLAGL1	Transcript	XM_038526248	protein_coding	.	3/6	XM_038526248.1:c.-392-2138_-392-2137insTATATATATATATATATATACA	.	.	.	.	.	.	.	.	-1	.	insertion	XP_038382176	UU_Cfam_GSD_1.0_ROSY.refSeq.ensformat.gtf.gz
chr1	35680148	chr1-35680148	G	GTGTATATATATATATATATATA	1	TGTATATATATATATATATATA	intron_variant	MODIFIER	.	PLAGL1	Transcript	XM_038526250	protein_coding	.	3/7	XM_038526250.1:c.-533-2138_-533-2137insTATATATATATATATATATACA	.	.	.	.	.	.	.	.	-1	.	insertion	XP_038382178	UU_Cfam_GSD_1.0_ROSY.refSeq.ensformat.gtf.gz
chr1	35802669	chr1-35802669	C	A	1	A	intergenic_variant	MODIFIER	.	.	.	.	.	.	.	.	.	.	.	.	.	.	.	.	.	.	SNV	.	.
chr1	36244648	chr1-36244648	G	T	1	T	intron_variant	MODIFIER	.	UTRN	Transcript	NM_001012395	protein_coding	.	50/73	NM_001012395.1:c.7479+16739G>T	.	.	.	.	.	.	.	.	1	.	SNV	NP_001012395	UU_Cfam_GSD_1.0_ROSY.refSeq.ensformat.gtf.gz
chr1	36411098	chr1-36411098	G	GTTAGGATTAGGTTTATTTTTTTTTTATTTATTTTTTTTTTTT	2	TTAGGATTAGGTTTATTTTTTTTTTATTTATTTTTTTTTTTT	intron_variant	MODIFIER	.	UTRN	Transcript	NM_001012395	protein_coding	.	62/73	NM_001012395.1:c.9079-555_9079-554insTTTTTTTTTTATTTATTTTTTTTTTTTTTAGGATTAGGTTTA	.	.	.	.	.	.	.	.	1	.	insertion	NP_001012395	UU_Cfam_GSD_1.0_ROSY.refSeq.ensformat.gtf.gz
chr1	36569308	chr1-36569308	A	G	1	G	intron_variant&non_coding_transcript_variant	MODIFIER	.	LOC119870747	Transcript	XR_005353621	lncRNA	.	5/5	XR_005353621.1:n.4564+3889A>G	.	.	.	.	.	.	.	.	1	.	SNV	.	UU_Cfam_GSD_1.0_ROSY.refSeq.ensformat.gtf.gz
chr1	36569308	chr1-36569308	A	G	1	G	intron_variant&non_coding_transcript_variant	MODIFIER	.	LOC119870747	Transcript	XR_005353622	lncRNA	.	5/6	XR_005353622.1:n.4564+3889A>G	.	.	.	.	.	.	.	.	1	.	SNV	.	UU_Cfam_GSD_1.0_ROSY.refSeq.ensformat.gtf.gz
chr1	36569308	chr1-36569308	A	G	1	G	intron_variant&non_coding_transcript_variant	MODIFIER	.	LOC119870747	Transcript	XR_005353623	lncRNA	.	5/5	XR_005353623.1:n.4487+3889A>G	.	.	.	.	.	.	.	.	1	.	SNV	.	UU_Cfam_GSD_1.0_ROSY.refSeq.ensformat.gtf.gz
chr1	36569308	chr1-36569308	A	G	1	G	intron_variant&non_coding_transcript_variant	MODIFIER	.	LOC119870747	Transcript	XR_005353624	lncRNA	.	5/5	XR_005353624.1:n.4564+3889A>G	.	.	.	.	.	.	.	.	1	.	SNV	.	UU_Cfam_GSD_1.0_ROSY.refSeq.ensformat.gtf.gz
chr1	36569308	chr1-36569308	A	G	1	G	intron_variant&non_coding_transcript_variant	MODIFIER	.	LOC119870747	Transcript	XR_005353625	lncRNA	.	6/6	XR_005353625.1:n.4601+3889A>G	.	.	.	.	.	.	.	.	1	.	SNV	.	UU_Cfam_GSD_1.0_ROSY.refSeq.ensformat.gtf.gz
chr1	36569308	chr1-36569308	A	G	1	G	intron_variant&non_coding_transcript_variant	MODIFIER	.	LOC119870747	Transcript	XR_005353626	lncRNA	.	4/4	XR_005353626.1:n.4503+3889A>G	.	.	.	.	.	.	.	.	1	.	SNV	.	UU_Cfam_GSD_1.0_ROSY.refSeq.ensformat.gtf.gz
chr1	36569308	chr1-36569308	A	G	1	G	intron_variant&non_coding_transcript_variant	MODIFIER	.	LOC119870747	Transcript	XR_005353627	lncRNA	.	5/5	XR_005353627.1:n.4381+3889A>G	.	.	.	.	.	.	.	.	1	.	SNV	.	UU_Cfam_GSD_1.0_ROSY.refSeq.ensformat.gtf.gz
chr1	36569308	chr1-36569308	A	G	1	G	intron_variant&non_coding_transcript_variant	MODIFIER	.	LOC119870747	Transcript	XR_005353628	lncRNA	.	6/6	XR_005353628.1:n.870+3889A>G	.	.	.	.	.	.	.	.	1	.	SNV	.	UU_Cfam_GSD_1.0_ROSY.refSeq.ensformat.gtf.gz
chr1	36569308	chr1-36569308	A	G	1	G	intron_variant&non_coding_transcript_variant	MODIFIER	.	LOC119870747	Transcript	XR_005353629	lncRNA	.	5/5	XR_005353629.1:n.4304+3889A>G	.	.	.	.	.	.	.	.	1	.	SNV	.	UU_Cfam_GSD_1.0_ROSY.refSeq.ensformat.gtf.gz
chr1	36877303	chr1-36877303	C	T	1	T	intergenic_variant	MODIFIER	.	.	.	.	.	.	.	.	.	.	.	.	.	.	.	.	.	.	SNV	.	.
chr1	36944394	chr1-36944394	G	A	1	A	intron_variant&non_coding_transcript_variant	MODIFIER	.	LOC119875959	Transcript	XR_005353630	lncRNA	.	4/4	XR_005353630.1:n.663-20707C>T	.	.	.	.	.	.	.	.	-1	.	SNV	.	UU_Cfam_GSD_1.0_ROSY.refSeq.ensformat.gtf.gz
chr1	37362952	chr1-37362952	A	G	1	G	intron_variant	MODIFIER	.	SHPRH	Transcript	XM_038526268	protein_coding	.	16/29	XM_038526268.1:c.3301-280T>C	.	.	.	.	.	.	.	.	-1	.	SNV	XP_038382196	UU_Cfam_GSD_1.0_ROSY.refSeq.ensformat.gtf.gz
chr1	37362952	chr1-37362952	A	G	1	G	intron_variant	MODIFIER	.	SHPRH	Transcript	XM_038526269	protein_coding	.	16/29	XM_038526269.1:c.3301-280T>C	.	.	.	.	.	.	.	.	-1	.	SNV	XP_038382197	UU_Cfam_GSD_1.0_ROSY.refSeq.ensformat.gtf.gz
chr1	37362952	chr1-37362952	A	G	1	G	intron_variant	MODIFIER	.	SHPRH	Transcript	XM_038526270	protein_coding	.	16/29	XM_038526270.1:c.3301-280T>C	.	.	.	.	.	.	.	.	-1	.	SNV	XP_038382198	UU_Cfam_GSD_1.0_ROSY.refSeq.ensformat.gtf.gz
chr1	37362952	chr1-37362952	A	G	1	G	intron_variant&non_coding_transcript_variant	MODIFIER	.	LOC111095616	Transcript	XR_005353635	lncRNA	.	3/3	XR_005353635.1:n.282+415A>G	.	.	.	.	.	.	.	.	1	.	SNV	.	UU_Cfam_GSD_1.0_ROSY.refSeq.ensformat.gtf.gz
chr1	37362952	chr1-37362952	A	G	1	G	intron_variant&non_coding_transcript_variant	MODIFIER	.	LOC111095616	Transcript	XR_005353636	lncRNA	.	3/3	XR_005353636.1:n.282+415A>G	.	.	.	.	.	.	.	.	1	.	SNV	.	UU_Cfam_GSD_1.0_ROSY.refSeq.ensformat.gtf.gz
chr1	37381742	chr1-37381742	A	C	1	C	intron_variant	MODIFIER	.	SHPRH	Transcript	XM_038526268	protein_coding	.	11/29	XM_038526268.1:c.2576-3455T>G	.	.	.	.	.	.	.	.	-1	.	SNV	XP_038382196	UU_Cfam_GSD_1.0_ROSY.refSeq.ensformat.gtf.gz
chr1	37381742	chr1-37381742	A	C	1	C	intron_variant	MODIFIER	.	SHPRH	Transcript	XM_038526269	protein_coding	.	11/29	XM_038526269.1:c.2576-3455T>G	.	.	.	.	.	.	.	.	-1	.	SNV	XP_038382197	UU_Cfam_GSD_1.0_ROSY.refSeq.ensformat.gtf.gz
chr1	37381742	chr1-37381742	A	C	1	C	intron_variant	MODIFIER	.	SHPRH	Transcript	XM_038526270	protein_coding	.	11/29	XM_038526270.1:c.2576-3455T>G	.	.	.	.	.	.	.	.	-1	.	SNV	XP_038382198	UU_Cfam_GSD_1.0_ROSY.refSeq.ensformat.gtf.gz
chr1	37381742	chr1-37381742	A	C	1	C	intron_variant&non_coding_transcript_variant	MODIFIER	.	LOC111095616	Transcript	XR_005353635	lncRNA	.	3/3	XR_005353635.1:n.283-4391A>C	.	.	.	.	.	.	.	.	1	.	SNV	.	UU_Cfam_GSD_1.0_ROSY.refSeq.ensformat.gtf.gz
chr1	37532208	chr1-37532208	C	G	1	G	intron_variant	MODIFIER	.	GRM1	Transcript	XM_038526271	protein_coding	.	2/8	XM_038526271.1:c.716-38426C>G	.	.	.	.	.	.	.	.	1	.	SNV	XP_038382199	UU_Cfam_GSD_1.0_ROSY.refSeq.ensformat.gtf.gz
chr1	37532208	chr1-37532208	C	G	1	G	intron_variant	MODIFIER	.	GRM1	Transcript	XM_038526272	protein_coding	.	2/8	XM_038526272.1:c.716-38426C>G	.	.	.	.	.	.	.	.	1	.	SNV	XP_038382200	UU_Cfam_GSD_1.0_ROSY.refSeq.ensformat.gtf.gz
chr1	37532208	chr1-37532208	C	G	1	G	intron_variant	MODIFIER	.	GRM1	Transcript	XM_038526273	protein_coding	.	2/9	XM_038526273.1:c.716-38426C>G	.	.	.	.	.	.	.	.	1	.	SNV	XP_038382201	UU_Cfam_GSD_1.0_ROSY.refSeq.ensformat.gtf.gz
chr1	37532208	chr1-37532208	C	G	1	G	intron_variant	MODIFIER	.	GRM1	Transcript	XM_038526275	protein_coding	.	2/9	XM_038526275.1:c.716-38426C>G	.	.	.	.	.	.	.	.	1	.	SNV	XP_038382203	UU_Cfam_GSD_1.0_ROSY.refSeq.ensformat.gtf.gz
chr1	37532208	chr1-37532208	C	G	1	G	intron_variant	MODIFIER	.	GRM1	Transcript	XM_038526276	protein_coding	.	2/9	XM_038526276.1:c.716-38426C>G	.	.	.	.	.	.	.	.	1	.	SNV	XP_038382204	UU_Cfam_GSD_1.0_ROSY.refSeq.ensformat.gtf.gz
chr1	37551455	chr1-37551455	C	CTTTCTTTTT	2	TTTCTTTTT	intron_variant	MODIFIER	.	GRM1	Transcript	XM_038526271	protein_coding	.	2/8	XM_038526271.1:c.716-19176_716-19175insCTTTTTTTT	.	.	.	.	.	.	.	.	1	.	insertion	XP_038382199	UU_Cfam_GSD_1.0_ROSY.refSeq.ensformat.gtf.gz
chr1	37551455	chr1-37551455	C	CTTTCTTTTT	2	TTTCTTTTT	intron_variant	MODIFIER	.	GRM1	Transcript	XM_038526272	protein_coding	.	2/8	XM_038526272.1:c.716-19176_716-19175insCTTTTTTTT	.	.	.	.	.	.	.	.	1	.	insertion	XP_038382200	UU_Cfam_GSD_1.0_ROSY.refSeq.ensformat.gtf.gz
chr1	37551455	chr1-37551455	C	CTTTCTTTTT	2	TTTCTTTTT	intron_variant	MODIFIER	.	GRM1	Transcript	XM_038526273	protein_coding	.	2/9	XM_038526273.1:c.716-19176_716-19175insCTTTTTTTT	.	.	.	.	.	.	.	.	1	.	insertion	XP_038382201	UU_Cfam_GSD_1.0_ROSY.refSeq.ensformat.gtf.gz
chr1	37551455	chr1-37551455	C	CTTTCTTTTT	2	TTTCTTTTT	intron_variant	MODIFIER	.	GRM1	Transcript	XM_038526275	protein_coding	.	2/9	XM_038526275.1:c.716-19176_716-19175insCTTTTTTTT	.	.	.	.	.	.	.	.	1	.	insertion	XP_038382203	UU_Cfam_GSD_1.0_ROSY.refSeq.ensformat.gtf.gz
chr1	37551455	chr1-37551455	C	CTTTCTTTTT	2	TTTCTTTTT	intron_variant	MODIFIER	.	GRM1	Transcript	XM_038526276	protein_coding	.	2/9	XM_038526276.1:c.716-19176_716-19175insCTTTTTTTT	.	.	.	.	.	.	.	.	1	.	insertion	XP_038382204	UU_Cfam_GSD_1.0_ROSY.refSeq.ensformat.gtf.gz
chr1	37717022	chr1-37717022	A	C	1	C	intron_variant	MODIFIER	.	GRM1	Transcript	XM_038526271	protein_coding	.	3/8	XM_038526271.1:c.966-22090A>C	.	.	.	.	.	.	.	.	1	.	SNV	XP_038382199	UU_Cfam_GSD_1.0_ROSY.refSeq.ensformat.gtf.gz
chr1	37717022	chr1-37717022	A	C	1	C	intron_variant	MODIFIER	.	GRM1	Transcript	XM_038526272	protein_coding	.	3/8	XM_038526272.1:c.966-22090A>C	.	.	.	.	.	.	.	.	1	.	SNV	XP_038382200	UU_Cfam_GSD_1.0_ROSY.refSeq.ensformat.gtf.gz
chr1	37717022	chr1-37717022	A	C	1	C	intron_variant	MODIFIER	.	GRM1	Transcript	XM_038526273	protein_coding	.	3/9	XM_038526273.1:c.966-22090A>C	.	.	.	.	.	.	.	.	1	.	SNV	XP_038382201	UU_Cfam_GSD_1.0_ROSY.refSeq.ensformat.gtf.gz
chr1	37717022	chr1-37717022	A	C	1	C	intron_variant	MODIFIER	.	GRM1	Transcript	XM_038526275	protein_coding	.	3/9	XM_038526275.1:c.966-22090A>C	.	.	.	.	.	.	.	.	1	.	SNV	XP_038382203	UU_Cfam_GSD_1.0_ROSY.refSeq.ensformat.gtf.gz
chr1	37717022	chr1-37717022	A	C	1	C	intron_variant	MODIFIER	.	GRM1	Transcript	XM_038526276	protein_coding	.	3/9	XM_038526276.1:c.966-22090A>C	.	.	.	.	.	.	.	.	1	.	SNV	XP_038382204	UU_Cfam_GSD_1.0_ROSY.refSeq.ensformat.gtf.gz
chr1	37752400	chr1-37752400	A	C	2	C	intron_variant	MODIFIER	.	GRM1	Transcript	XM_038526271	protein_coding	.	4/8	XM_038526271.1:c.1201+13053A>C	.	.	.	.	.	.	.	.	1	.	SNV	XP_038382199	UU_Cfam_GSD_1.0_ROSY.refSeq.ensformat.gtf.gz
chr1	37752400	chr1-37752400	A	C	2	C	intron_variant	MODIFIER	.	GRM1	Transcript	XM_038526272	protein_coding	.	4/8	XM_038526272.1:c.1201+13053A>C	.	.	.	.	.	.	.	.	1	.	SNV	XP_038382200	UU_Cfam_GSD_1.0_ROSY.refSeq.ensformat.gtf.gz
chr1	37752400	chr1-37752400	A	C	2	C	intron_variant	MODIFIER	.	GRM1	Transcript	XM_038526273	protein_coding	.	4/9	XM_038526273.1:c.1201+13053A>C	.	.	.	.	.	.	.	.	1	.	SNV	XP_038382201	UU_Cfam_GSD_1.0_ROSY.refSeq.ensformat.gtf.gz
chr1	37752400	chr1-37752400	A	C	2	C	intron_variant	MODIFIER	.	GRM1	Transcript	XM_038526275	protein_coding	.	4/9	XM_038526275.1:c.1201+13053A>C	.	.	.	.	.	.	.	.	1	.	SNV	XP_038382203	UU_Cfam_GSD_1.0_ROSY.refSeq.ensformat.gtf.gz
chr1	37752400	chr1-37752400	A	C	2	C	intron_variant	MODIFIER	.	GRM1	Transcript	XM_038526276	protein_coding	.	4/9	XM_038526276.1:c.1201+13053A>C	.	.	.	.	.	.	.	.	1	.	SNV	XP_038382204	UU_Cfam_GSD_1.0_ROSY.refSeq.ensformat.gtf.gz
chr1	37804185	chr1-37804185	T	TCCTATTTTATTTTTTTTTTAATTTATTTTTTATTGGTGTTCAATTTACTAACATACAGTATAACA	2	CCTATTTTATTTTTTTTTTAATTTATTTTTTATTGGTGTTCAATTTACTAACATACAGTATAACA	intron_variant	MODIFIER	.	GRM1	Transcript	XM_038526271	protein_coding	.	7/8	XM_038526271.1:c.1744+2496_1744+2497insTTTTTTTTTTAATTTATTTTTTATTGGTGTTCAATTTACTAACATACAGTATAACACCTATTTTA	.	.	.	.	.	.	.	.	1	.	insertion	XP_038382199	UU_Cfam_GSD_1.0_ROSY.refSeq.ensformat.gtf.gz
chr1	37804185	chr1-37804185	T	TCCTATTTTATTTTTTTTTTAATTTATTTTTTATTGGTGTTCAATTTACTAACATACAGTATAACA	2	CCTATTTTATTTTTTTTTTAATTTATTTTTTATTGGTGTTCAATTTACTAACATACAGTATAACA	intron_variant	MODIFIER	.	GRM1	Transcript	XM_038526272	protein_coding	.	7/8	XM_038526272.1:c.1744+2496_1744+2497insTTTTTTTTTTAATTTATTTTTTATTGGTGTTCAATTTACTAACATACAGTATAACACCTATTTTA	.	.	.	.	.	.	.	.	1	.	insertion	XP_038382200	UU_Cfam_GSD_1.0_ROSY.refSeq.ensformat.gtf.gz
chr1	37804185	chr1-37804185	T	TCCTATTTTATTTTTTTTTTAATTTATTTTTTATTGGTGTTCAATTTACTAACATACAGTATAACA	2	CCTATTTTATTTTTTTTTTAATTTATTTTTTATTGGTGTTCAATTTACTAACATACAGTATAACA	intron_variant	MODIFIER	.	GRM1	Transcript	XM_038526273	protein_coding	.	7/9	XM_038526273.1:c.1744+2496_1744+2497insTTTTTTTTTTAATTTATTTTTTATTGGTGTTCAATTTACTAACATACAGTATAACACCTATTTTA	.	.	.	.	.	.	.	.	1	.	insertion	XP_038382201	UU_Cfam_GSD_1.0_ROSY.refSeq.ensformat.gtf.gz
chr1	37804185	chr1-37804185	T	TCCTATTTTATTTTTTTTTTAATTTATTTTTTATTGGTGTTCAATTTACTAACATACAGTATAACA	2	CCTATTTTATTTTTTTTTTAATTTATTTTTTATTGGTGTTCAATTTACTAACATACAGTATAACA	intron_variant	MODIFIER	.	GRM1	Transcript	XM_038526275	protein_coding	.	7/9	XM_038526275.1:c.1744+2496_1744+2497insTTTTTTTTTTAATTTATTTTTTATTGGTGTTCAATTTACTAACATACAGTATAACACCTATTTTA	.	.	.	.	.	.	.	.	1	.	insertion	XP_038382203	UU_Cfam_GSD_1.0_ROSY.refSeq.ensformat.gtf.gz
chr1	37804185	chr1-37804185	T	TCCTATTTTATTTTTTTTTTAATTTATTTTTTATTGGTGTTCAATTTACTAACATACAGTATAACA	2	CCTATTTTATTTTTTTTTTAATTTATTTTTTATTGGTGTTCAATTTACTAACATACAGTATAACA	intron_variant	MODIFIER	.	GRM1	Transcript	XM_038526276	protein_coding	.	7/9	XM_038526276.1:c.1744+2496_1744+2497insTTTTTTTTTTAATTTATTTTTTATTGGTGTTCAATTTACTAACATACAGTATAACACCTATTTTA	.	.	.	.	.	.	.	.	1	.	insertion	XP_038382204	UU_Cfam_GSD_1.0_ROSY.refSeq.ensformat.gtf.gz
chr1	37806598	chr1-37806598	G	T	1	T	intron_variant	MODIFIER	.	GRM1	Transcript	XM_038526271	protein_coding	.	7/8	XM_038526271.1:c.1744+4900G>T	.	.	.	.	.	.	.	.	1	.	SNV	XP_038382199	UU_Cfam_GSD_1.0_ROSY.refSeq.ensformat.gtf.gz
chr1	37806598	chr1-37806598	G	T	1	T	intron_variant	MODIFIER	.	GRM1	Transcript	XM_038526272	protein_coding	.	7/8	XM_038526272.1:c.1744+4900G>T	.	.	.	.	.	.	.	.	1	.	SNV	XP_038382200	UU_Cfam_GSD_1.0_ROSY.refSeq.ensformat.gtf.gz
chr1	37806598	chr1-37806598	G	T	1	T	intron_variant	MODIFIER	.	GRM1	Transcript	XM_038526273	protein_coding	.	7/9	XM_038526273.1:c.1744+4900G>T	.	.	.	.	.	.	.	.	1	.	SNV	XP_038382201	UU_Cfam_GSD_1.0_ROSY.refSeq.ensformat.gtf.gz
chr1	37806598	chr1-37806598	G	T	1	T	intron_variant	MODIFIER	.	GRM1	Transcript	XM_038526275	protein_coding	.	7/9	XM_038526275.1:c.1744+4900G>T	.	.	.	.	.	.	.	.	1	.	SNV	XP_038382203	UU_Cfam_GSD_1.0_ROSY.refSeq.ensformat.gtf.gz
chr1	37806598	chr1-37806598	G	T	1	T	intron_variant	MODIFIER	.	GRM1	Transcript	XM_038526276	protein_coding	.	7/9	XM_038526276.1:c.1744+4900G>T	.	.	.	.	.	.	.	.	1	.	SNV	XP_038382204	UU_Cfam_GSD_1.0_ROSY.refSeq.ensformat.gtf.gz
chr1	37816037	chr1-37816037	C	CACACACAGAGAG	1	ACACACAGAGAG	intron_variant	MODIFIER	.	GRM1	Transcript	XM_038526271	protein_coding	.	8/8	XM_038526271.1:c.2675+3140_2675+3141insCACACAGAGAGA	.	.	.	.	.	.	.	.	1	.	insertion	XP_038382199	UU_Cfam_GSD_1.0_ROSY.refSeq.ensformat.gtf.gz
chr1	37816037	chr1-37816037	C	CACACACAGAGAG	1	ACACACAGAGAG	intron_variant	MODIFIER	.	GRM1	Transcript	XM_038526272	protein_coding	.	8/8	XM_038526272.1:c.2675+3140_2675+3141insCACACAGAGAGA	.	.	.	.	.	.	.	.	1	.	insertion	XP_038382200	UU_Cfam_GSD_1.0_ROSY.refSeq.ensformat.gtf.gz
chr1	37816037	chr1-37816037	C	CACACACAGAGAG	1	ACACACAGAGAG	intron_variant	MODIFIER	.	GRM1	Transcript	XM_038526273	protein_coding	.	8/9	XM_038526273.1:c.2675+3140_2675+3141insCACACAGAGAGA	.	.	.	.	.	.	.	.	1	.	insertion	XP_038382201	UU_Cfam_GSD_1.0_ROSY.refSeq.ensformat.gtf.gz
chr1	37816037	chr1-37816037	C	CACACACAGAGAG	1	ACACACAGAGAG	intron_variant	MODIFIER	.	GRM1	Transcript	XM_038526275	protein_coding	.	8/9	XM_038526275.1:c.2675+3140_2675+3141insCACACAGAGAGA	.	.	.	.	.	.	.	.	1	.	insertion	XP_038382203	UU_Cfam_GSD_1.0_ROSY.refSeq.ensformat.gtf.gz
chr1	37816037	chr1-37816037	C	CACACACAGAGAG	1	ACACACAGAGAG	intron_variant	MODIFIER	.	GRM1	Transcript	XM_038526276	protein_coding	.	8/9	XM_038526276.1:c.2675+3140_2675+3141insCACACAGAGAGA	.	.	.	.	.	.	.	.	1	.	insertion	XP_038382204	UU_Cfam_GSD_1.0_ROSY.refSeq.ensformat.gtf.gz
chr1	37863194	chr1-37863194	T	TA,TAAAAAA	1,1	A	intergenic_variant	MODIFIER	.	.	.	.	.	.	.	.	.	.	.	.	.	.	.	.	.	.	insertion	.	.
chr1	37863194	chr1-37863194	T	TA,TAAAAAA	1,1	AAAAAA	intergenic_variant	MODIFIER	.	.	.	.	.	.	.	.	.	.	.	.	.	.	.	.	.	.	insertion	.	.
chr1	38289037	chr1-38289037	C	CT	1	T	downstream_gene_variant	MODIFIER	.	LOC102154803	Transcript	XR_005353646	protein_coding	.	.	.	.	.	.	.	.	.	.	4420	-1	.	insertion	.	UU_Cfam_GSD_1.0_ROSY.refSeq.ensformat.gtf.gz
chr1	38289037	chr1-38289037	C	CT	1	T	downstream_gene_variant	MODIFIER	.	LOC102154803	Transcript	XR_005353647	protein_coding	.	.	.	.	.	.	.	.	.	.	4417	-1	.	insertion	.	UU_Cfam_GSD_1.0_ROSY.refSeq.ensformat.gtf.gz
chr1	38289037	chr1-38289037	C	CT	1	T	downstream_gene_variant	MODIFIER	.	LOC102154803	Transcript	XR_005353649	protein_coding	.	.	.	.	.	.	.	.	.	.	4416	-1	.	insertion	.	UU_Cfam_GSD_1.0_ROSY.refSeq.ensformat.gtf.gz
chr1	38289037	chr1-38289037	C	CT	1	T	downstream_gene_variant	MODIFIER	.	LOC102154803	Transcript	XR_005353653	protein_coding	.	.	.	.	.	.	.	.	.	.	4419	-1	.	insertion	.	UU_Cfam_GSD_1.0_ROSY.refSeq.ensformat.gtf.gz
chr1	38289037	chr1-38289037	C	CT	1	T	downstream_gene_variant	MODIFIER	.	LOC102154803	Transcript	XR_005353656	protein_coding	.	.	.	.	.	.	.	.	.	.	4421	-1	.	insertion	.	UU_Cfam_GSD_1.0_ROSY.refSeq.ensformat.gtf.gz
chr1	38289037	chr1-38289037	C	CT	1	T	intron_variant	MODIFIER	.	LOC102154803	Transcript	XR_005353658	protein_coding	.	5/5	XR_005353658.1:n.747-48166dup	.	.	.	.	.	.	.	.	-1	.	insertion	.	UU_Cfam_GSD_1.0_ROSY.refSeq.ensformat.gtf.gz
chr1	38289037	chr1-38289037	C	CT	1	T	downstream_gene_variant	MODIFIER	.	LOC102154803	Transcript	XR_005353660	protein_coding	.	.	.	.	.	.	.	.	.	.	4424	-1	.	insertion	.	UU_Cfam_GSD_1.0_ROSY.refSeq.ensformat.gtf.gz
chr1	38289037	chr1-38289037	C	CT	1	T	downstream_gene_variant	MODIFIER	.	LOC102154803	Transcript	XR_005353661	protein_coding	.	.	.	.	.	.	.	.	.	.	4424	-1	.	insertion	.	UU_Cfam_GSD_1.0_ROSY.refSeq.ensformat.gtf.gz
chr1	38289037	chr1-38289037	C	CT	1	T	downstream_gene_variant	MODIFIER	.	LOC102154803	Transcript	XR_005353664	protein_coding	.	.	.	.	.	.	.	.	.	.	4427	-1	.	insertion	.	UU_Cfam_GSD_1.0_ROSY.refSeq.ensformat.gtf.gz
chr1	38289037	chr1-38289037	C	CT	1	T	downstream_gene_variant	MODIFIER	.	LOC102154803	Transcript	XR_005353665	protein_coding	.	.	.	.	.	.	.	.	.	.	4425	-1	.	insertion	.	UU_Cfam_GSD_1.0_ROSY.refSeq.ensformat.gtf.gz
chr1	38314093	chr1-38314093	G	T	1	T	intron_variant	MODIFIER	.	LOC102154803	Transcript	XR_005353646	protein_coding	.	5/5	XR_005353646.1:n.747-20407C>A	.	.	.	.	.	.	.	.	-1	.	SNV	.	UU_Cfam_GSD_1.0_ROSY.refSeq.ensformat.gtf.gz
chr1	38314093	chr1-38314093	G	T	1	T	intron_variant	MODIFIER	.	LOC102154803	Transcript	XR_005353647	protein_coding	.	7/7	XR_005353647.1:n.882+6413C>A	.	.	.	.	.	.	.	.	-1	.	SNV	.	UU_Cfam_GSD_1.0_ROSY.refSeq.ensformat.gtf.gz
chr1	38314093	chr1-38314093	G	T	1	T	intron_variant	MODIFIER	.	LOC102154803	Transcript	XR_005353649	protein_coding	.	7/8	XR_005353649.1:n.883-1088C>A	.	.	.	.	.	.	.	.	-1	.	SNV	.	UU_Cfam_GSD_1.0_ROSY.refSeq.ensformat.gtf.gz
chr1	38314093	chr1-38314093	G	T	1	T	downstream_gene_variant	MODIFIER	.	LOC102154803	Transcript	XR_005353651	protein_coding	.	.	.	.	.	.	.	.	.	.	3644	-1	.	SNV	.	UU_Cfam_GSD_1.0_ROSY.refSeq.ensformat.gtf.gz
chr1	38314093	chr1-38314093	G	T	1	T	intron_variant	MODIFIER	.	LOC102154803	Transcript	XR_005353653	protein_coding	.	6/6	XR_005353653.1:n.792-20407C>A	.	.	.	.	.	.	.	.	-1	.	SNV	.	UU_Cfam_GSD_1.0_ROSY.refSeq.ensformat.gtf.gz
chr1	38314093	chr1-38314093	G	T	1	T	intron_variant	MODIFIER	.	LOC102154803	Transcript	XR_005353656	protein_coding	.	5/5	XR_005353656.1:n.704+6413C>A	.	.	.	.	.	.	.	.	-1	.	SNV	.	UU_Cfam_GSD_1.0_ROSY.refSeq.ensformat.gtf.gz
chr1	38314093	chr1-38314093	G	T	1	T	intron_variant	MODIFIER	.	LOC102154803	Transcript	XR_005353658	protein_coding	.	5/5	XR_005353658.1:n.746+54652C>A	.	.	.	.	.	.	.	.	-1	.	SNV	.	UU_Cfam_GSD_1.0_ROSY.refSeq.ensformat.gtf.gz
chr1	38314093	chr1-38314093	G	T	1	T	intron_variant	MODIFIER	.	LOC102154803	Transcript	XR_005353660	protein_coding	.	4/4	XR_005353660.1:n.614-20407C>A	.	.	.	.	.	.	.	.	-1	.	SNV	.	UU_Cfam_GSD_1.0_ROSY.refSeq.ensformat.gtf.gz
chr1	38314093	chr1-38314093	G	T	1	T	intron_variant	MODIFIER	.	LOC102154803	Transcript	XR_005353661	protein_coding	.	4/4	XR_005353661.1:n.583+6413C>A	.	.	.	.	.	.	.	.	-1	.	SNV	.	UU_Cfam_GSD_1.0_ROSY.refSeq.ensformat.gtf.gz
chr1	38314093	chr1-38314093	G	T	1	T	intron_variant	MODIFIER	.	LOC102154803	Transcript	XR_005353664	protein_coding	.	3/3	XR_005353664.1:n.493-20407C>A	.	.	.	.	.	.	.	.	-1	.	SNV	.	UU_Cfam_GSD_1.0_ROSY.refSeq.ensformat.gtf.gz
chr1	38314093	chr1-38314093	G	T	1	T	intron_variant	MODIFIER	.	LOC102154803	Transcript	XR_005353665	protein_coding	.	4/4	XR_005353665.1:n.538-20407C>A	.	.	.	.	.	.	.	.	-1	.	SNV	.	UU_Cfam_GSD_1.0_ROSY.refSeq.ensformat.gtf.gz
chr1	38391449	chr1-38391449	A	G	1	G	intron_variant	MODIFIER	.	LOC102154803	Transcript	XM_038526282	protein_coding	.	4/6	XM_038526282.1:c.-598+8198T>C	.	.	.	.	.	.	.	.	-1	.	SNV	XP_038382210	UU_Cfam_GSD_1.0_ROSY.refSeq.ensformat.gtf.gz
chr1	38391449	chr1-38391449	A	G	1	G	intron_variant	MODIFIER	.	LOC102154803	Transcript	XM_038526283	protein_coding	.	3/4	XM_038526283.1:c.-465+16094T>C	.	.	.	.	.	.	.	.	-1	.	SNV	XP_038382211	UU_Cfam_GSD_1.0_ROSY.refSeq.ensformat.gtf.gz
chr1	38391449	chr1-38391449	A	G	1	G	intron_variant	MODIFIER	.	LOC102154803	Transcript	XM_038526284	protein_coding	.	3/3	XM_038526284.1:c.-420+16094T>C	.	.	.	.	.	.	.	.	-1	.	SNV	XP_038382212	UU_Cfam_GSD_1.0_ROSY.refSeq.ensformat.gtf.gz
chr1	38391449	chr1-38391449	A	G	1	G	intron_variant	MODIFIER	.	LOC102154803	Transcript	XM_038526285	protein_coding	.	3/5	XM_038526285.1:c.-598+8198T>C	.	.	.	.	.	.	.	.	-1	.	SNV	XP_038382213	UU_Cfam_GSD_1.0_ROSY.refSeq.ensformat.gtf.gz
chr1	38391449	chr1-38391449	A	G	1	G	intron_variant	MODIFIER	.	LOC102154803	Transcript	XM_038526286	protein_coding	.	2/4	XM_038526286.1:c.-598+17959T>C	.	.	.	.	.	.	.	.	-1	.	SNV	XP_038382214	UU_Cfam_GSD_1.0_ROSY.refSeq.ensformat.gtf.gz
chr1	38391449	chr1-38391449	A	G	1	G	intron_variant	MODIFIER	.	LOC102154803	Transcript	XM_038526287	protein_coding	.	3/5	XM_038526287.1:c.-598+8198T>C	.	.	.	.	.	.	.	.	-1	.	SNV	XP_038382215	UU_Cfam_GSD_1.0_ROSY.refSeq.ensformat.gtf.gz
chr1	38391449	chr1-38391449	A	G	1	G	intron_variant	MODIFIER	.	LOC102154803	Transcript	XM_038526288	protein_coding	.	5/7	XM_038526288.1:c.-598+8198T>C	.	.	.	.	.	.	.	.	-1	.	SNV	XP_038382216	UU_Cfam_GSD_1.0_ROSY.refSeq.ensformat.gtf.gz
chr1	38391449	chr1-38391449	A	G	1	G	intron_variant	MODIFIER	.	LOC102154803	Transcript	XM_038526289	protein_coding	.	6/8	XM_038526289.1:c.-598+8198T>C	.	.	.	.	.	.	.	.	-1	.	SNV	XP_038382217	UU_Cfam_GSD_1.0_ROSY.refSeq.ensformat.gtf.gz
chr1	38391449	chr1-38391449	A	G	1	G	intron_variant	MODIFIER	.	LOC102154803	Transcript	XM_038526290	protein_coding	.	5/7	XM_038526290.1:c.-598+8198T>C	.	.	.	.	.	.	.	.	-1	.	SNV	XP_038382218	UU_Cfam_GSD_1.0_ROSY.refSeq.ensformat.gtf.gz
chr1	38391449	chr1-38391449	A	G	1	G	intron_variant	MODIFIER	.	LOC102154803	Transcript	XM_038526291	protein_coding	.	4/6	XM_038526291.1:c.-598+8198T>C	.	.	.	.	.	.	.	.	-1	.	SNV	XP_038382219	UU_Cfam_GSD_1.0_ROSY.refSeq.ensformat.gtf.gz
chr1	38391449	chr1-38391449	A	G	1	G	intron_variant	MODIFIER	.	LOC102154803	Transcript	XM_038526292	protein_coding	.	4/6	XM_038526292.1:c.-598+8198T>C	.	.	.	.	.	.	.	.	-1	.	SNV	XP_038382220	UU_Cfam_GSD_1.0_ROSY.refSeq.ensformat.gtf.gz
chr1	38391449	chr1-38391449	A	G	1	G	intron_variant	MODIFIER	.	LOC102154803	Transcript	XM_038526293	protein_coding	.	2/4	XM_038526293.1:c.-598+8198T>C	.	.	.	.	.	.	.	.	-1	.	SNV	XP_038382221	UU_Cfam_GSD_1.0_ROSY.refSeq.ensformat.gtf.gz
chr1	38391449	chr1-38391449	A	G	1	G	intron_variant	MODIFIER	.	LOC102154803	Transcript	XR_005353644	protein_coding	.	4/7	XR_005353644.1:n.613+8198T>C	.	.	.	.	.	.	.	.	-1	.	SNV	.	UU_Cfam_GSD_1.0_ROSY.refSeq.ensformat.gtf.gz
chr1	38391449	chr1-38391449	A	G	1	G	intron_variant	MODIFIER	.	LOC102154803	Transcript	XR_005353646	protein_coding	.	4/5	XR_005353646.1:n.613+8198T>C	.	.	.	.	.	.	.	.	-1	.	SNV	.	UU_Cfam_GSD_1.0_ROSY.refSeq.ensformat.gtf.gz
chr1	38391449	chr1-38391449	A	G	1	G	intron_variant	MODIFIER	.	LOC102154803	Transcript	XR_005353647	protein_coding	.	4/7	XR_005353647.1:n.613+8198T>C	.	.	.	.	.	.	.	.	-1	.	SNV	.	UU_Cfam_GSD_1.0_ROSY.refSeq.ensformat.gtf.gz
chr1	38391449	chr1-38391449	A	G	1	G	intron_variant	MODIFIER	.	LOC102154803	Transcript	XR_005353649	protein_coding	.	4/8	XR_005353649.1:n.613+8198T>C	.	.	.	.	.	.	.	.	-1	.	SNV	.	UU_Cfam_GSD_1.0_ROSY.refSeq.ensformat.gtf.gz
chr1	38391449	chr1-38391449	A	G	1	G	intron_variant	MODIFIER	.	LOC102154803	Transcript	XR_005353650	protein_coding	.	4/6	XR_005353650.1:n.613+8198T>C	.	.	.	.	.	.	.	.	-1	.	SNV	.	UU_Cfam_GSD_1.0_ROSY.refSeq.ensformat.gtf.gz
chr1	38391449	chr1-38391449	A	G	1	G	intron_variant	MODIFIER	.	LOC102154803	Transcript	XR_005353651	protein_coding	.	4/7	XR_005353651.1:n.613+8198T>C	.	.	.	.	.	.	.	.	-1	.	SNV	.	UU_Cfam_GSD_1.0_ROSY.refSeq.ensformat.gtf.gz
chr1	38391449	chr1-38391449	A	G	1	G	intron_variant	MODIFIER	.	LOC102154803	Transcript	XR_005353652	protein_coding	.	4/6	XR_005353652.1:n.613+8198T>C	.	.	.	.	.	.	.	.	-1	.	SNV	.	UU_Cfam_GSD_1.0_ROSY.refSeq.ensformat.gtf.gz
chr1	38391449	chr1-38391449	A	G	1	G	intron_variant	MODIFIER	.	LOC102154803	Transcript	XR_005353653	protein_coding	.	4/6	XR_005353653.1:n.613+8198T>C	.	.	.	.	.	.	.	.	-1	.	SNV	.	UU_Cfam_GSD_1.0_ROSY.refSeq.ensformat.gtf.gz
chr1	38391449	chr1-38391449	A	G	1	G	intron_variant	MODIFIER	.	LOC102154803	Transcript	XR_005353654	protein_coding	.	4/4	XR_005353654.1:n.614-8066T>C	.	.	.	.	.	.	.	.	-1	.	SNV	.	UU_Cfam_GSD_1.0_ROSY.refSeq.ensformat.gtf.gz
chr1	38391449	chr1-38391449	A	G	1	G	intron_variant	MODIFIER	.	LOC102154803	Transcript	XR_005353655	protein_coding	.	4/5	XR_005353655.1:n.613+8198T>C	.	.	.	.	.	.	.	.	-1	.	SNV	.	UU_Cfam_GSD_1.0_ROSY.refSeq.ensformat.gtf.gz
chr1	38391449	chr1-38391449	A	G	1	G	intron_variant	MODIFIER	.	LOC102154803	Transcript	XR_005353656	protein_coding	.	4/5	XR_005353656.1:n.613+8198T>C	.	.	.	.	.	.	.	.	-1	.	SNV	.	UU_Cfam_GSD_1.0_ROSY.refSeq.ensformat.gtf.gz
chr1	38391449	chr1-38391449	A	G	1	G	intron_variant	MODIFIER	.	LOC102154803	Transcript	XR_005353657	protein_coding	.	4/5	XR_005353657.1:n.613+8198T>C	.	.	.	.	.	.	.	.	-1	.	SNV	.	UU_Cfam_GSD_1.0_ROSY.refSeq.ensformat.gtf.gz
chr1	38391449	chr1-38391449	A	G	1	G	intron_variant	MODIFIER	.	LOC102154803	Transcript	XR_005353658	protein_coding	.	4/5	XR_005353658.1:n.613+8198T>C	.	.	.	.	.	.	.	.	-1	.	SNV	.	UU_Cfam_GSD_1.0_ROSY.refSeq.ensformat.gtf.gz
chr1	38391449	chr1-38391449	A	G	1	G	intron_variant	MODIFIER	.	LOC102154803	Transcript	XR_005353659	protein_coding	.	4/4	XR_005353659.1:n.613+8198T>C	.	.	.	.	.	.	.	.	-1	.	SNV	.	UU_Cfam_GSD_1.0_ROSY.refSeq.ensformat.gtf.gz
chr1	38391449	chr1-38391449	A	G	1	G	intron_variant	MODIFIER	.	LOC102154803	Transcript	XR_005353660	protein_coding	.	4/4	XR_005353660.1:n.613+8198T>C	.	.	.	.	.	.	.	.	-1	.	SNV	.	UU_Cfam_GSD_1.0_ROSY.refSeq.ensformat.gtf.gz
chr1	38391449	chr1-38391449	A	G	1	G	intron_variant	MODIFIER	.	LOC102154803	Transcript	XR_005353661	protein_coding	.	3/4	XR_005353661.1:n.492+16094T>C	.	.	.	.	.	.	.	.	-1	.	SNV	.	UU_Cfam_GSD_1.0_ROSY.refSeq.ensformat.gtf.gz
chr1	38391449	chr1-38391449	A	G	1	G	intron_variant	MODIFIER	.	LOC102154803	Transcript	XR_005353662	protein_coding	.	3/3	XR_005353662.1:n.493-8066T>C	.	.	.	.	.	.	.	.	-1	.	SNV	.	UU_Cfam_GSD_1.0_ROSY.refSeq.ensformat.gtf.gz
chr1	38391449	chr1-38391449	A	G	1	G	intron_variant	MODIFIER	.	LOC102154803	Transcript	XR_005353663	protein_coding	.	3/4	XR_005353663.1:n.492+16094T>C	.	.	.	.	.	.	.	.	-1	.	SNV	.	UU_Cfam_GSD_1.0_ROSY.refSeq.ensformat.gtf.gz
chr1	38391449	chr1-38391449	A	G	1	G	intron_variant	MODIFIER	.	LOC102154803	Transcript	XR_005353664	protein_coding	.	3/3	XR_005353664.1:n.492+16094T>C	.	.	.	.	.	.	.	.	-1	.	SNV	.	UU_Cfam_GSD_1.0_ROSY.refSeq.ensformat.gtf.gz
chr1	38391449	chr1-38391449	A	G	1	G	intron_variant	MODIFIER	.	LOC102154803	Transcript	XR_005353665	protein_coding	.	3/4	XR_005353665.1:n.492+16094T>C	.	.	.	.	.	.	.	.	-1	.	SNV	.	UU_Cfam_GSD_1.0_ROSY.refSeq.ensformat.gtf.gz
chr1	38391449	chr1-38391449	A	G	1	G	intron_variant	MODIFIER	.	LOC102154803	Transcript	XR_005353666	protein_coding	.	3/3	XR_005353666.1:n.492+16094T>C	.	.	.	.	.	.	.	.	-1	.	SNV	.	UU_Cfam_GSD_1.0_ROSY.refSeq.ensformat.gtf.gz
chr1	38391449	chr1-38391449	A	G	1	G	intron_variant	MODIFIER	.	LOC102154803	Transcript	XR_005353668	protein_coding	.	2/2	XR_005353668.1:n.308-8066T>C	.	.	.	.	.	.	.	.	-1	.	SNV	.	UU_Cfam_GSD_1.0_ROSY.refSeq.ensformat.gtf.gz
chr1	38391451	chr1-38391451	A	T	1	T	intron_variant	MODIFIER	.	LOC102154803	Transcript	XM_038526282	protein_coding	.	4/6	XM_038526282.1:c.-598+8196T>A	.	.	.	.	.	.	.	.	-1	.	SNV	XP_038382210	UU_Cfam_GSD_1.0_ROSY.refSeq.ensformat.gtf.gz
chr1	38391451	chr1-38391451	A	T	1	T	intron_variant	MODIFIER	.	LOC102154803	Transcript	XM_038526283	protein_coding	.	3/4	XM_038526283.1:c.-465+16092T>A	.	.	.	.	.	.	.	.	-1	.	SNV	XP_038382211	UU_Cfam_GSD_1.0_ROSY.refSeq.ensformat.gtf.gz
chr1	38391451	chr1-38391451	A	T	1	T	intron_variant	MODIFIER	.	LOC102154803	Transcript	XM_038526284	protein_coding	.	3/3	XM_038526284.1:c.-420+16092T>A	.	.	.	.	.	.	.	.	-1	.	SNV	XP_038382212	UU_Cfam_GSD_1.0_ROSY.refSeq.ensformat.gtf.gz
chr1	38391451	chr1-38391451	A	T	1	T	intron_variant	MODIFIER	.	LOC102154803	Transcript	XM_038526285	protein_coding	.	3/5	XM_038526285.1:c.-598+8196T>A	.	.	.	.	.	.	.	.	-1	.	SNV	XP_038382213	UU_Cfam_GSD_1.0_ROSY.refSeq.ensformat.gtf.gz
chr1	38391451	chr1-38391451	A	T	1	T	intron_variant	MODIFIER	.	LOC102154803	Transcript	XM_038526286	protein_coding	.	2/4	XM_038526286.1:c.-598+17957T>A	.	.	.	.	.	.	.	.	-1	.	SNV	XP_038382214	UU_Cfam_GSD_1.0_ROSY.refSeq.ensformat.gtf.gz
chr1	38391451	chr1-38391451	A	T	1	T	intron_variant	MODIFIER	.	LOC102154803	Transcript	XM_038526287	protein_coding	.	3/5	XM_038526287.1:c.-598+8196T>A	.	.	.	.	.	.	.	.	-1	.	SNV	XP_038382215	UU_Cfam_GSD_1.0_ROSY.refSeq.ensformat.gtf.gz
chr1	38391451	chr1-38391451	A	T	1	T	intron_variant	MODIFIER	.	LOC102154803	Transcript	XM_038526288	protein_coding	.	5/7	XM_038526288.1:c.-598+8196T>A	.	.	.	.	.	.	.	.	-1	.	SNV	XP_038382216	UU_Cfam_GSD_1.0_ROSY.refSeq.ensformat.gtf.gz
chr1	38391451	chr1-38391451	A	T	1	T	intron_variant	MODIFIER	.	LOC102154803	Transcript	XM_038526289	protein_coding	.	6/8	XM_038526289.1:c.-598+8196T>A	.	.	.	.	.	.	.	.	-1	.	SNV	XP_038382217	UU_Cfam_GSD_1.0_ROSY.refSeq.ensformat.gtf.gz
chr1	38391451	chr1-38391451	A	T	1	T	intron_variant	MODIFIER	.	LOC102154803	Transcript	XM_038526290	protein_coding	.	5/7	XM_038526290.1:c.-598+8196T>A	.	.	.	.	.	.	.	.	-1	.	SNV	XP_038382218	UU_Cfam_GSD_1.0_ROSY.refSeq.ensformat.gtf.gz
chr1	38391451	chr1-38391451	A	T	1	T	intron_variant	MODIFIER	.	LOC102154803	Transcript	XM_038526291	protein_coding	.	4/6	XM_038526291.1:c.-598+8196T>A	.	.	.	.	.	.	.	.	-1	.	SNV	XP_038382219	UU_Cfam_GSD_1.0_ROSY.refSeq.ensformat.gtf.gz
chr1	38391451	chr1-38391451	A	T	1	T	intron_variant	MODIFIER	.	LOC102154803	Transcript	XM_038526292	protein_coding	.	4/6	XM_038526292.1:c.-598+8196T>A	.	.	.	.	.	.	.	.	-1	.	SNV	XP_038382220	UU_Cfam_GSD_1.0_ROSY.refSeq.ensformat.gtf.gz
chr1	38391451	chr1-38391451	A	T	1	T	intron_variant	MODIFIER	.	LOC102154803	Transcript	XM_038526293	protein_coding	.	2/4	XM_038526293.1:c.-598+8196T>A	.	.	.	.	.	.	.	.	-1	.	SNV	XP_038382221	UU_Cfam_GSD_1.0_ROSY.refSeq.ensformat.gtf.gz
chr1	38391451	chr1-38391451	A	T	1	T	intron_variant	MODIFIER	.	LOC102154803	Transcript	XR_005353644	protein_coding	.	4/7	XR_005353644.1:n.613+8196T>A	.	.	.	.	.	.	.	.	-1	.	SNV	.	UU_Cfam_GSD_1.0_ROSY.refSeq.ensformat.gtf.gz
chr1	38391451	chr1-38391451	A	T	1	T	intron_variant	MODIFIER	.	LOC102154803	Transcript	XR_005353646	protein_coding	.	4/5	XR_005353646.1:n.613+8196T>A	.	.	.	.	.	.	.	.	-1	.	SNV	.	UU_Cfam_GSD_1.0_ROSY.refSeq.ensformat.gtf.gz
chr1	38391451	chr1-38391451	A	T	1	T	intron_variant	MODIFIER	.	LOC102154803	Transcript	XR_005353647	protein_coding	.	4/7	XR_005353647.1:n.613+8196T>A	.	.	.	.	.	.	.	.	-1	.	SNV	.	UU_Cfam_GSD_1.0_ROSY.refSeq.ensformat.gtf.gz
chr1	38391451	chr1-38391451	A	T	1	T	intron_variant	MODIFIER	.	LOC102154803	Transcript	XR_005353649	protein_coding	.	4/8	XR_005353649.1:n.613+8196T>A	.	.	.	.	.	.	.	.	-1	.	SNV	.	UU_Cfam_GSD_1.0_ROSY.refSeq.ensformat.gtf.gz
chr1	38391451	chr1-38391451	A	T	1	T	intron_variant	MODIFIER	.	LOC102154803	Transcript	XR_005353650	protein_coding	.	4/6	XR_005353650.1:n.613+8196T>A	.	.	.	.	.	.	.	.	-1	.	SNV	.	UU_Cfam_GSD_1.0_ROSY.refSeq.ensformat.gtf.gz
chr1	38391451	chr1-38391451	A	T	1	T	intron_variant	MODIFIER	.	LOC102154803	Transcript	XR_005353651	protein_coding	.	4/7	XR_005353651.1:n.613+8196T>A	.	.	.	.	.	.	.	.	-1	.	SNV	.	UU_Cfam_GSD_1.0_ROSY.refSeq.ensformat.gtf.gz
chr1	38391451	chr1-38391451	A	T	1	T	intron_variant	MODIFIER	.	LOC102154803	Transcript	XR_005353652	protein_coding	.	4/6	XR_005353652.1:n.613+8196T>A	.	.	.	.	.	.	.	.	-1	.	SNV	.	UU_Cfam_GSD_1.0_ROSY.refSeq.ensformat.gtf.gz
chr1	38391451	chr1-38391451	A	T	1	T	intron_variant	MODIFIER	.	LOC102154803	Transcript	XR_005353653	protein_coding	.	4/6	XR_005353653.1:n.613+8196T>A	.	.	.	.	.	.	.	.	-1	.	SNV	.	UU_Cfam_GSD_1.0_ROSY.refSeq.ensformat.gtf.gz
chr1	38391451	chr1-38391451	A	T	1	T	intron_variant	MODIFIER	.	LOC102154803	Transcript	XR_005353654	protein_coding	.	4/4	XR_005353654.1:n.614-8068T>A	.	.	.	.	.	.	.	.	-1	.	SNV	.	UU_Cfam_GSD_1.0_ROSY.refSeq.ensformat.gtf.gz
chr1	38391451	chr1-38391451	A	T	1	T	intron_variant	MODIFIER	.	LOC102154803	Transcript	XR_005353655	protein_coding	.	4/5	XR_005353655.1:n.613+8196T>A	.	.	.	.	.	.	.	.	-1	.	SNV	.	UU_Cfam_GSD_1.0_ROSY.refSeq.ensformat.gtf.gz
chr1	38391451	chr1-38391451	A	T	1	T	intron_variant	MODIFIER	.	LOC102154803	Transcript	XR_005353656	protein_coding	.	4/5	XR_005353656.1:n.613+8196T>A	.	.	.	.	.	.	.	.	-1	.	SNV	.	UU_Cfam_GSD_1.0_ROSY.refSeq.ensformat.gtf.gz
chr1	38391451	chr1-38391451	A	T	1	T	intron_variant	MODIFIER	.	LOC102154803	Transcript	XR_005353657	protein_coding	.	4/5	XR_005353657.1:n.613+8196T>A	.	.	.	.	.	.	.	.	-1	.	SNV	.	UU_Cfam_GSD_1.0_ROSY.refSeq.ensformat.gtf.gz
chr1	38391451	chr1-38391451	A	T	1	T	intron_variant	MODIFIER	.	LOC102154803	Transcript	XR_005353658	protein_coding	.	4/5	XR_005353658.1:n.613+8196T>A	.	.	.	.	.	.	.	.	-1	.	SNV	.	UU_Cfam_GSD_1.0_ROSY.refSeq.ensformat.gtf.gz
chr1	38391451	chr1-38391451	A	T	1	T	intron_variant	MODIFIER	.	LOC102154803	Transcript	XR_005353659	protein_coding	.	4/4	XR_005353659.1:n.613+8196T>A	.	.	.	.	.	.	.	.	-1	.	SNV	.	UU_Cfam_GSD_1.0_ROSY.refSeq.ensformat.gtf.gz
chr1	38391451	chr1-38391451	A	T	1	T	intron_variant	MODIFIER	.	LOC102154803	Transcript	XR_005353660	protein_coding	.	4/4	XR_005353660.1:n.613+8196T>A	.	.	.	.	.	.	.	.	-1	.	SNV	.	UU_Cfam_GSD_1.0_ROSY.refSeq.ensformat.gtf.gz
chr1	38391451	chr1-38391451	A	T	1	T	intron_variant	MODIFIER	.	LOC102154803	Transcript	XR_005353661	protein_coding	.	3/4	XR_005353661.1:n.492+16092T>A	.	.	.	.	.	.	.	.	-1	.	SNV	.	UU_Cfam_GSD_1.0_ROSY.refSeq.ensformat.gtf.gz
chr1	38391451	chr1-38391451	A	T	1	T	intron_variant	MODIFIER	.	LOC102154803	Transcript	XR_005353662	protein_coding	.	3/3	XR_005353662.1:n.493-8068T>A	.	.	.	.	.	.	.	.	-1	.	SNV	.	UU_Cfam_GSD_1.0_ROSY.refSeq.ensformat.gtf.gz
chr1	38391451	chr1-38391451	A	T	1	T	intron_variant	MODIFIER	.	LOC102154803	Transcript	XR_005353663	protein_coding	.	3/4	XR_005353663.1:n.492+16092T>A	.	.	.	.	.	.	.	.	-1	.	SNV	.	UU_Cfam_GSD_1.0_ROSY.refSeq.ensformat.gtf.gz
chr1	38391451	chr1-38391451	A	T	1	T	intron_variant	MODIFIER	.	LOC102154803	Transcript	XR_005353664	protein_coding	.	3/3	XR_005353664.1:n.492+16092T>A	.	.	.	.	.	.	.	.	-1	.	SNV	.	UU_Cfam_GSD_1.0_ROSY.refSeq.ensformat.gtf.gz
chr1	38391451	chr1-38391451	A	T	1	T	intron_variant	MODIFIER	.	LOC102154803	Transcript	XR_005353665	protein_coding	.	3/4	XR_005353665.1:n.492+16092T>A	.	.	.	.	.	.	.	.	-1	.	SNV	.	UU_Cfam_GSD_1.0_ROSY.refSeq.ensformat.gtf.gz
chr1	38391451	chr1-38391451	A	T	1	T	intron_variant	MODIFIER	.	LOC102154803	Transcript	XR_005353666	protein_coding	.	3/3	XR_005353666.1:n.492+16092T>A	.	.	.	.	.	.	.	.	-1	.	SNV	.	UU_Cfam_GSD_1.0_ROSY.refSeq.ensformat.gtf.gz
chr1	38391451	chr1-38391451	A	T	1	T	intron_variant	MODIFIER	.	LOC102154803	Transcript	XR_005353668	protein_coding	.	2/2	XR_005353668.1:n.308-8068T>A	.	.	.	.	.	.	.	.	-1	.	SNV	.	UU_Cfam_GSD_1.0_ROSY.refSeq.ensformat.gtf.gz
chr1	38391458	chr1-38391458	C	A	1	A	intron_variant	MODIFIER	.	LOC102154803	Transcript	XM_038526282	protein_coding	.	4/6	XM_038526282.1:c.-598+8189G>T	.	.	.	.	.	.	.	.	-1	.	SNV	XP_038382210	UU_Cfam_GSD_1.0_ROSY.refSeq.ensformat.gtf.gz
chr1	38391458	chr1-38391458	C	A	1	A	intron_variant	MODIFIER	.	LOC102154803	Transcript	XM_038526283	protein_coding	.	3/4	XM_038526283.1:c.-465+16085G>T	.	.	.	.	.	.	.	.	-1	.	SNV	XP_038382211	UU_Cfam_GSD_1.0_ROSY.refSeq.ensformat.gtf.gz
chr1	38391458	chr1-38391458	C	A	1	A	intron_variant	MODIFIER	.	LOC102154803	Transcript	XM_038526284	protein_coding	.	3/3	XM_038526284.1:c.-420+16085G>T	.	.	.	.	.	.	.	.	-1	.	SNV	XP_038382212	UU_Cfam_GSD_1.0_ROSY.refSeq.ensformat.gtf.gz
chr1	38391458	chr1-38391458	C	A	1	A	intron_variant	MODIFIER	.	LOC102154803	Transcript	XM_038526285	protein_coding	.	3/5	XM_038526285.1:c.-598+8189G>T	.	.	.	.	.	.	.	.	-1	.	SNV	XP_038382213	UU_Cfam_GSD_1.0_ROSY.refSeq.ensformat.gtf.gz
chr1	38391458	chr1-38391458	C	A	1	A	intron_variant	MODIFIER	.	LOC102154803	Transcript	XM_038526286	protein_coding	.	2/4	XM_038526286.1:c.-598+17950G>T	.	.	.	.	.	.	.	.	-1	.	SNV	XP_038382214	UU_Cfam_GSD_1.0_ROSY.refSeq.ensformat.gtf.gz
chr1	38391458	chr1-38391458	C	A	1	A	intron_variant	MODIFIER	.	LOC102154803	Transcript	XM_038526287	protein_coding	.	3/5	XM_038526287.1:c.-598+8189G>T	.	.	.	.	.	.	.	.	-1	.	SNV	XP_038382215	UU_Cfam_GSD_1.0_ROSY.refSeq.ensformat.gtf.gz
chr1	38391458	chr1-38391458	C	A	1	A	intron_variant	MODIFIER	.	LOC102154803	Transcript	XM_038526288	protein_coding	.	5/7	XM_038526288.1:c.-598+8189G>T	.	.	.	.	.	.	.	.	-1	.	SNV	XP_038382216	UU_Cfam_GSD_1.0_ROSY.refSeq.ensformat.gtf.gz
chr1	38391458	chr1-38391458	C	A	1	A	intron_variant	MODIFIER	.	LOC102154803	Transcript	XM_038526289	protein_coding	.	6/8	XM_038526289.1:c.-598+8189G>T	.	.	.	.	.	.	.	.	-1	.	SNV	XP_038382217	UU_Cfam_GSD_1.0_ROSY.refSeq.ensformat.gtf.gz
chr1	38391458	chr1-38391458	C	A	1	A	intron_variant	MODIFIER	.	LOC102154803	Transcript	XM_038526290	protein_coding	.	5/7	XM_038526290.1:c.-598+8189G>T	.	.	.	.	.	.	.	.	-1	.	SNV	XP_038382218	UU_Cfam_GSD_1.0_ROSY.refSeq.ensformat.gtf.gz
chr1	38391458	chr1-38391458	C	A	1	A	intron_variant	MODIFIER	.	LOC102154803	Transcript	XM_038526291	protein_coding	.	4/6	XM_038526291.1:c.-598+8189G>T	.	.	.	.	.	.	.	.	-1	.	SNV	XP_038382219	UU_Cfam_GSD_1.0_ROSY.refSeq.ensformat.gtf.gz
chr1	38391458	chr1-38391458	C	A	1	A	intron_variant	MODIFIER	.	LOC102154803	Transcript	XM_038526292	protein_coding	.	4/6	XM_038526292.1:c.-598+8189G>T	.	.	.	.	.	.	.	.	-1	.	SNV	XP_038382220	UU_Cfam_GSD_1.0_ROSY.refSeq.ensformat.gtf.gz
chr1	38391458	chr1-38391458	C	A	1	A	intron_variant	MODIFIER	.	LOC102154803	Transcript	XM_038526293	protein_coding	.	2/4	XM_038526293.1:c.-598+8189G>T	.	.	.	.	.	.	.	.	-1	.	SNV	XP_038382221	UU_Cfam_GSD_1.0_ROSY.refSeq.ensformat.gtf.gz
chr1	38391458	chr1-38391458	C	A	1	A	intron_variant	MODIFIER	.	LOC102154803	Transcript	XR_005353644	protein_coding	.	4/7	XR_005353644.1:n.613+8189G>T	.	.	.	.	.	.	.	.	-1	.	SNV	.	UU_Cfam_GSD_1.0_ROSY.refSeq.ensformat.gtf.gz
chr1	38391458	chr1-38391458	C	A	1	A	intron_variant	MODIFIER	.	LOC102154803	Transcript	XR_005353646	protein_coding	.	4/5	XR_005353646.1:n.613+8189G>T	.	.	.	.	.	.	.	.	-1	.	SNV	.	UU_Cfam_GSD_1.0_ROSY.refSeq.ensformat.gtf.gz
chr1	38391458	chr1-38391458	C	A	1	A	intron_variant	MODIFIER	.	LOC102154803	Transcript	XR_005353647	protein_coding	.	4/7	XR_005353647.1:n.613+8189G>T	.	.	.	.	.	.	.	.	-1	.	SNV	.	UU_Cfam_GSD_1.0_ROSY.refSeq.ensformat.gtf.gz
chr1	38391458	chr1-38391458	C	A	1	A	intron_variant	MODIFIER	.	LOC102154803	Transcript	XR_005353649	protein_coding	.	4/8	XR_005353649.1:n.613+8189G>T	.	.	.	.	.	.	.	.	-1	.	SNV	.	UU_Cfam_GSD_1.0_ROSY.refSeq.ensformat.gtf.gz
chr1	38391458	chr1-38391458	C	A	1	A	intron_variant	MODIFIER	.	LOC102154803	Transcript	XR_005353650	protein_coding	.	4/6	XR_005353650.1:n.613+8189G>T	.	.	.	.	.	.	.	.	-1	.	SNV	.	UU_Cfam_GSD_1.0_ROSY.refSeq.ensformat.gtf.gz
chr1	38391458	chr1-38391458	C	A	1	A	intron_variant	MODIFIER	.	LOC102154803	Transcript	XR_005353651	protein_coding	.	4/7	XR_005353651.1:n.613+8189G>T	.	.	.	.	.	.	.	.	-1	.	SNV	.	UU_Cfam_GSD_1.0_ROSY.refSeq.ensformat.gtf.gz
chr1	38391458	chr1-38391458	C	A	1	A	intron_variant	MODIFIER	.	LOC102154803	Transcript	XR_005353652	protein_coding	.	4/6	XR_005353652.1:n.613+8189G>T	.	.	.	.	.	.	.	.	-1	.	SNV	.	UU_Cfam_GSD_1.0_ROSY.refSeq.ensformat.gtf.gz
chr1	38391458	chr1-38391458	C	A	1	A	intron_variant	MODIFIER	.	LOC102154803	Transcript	XR_005353653	protein_coding	.	4/6	XR_005353653.1:n.613+8189G>T	.	.	.	.	.	.	.	.	-1	.	SNV	.	UU_Cfam_GSD_1.0_ROSY.refSeq.ensformat.gtf.gz
chr1	38391458	chr1-38391458	C	A	1	A	intron_variant	MODIFIER	.	LOC102154803	Transcript	XR_005353654	protein_coding	.	4/4	XR_005353654.1:n.614-8075G>T	.	.	.	.	.	.	.	.	-1	.	SNV	.	UU_Cfam_GSD_1.0_ROSY.refSeq.ensformat.gtf.gz
chr1	38391458	chr1-38391458	C	A	1	A	intron_variant	MODIFIER	.	LOC102154803	Transcript	XR_005353655	protein_coding	.	4/5	XR_005353655.1:n.613+8189G>T	.	.	.	.	.	.	.	.	-1	.	SNV	.	UU_Cfam_GSD_1.0_ROSY.refSeq.ensformat.gtf.gz
chr1	38391458	chr1-38391458	C	A	1	A	intron_variant	MODIFIER	.	LOC102154803	Transcript	XR_005353656	protein_coding	.	4/5	XR_005353656.1:n.613+8189G>T	.	.	.	.	.	.	.	.	-1	.	SNV	.	UU_Cfam_GSD_1.0_ROSY.refSeq.ensformat.gtf.gz
chr1	38391458	chr1-38391458	C	A	1	A	intron_variant	MODIFIER	.	LOC102154803	Transcript	XR_005353657	protein_coding	.	4/5	XR_005353657.1:n.613+8189G>T	.	.	.	.	.	.	.	.	-1	.	SNV	.	UU_Cfam_GSD_1.0_ROSY.refSeq.ensformat.gtf.gz
chr1	38391458	chr1-38391458	C	A	1	A	intron_variant	MODIFIER	.	LOC102154803	Transcript	XR_005353658	protein_coding	.	4/5	XR_005353658.1:n.613+8189G>T	.	.	.	.	.	.	.	.	-1	.	SNV	.	UU_Cfam_GSD_1.0_ROSY.refSeq.ensformat.gtf.gz
chr1	38391458	chr1-38391458	C	A	1	A	intron_variant	MODIFIER	.	LOC102154803	Transcript	XR_005353659	protein_coding	.	4/4	XR_005353659.1:n.613+8189G>T	.	.	.	.	.	.	.	.	-1	.	SNV	.	UU_Cfam_GSD_1.0_ROSY.refSeq.ensformat.gtf.gz
chr1	38391458	chr1-38391458	C	A	1	A	intron_variant	MODIFIER	.	LOC102154803	Transcript	XR_005353660	protein_coding	.	4/4	XR_005353660.1:n.613+8189G>T	.	.	.	.	.	.	.	.	-1	.	SNV	.	UU_Cfam_GSD_1.0_ROSY.refSeq.ensformat.gtf.gz
chr1	38391458	chr1-38391458	C	A	1	A	intron_variant	MODIFIER	.	LOC102154803	Transcript	XR_005353661	protein_coding	.	3/4	XR_005353661.1:n.492+16085G>T	.	.	.	.	.	.	.	.	-1	.	SNV	.	UU_Cfam_GSD_1.0_ROSY.refSeq.ensformat.gtf.gz
chr1	38391458	chr1-38391458	C	A	1	A	intron_variant	MODIFIER	.	LOC102154803	Transcript	XR_005353662	protein_coding	.	3/3	XR_005353662.1:n.493-8075G>T	.	.	.	.	.	.	.	.	-1	.	SNV	.	UU_Cfam_GSD_1.0_ROSY.refSeq.ensformat.gtf.gz
chr1	38391458	chr1-38391458	C	A	1	A	intron_variant	MODIFIER	.	LOC102154803	Transcript	XR_005353663	protein_coding	.	3/4	XR_005353663.1:n.492+16085G>T	.	.	.	.	.	.	.	.	-1	.	SNV	.	UU_Cfam_GSD_1.0_ROSY.refSeq.ensformat.gtf.gz
chr1	38391458	chr1-38391458	C	A	1	A	intron_variant	MODIFIER	.	LOC102154803	Transcript	XR_005353664	protein_coding	.	3/3	XR_005353664.1:n.492+16085G>T	.	.	.	.	.	.	.	.	-1	.	SNV	.	UU_Cfam_GSD_1.0_ROSY.refSeq.ensformat.gtf.gz
chr1	38391458	chr1-38391458	C	A	1	A	intron_variant	MODIFIER	.	LOC102154803	Transcript	XR_005353665	protein_coding	.	3/4	XR_005353665.1:n.492+16085G>T	.	.	.	.	.	.	.	.	-1	.	SNV	.	UU_Cfam_GSD_1.0_ROSY.refSeq.ensformat.gtf.gz
chr1	38391458	chr1-38391458	C	A	1	A	intron_variant	MODIFIER	.	LOC102154803	Transcript	XR_005353666	protein_coding	.	3/3	XR_005353666.1:n.492+16085G>T	.	.	.	.	.	.	.	.	-1	.	SNV	.	UU_Cfam_GSD_1.0_ROSY.refSeq.ensformat.gtf.gz
chr1	38391458	chr1-38391458	C	A	1	A	intron_variant	MODIFIER	.	LOC102154803	Transcript	XR_005353668	protein_coding	.	2/2	XR_005353668.1:n.308-8075G>T	.	.	.	.	.	.	.	.	-1	.	SNV	.	UU_Cfam_GSD_1.0_ROSY.refSeq.ensformat.gtf.gz
chr1	38391461	chr1-38391461	T	A	1	A	intron_variant	MODIFIER	.	LOC102154803	Transcript	XM_038526282	protein_coding	.	4/6	XM_038526282.1:c.-598+8186A>T	.	.	.	.	.	.	.	.	-1	.	SNV	XP_038382210	UU_Cfam_GSD_1.0_ROSY.refSeq.ensformat.gtf.gz
chr1	38391461	chr1-38391461	T	A	1	A	intron_variant	MODIFIER	.	LOC102154803	Transcript	XM_038526283	protein_coding	.	3/4	XM_038526283.1:c.-465+16082A>T	.	.	.	.	.	.	.	.	-1	.	SNV	XP_038382211	UU_Cfam_GSD_1.0_ROSY.refSeq.ensformat.gtf.gz
chr1	38391461	chr1-38391461	T	A	1	A	intron_variant	MODIFIER	.	LOC102154803	Transcript	XM_038526284	protein_coding	.	3/3	XM_038526284.1:c.-420+16082A>T	.	.	.	.	.	.	.	.	-1	.	SNV	XP_038382212	UU_Cfam_GSD_1.0_ROSY.refSeq.ensformat.gtf.gz
chr1	38391461	chr1-38391461	T	A	1	A	intron_variant	MODIFIER	.	LOC102154803	Transcript	XM_038526285	protein_coding	.	3/5	XM_038526285.1:c.-598+8186A>T	.	.	.	.	.	.	.	.	-1	.	SNV	XP_038382213	UU_Cfam_GSD_1.0_ROSY.refSeq.ensformat.gtf.gz
chr1	38391461	chr1-38391461	T	A	1	A	intron_variant	MODIFIER	.	LOC102154803	Transcript	XM_038526286	protein_coding	.	2/4	XM_038526286.1:c.-598+17947A>T	.	.	.	.	.	.	.	.	-1	.	SNV	XP_038382214	UU_Cfam_GSD_1.0_ROSY.refSeq.ensformat.gtf.gz
chr1	38391461	chr1-38391461	T	A	1	A	intron_variant	MODIFIER	.	LOC102154803	Transcript	XM_038526287	protein_coding	.	3/5	XM_038526287.1:c.-598+8186A>T	.	.	.	.	.	.	.	.	-1	.	SNV	XP_038382215	UU_Cfam_GSD_1.0_ROSY.refSeq.ensformat.gtf.gz
chr1	38391461	chr1-38391461	T	A	1	A	intron_variant	MODIFIER	.	LOC102154803	Transcript	XM_038526288	protein_coding	.	5/7	XM_038526288.1:c.-598+8186A>T	.	.	.	.	.	.	.	.	-1	.	SNV	XP_038382216	UU_Cfam_GSD_1.0_ROSY.refSeq.ensformat.gtf.gz
chr1	38391461	chr1-38391461	T	A	1	A	intron_variant	MODIFIER	.	LOC102154803	Transcript	XM_038526289	protein_coding	.	6/8	XM_038526289.1:c.-598+8186A>T	.	.	.	.	.	.	.	.	-1	.	SNV	XP_038382217	UU_Cfam_GSD_1.0_ROSY.refSeq.ensformat.gtf.gz
chr1	38391461	chr1-38391461	T	A	1	A	intron_variant	MODIFIER	.	LOC102154803	Transcript	XM_038526290	protein_coding	.	5/7	XM_038526290.1:c.-598+8186A>T	.	.	.	.	.	.	.	.	-1	.	SNV	XP_038382218	UU_Cfam_GSD_1.0_ROSY.refSeq.ensformat.gtf.gz
chr1	38391461	chr1-38391461	T	A	1	A	intron_variant	MODIFIER	.	LOC102154803	Transcript	XM_038526291	protein_coding	.	4/6	XM_038526291.1:c.-598+8186A>T	.	.	.	.	.	.	.	.	-1	.	SNV	XP_038382219	UU_Cfam_GSD_1.0_ROSY.refSeq.ensformat.gtf.gz
chr1	38391461	chr1-38391461	T	A	1	A	intron_variant	MODIFIER	.	LOC102154803	Transcript	XM_038526292	protein_coding	.	4/6	XM_038526292.1:c.-598+8186A>T	.	.	.	.	.	.	.	.	-1	.	SNV	XP_038382220	UU_Cfam_GSD_1.0_ROSY.refSeq.ensformat.gtf.gz
chr1	38391461	chr1-38391461	T	A	1	A	intron_variant	MODIFIER	.	LOC102154803	Transcript	XM_038526293	protein_coding	.	2/4	XM_038526293.1:c.-598+8186A>T	.	.	.	.	.	.	.	.	-1	.	SNV	XP_038382221	UU_Cfam_GSD_1.0_ROSY.refSeq.ensformat.gtf.gz
chr1	38391461	chr1-38391461	T	A	1	A	intron_variant	MODIFIER	.	LOC102154803	Transcript	XR_005353644	protein_coding	.	4/7	XR_005353644.1:n.613+8186A>T	.	.	.	.	.	.	.	.	-1	.	SNV	.	UU_Cfam_GSD_1.0_ROSY.refSeq.ensformat.gtf.gz
chr1	38391461	chr1-38391461	T	A	1	A	intron_variant	MODIFIER	.	LOC102154803	Transcript	XR_005353646	protein_coding	.	4/5	XR_005353646.1:n.613+8186A>T	.	.	.	.	.	.	.	.	-1	.	SNV	.	UU_Cfam_GSD_1.0_ROSY.refSeq.ensformat.gtf.gz
chr1	38391461	chr1-38391461	T	A	1	A	intron_variant	MODIFIER	.	LOC102154803	Transcript	XR_005353647	protein_coding	.	4/7	XR_005353647.1:n.613+8186A>T	.	.	.	.	.	.	.	.	-1	.	SNV	.	UU_Cfam_GSD_1.0_ROSY.refSeq.ensformat.gtf.gz
chr1	38391461	chr1-38391461	T	A	1	A	intron_variant	MODIFIER	.	LOC102154803	Transcript	XR_005353649	protein_coding	.	4/8	XR_005353649.1:n.613+8186A>T	.	.	.	.	.	.	.	.	-1	.	SNV	.	UU_Cfam_GSD_1.0_ROSY.refSeq.ensformat.gtf.gz
chr1	38391461	chr1-38391461	T	A	1	A	intron_variant	MODIFIER	.	LOC102154803	Transcript	XR_005353650	protein_coding	.	4/6	XR_005353650.1:n.613+8186A>T	.	.	.	.	.	.	.	.	-1	.	SNV	.	UU_Cfam_GSD_1.0_ROSY.refSeq.ensformat.gtf.gz
chr1	38391461	chr1-38391461	T	A	1	A	intron_variant	MODIFIER	.	LOC102154803	Transcript	XR_005353651	protein_coding	.	4/7	XR_005353651.1:n.613+8186A>T	.	.	.	.	.	.	.	.	-1	.	SNV	.	UU_Cfam_GSD_1.0_ROSY.refSeq.ensformat.gtf.gz
chr1	38391461	chr1-38391461	T	A	1	A	intron_variant	MODIFIER	.	LOC102154803	Transcript	XR_005353652	protein_coding	.	4/6	XR_005353652.1:n.613+8186A>T	.	.	.	.	.	.	.	.	-1	.	SNV	.	UU_Cfam_GSD_1.0_ROSY.refSeq.ensformat.gtf.gz
chr1	38391461	chr1-38391461	T	A	1	A	intron_variant	MODIFIER	.	LOC102154803	Transcript	XR_005353653	protein_coding	.	4/6	XR_005353653.1:n.613+8186A>T	.	.	.	.	.	.	.	.	-1	.	SNV	.	UU_Cfam_GSD_1.0_ROSY.refSeq.ensformat.gtf.gz
chr1	38391461	chr1-38391461	T	A	1	A	intron_variant	MODIFIER	.	LOC102154803	Transcript	XR_005353654	protein_coding	.	4/4	XR_005353654.1:n.614-8078A>T	.	.	.	.	.	.	.	.	-1	.	SNV	.	UU_Cfam_GSD_1.0_ROSY.refSeq.ensformat.gtf.gz
chr1	38391461	chr1-38391461	T	A	1	A	intron_variant	MODIFIER	.	LOC102154803	Transcript	XR_005353655	protein_coding	.	4/5	XR_005353655.1:n.613+8186A>T	.	.	.	.	.	.	.	.	-1	.	SNV	.	UU_Cfam_GSD_1.0_ROSY.refSeq.ensformat.gtf.gz
chr1	38391461	chr1-38391461	T	A	1	A	intron_variant	MODIFIER	.	LOC102154803	Transcript	XR_005353656	protein_coding	.	4/5	XR_005353656.1:n.613+8186A>T	.	.	.	.	.	.	.	.	-1	.	SNV	.	UU_Cfam_GSD_1.0_ROSY.refSeq.ensformat.gtf.gz
chr1	38391461	chr1-38391461	T	A	1	A	intron_variant	MODIFIER	.	LOC102154803	Transcript	XR_005353657	protein_coding	.	4/5	XR_005353657.1:n.613+8186A>T	.	.	.	.	.	.	.	.	-1	.	SNV	.	UU_Cfam_GSD_1.0_ROSY.refSeq.ensformat.gtf.gz
chr1	38391461	chr1-38391461	T	A	1	A	intron_variant	MODIFIER	.	LOC102154803	Transcript	XR_005353658	protein_coding	.	4/5	XR_005353658.1:n.613+8186A>T	.	.	.	.	.	.	.	.	-1	.	SNV	.	UU_Cfam_GSD_1.0_ROSY.refSeq.ensformat.gtf.gz
chr1	38391461	chr1-38391461	T	A	1	A	intron_variant	MODIFIER	.	LOC102154803	Transcript	XR_005353659	protein_coding	.	4/4	XR_005353659.1:n.613+8186A>T	.	.	.	.	.	.	.	.	-1	.	SNV	.	UU_Cfam_GSD_1.0_ROSY.refSeq.ensformat.gtf.gz
chr1	38391461	chr1-38391461	T	A	1	A	intron_variant	MODIFIER	.	LOC102154803	Transcript	XR_005353660	protein_coding	.	4/4	XR_005353660.1:n.613+8186A>T	.	.	.	.	.	.	.	.	-1	.	SNV	.	UU_Cfam_GSD_1.0_ROSY.refSeq.ensformat.gtf.gz
chr1	38391461	chr1-38391461	T	A	1	A	intron_variant	MODIFIER	.	LOC102154803	Transcript	XR_005353661	protein_coding	.	3/4	XR_005353661.1:n.492+16082A>T	.	.	.	.	.	.	.	.	-1	.	SNV	.	UU_Cfam_GSD_1.0_ROSY.refSeq.ensformat.gtf.gz
chr1	38391461	chr1-38391461	T	A	1	A	intron_variant	MODIFIER	.	LOC102154803	Transcript	XR_005353662	protein_coding	.	3/3	XR_005353662.1:n.493-8078A>T	.	.	.	.	.	.	.	.	-1	.	SNV	.	UU_Cfam_GSD_1.0_ROSY.refSeq.ensformat.gtf.gz
chr1	38391461	chr1-38391461	T	A	1	A	intron_variant	MODIFIER	.	LOC102154803	Transcript	XR_005353663	protein_coding	.	3/4	XR_005353663.1:n.492+16082A>T	.	.	.	.	.	.	.	.	-1	.	SNV	.	UU_Cfam_GSD_1.0_ROSY.refSeq.ensformat.gtf.gz
chr1	38391461	chr1-38391461	T	A	1	A	intron_variant	MODIFIER	.	LOC102154803	Transcript	XR_005353664	protein_coding	.	3/3	XR_005353664.1:n.492+16082A>T	.	.	.	.	.	.	.	.	-1	.	SNV	.	UU_Cfam_GSD_1.0_ROSY.refSeq.ensformat.gtf.gz
chr1	38391461	chr1-38391461	T	A	1	A	intron_variant	MODIFIER	.	LOC102154803	Transcript	XR_005353665	protein_coding	.	3/4	XR_005353665.1:n.492+16082A>T	.	.	.	.	.	.	.	.	-1	.	SNV	.	UU_Cfam_GSD_1.0_ROSY.refSeq.ensformat.gtf.gz
chr1	38391461	chr1-38391461	T	A	1	A	intron_variant	MODIFIER	.	LOC102154803	Transcript	XR_005353666	protein_coding	.	3/3	XR_005353666.1:n.492+16082A>T	.	.	.	.	.	.	.	.	-1	.	SNV	.	UU_Cfam_GSD_1.0_ROSY.refSeq.ensformat.gtf.gz
chr1	38391461	chr1-38391461	T	A	1	A	intron_variant	MODIFIER	.	LOC102154803	Transcript	XR_005353668	protein_coding	.	2/2	XR_005353668.1:n.308-8078A>T	.	.	.	.	.	.	.	.	-1	.	SNV	.	UU_Cfam_GSD_1.0_ROSY.refSeq.ensformat.gtf.gz
chr1	38463400	chr1-38463400	TAAAAAAAA	T	2	-	intergenic_variant	MODIFIER	.	.	.	.	.	.	.	.	.	.	.	.	.	.	.	.	.	.	deletion	.	.
chr1	38547689	chr1-38547689	AT	A	1	-	intron_variant	MODIFIER	.	STXBP5	Transcript	XM_038526294	protein_coding	.	2/27	XM_038526294.1:c.252-6869del	.	.	.	.	.	.	.	.	1	.	deletion	XP_038382222	UU_Cfam_GSD_1.0_ROSY.refSeq.ensformat.gtf.gz
chr1	38547689	chr1-38547689	AT	A	1	-	intron_variant	MODIFIER	.	STXBP5	Transcript	XM_038526295	protein_coding	.	2/26	XM_038526295.1:c.252-6869del	.	.	.	.	.	.	.	.	1	.	deletion	XP_038382223	UU_Cfam_GSD_1.0_ROSY.refSeq.ensformat.gtf.gz
chr1	38547689	chr1-38547689	AT	A	1	-	intron_variant	MODIFIER	.	STXBP5	Transcript	XM_038526296	protein_coding	.	2/25	XM_038526296.1:c.252-6869del	.	.	.	.	.	.	.	.	1	.	deletion	XP_038382224	UU_Cfam_GSD_1.0_ROSY.refSeq.ensformat.gtf.gz
chr1	38585718	chr1-38585718	C	A	1	A	intron_variant	MODIFIER	.	STXBP5	Transcript	XM_038526294	protein_coding	.	7/27	XM_038526294.1:c.717+2213C>A	.	.	.	.	.	.	.	.	1	.	SNV	XP_038382222	UU_Cfam_GSD_1.0_ROSY.refSeq.ensformat.gtf.gz
chr1	38585718	chr1-38585718	C	A	1	A	intron_variant	MODIFIER	.	STXBP5	Transcript	XM_038526295	protein_coding	.	7/26	XM_038526295.1:c.717+2213C>A	.	.	.	.	.	.	.	.	1	.	SNV	XP_038382223	UU_Cfam_GSD_1.0_ROSY.refSeq.ensformat.gtf.gz
chr1	38585718	chr1-38585718	C	A	1	A	intron_variant	MODIFIER	.	STXBP5	Transcript	XM_038526296	protein_coding	.	7/25	XM_038526296.1:c.717+2213C>A	.	.	.	.	.	.	.	.	1	.	SNV	XP_038382224	UU_Cfam_GSD_1.0_ROSY.refSeq.ensformat.gtf.gz
chr1	38633813	chr1-38633813	G	A	1	A	intron_variant	MODIFIER	.	STXBP5	Transcript	XM_038526294	protein_coding	.	16/27	XM_038526294.1:c.1806-2249G>A	.	.	.	.	.	.	.	.	1	.	SNV	XP_038382222	UU_Cfam_GSD_1.0_ROSY.refSeq.ensformat.gtf.gz
chr1	38633813	chr1-38633813	G	A	1	A	intron_variant	MODIFIER	.	STXBP5	Transcript	XM_038526295	protein_coding	.	16/26	XM_038526295.1:c.1806-2249G>A	.	.	.	.	.	.	.	.	1	.	SNV	XP_038382223	UU_Cfam_GSD_1.0_ROSY.refSeq.ensformat.gtf.gz
chr1	38633813	chr1-38633813	G	A	1	A	intron_variant	MODIFIER	.	STXBP5	Transcript	XM_038526296	protein_coding	.	16/25	XM_038526296.1:c.1806-2249G>A	.	.	.	.	.	.	.	.	1	.	SNV	XP_038382224	UU_Cfam_GSD_1.0_ROSY.refSeq.ensformat.gtf.gz
chr1	38687884	chr1-38687884	A	T	1	T	intron_variant	MODIFIER	.	STXBP5	Transcript	XM_038526294	protein_coding	.	26/27	XM_038526294.1:c.3197-1750A>T	.	.	.	.	.	.	.	.	1	.	SNV	XP_038382222	UU_Cfam_GSD_1.0_ROSY.refSeq.ensformat.gtf.gz
chr1	38687884	chr1-38687884	A	T	1	T	intron_variant	MODIFIER	.	STXBP5	Transcript	XM_038526295	protein_coding	.	25/26	XM_038526295.1:c.3149-1750A>T	.	.	.	.	.	.	.	.	1	.	SNV	XP_038382223	UU_Cfam_GSD_1.0_ROSY.refSeq.ensformat.gtf.gz
chr1	38687884	chr1-38687884	A	T	1	T	intron_variant	MODIFIER	.	STXBP5	Transcript	XM_038526296	protein_coding	.	24/25	XM_038526296.1:c.3089-1750A>T	.	.	.	.	.	.	.	.	1	.	SNV	XP_038382224	UU_Cfam_GSD_1.0_ROSY.refSeq.ensformat.gtf.gz
chr1	38958596	chr1-38958596	C	T	1	T	intergenic_variant	MODIFIER	.	.	.	.	.	.	.	.	.	.	.	.	.	.	.	.	.	.	SNV	.	.
chr1	38958892	chr1-38958892	G	A	1	A	intergenic_variant	MODIFIER	.	.	.	.	.	.	.	.	.	.	.	.	.	.	.	.	.	.	SNV	.	.
chr1	38959243	chr1-38959243	G	A	1	A	intergenic_variant	MODIFIER	.	.	.	.	.	.	.	.	.	.	.	.	.	.	.	.	.	.	SNV	.	.
chr1	38964159	chr1-38964159	T	A	1	A	intergenic_variant	MODIFIER	.	.	.	.	.	.	.	.	.	.	.	.	.	.	.	.	.	.	SNV	.	.
chr1	39041300	chr1-39041300	C	T	1	T	intergenic_variant	MODIFIER	.	.	.	.	.	.	.	.	.	.	.	.	.	.	.	.	.	.	SNV	.	.
chr1	39051708	chr1-39051708	G	GT	1	T	intergenic_variant	MODIFIER	.	.	.	.	.	.	.	.	.	.	.	.	.	.	.	.	.	.	insertion	.	.
chr1	39099983	chr1-39099983	C	A	1	A	intergenic_variant	MODIFIER	.	.	.	.	.	.	.	.	.	.	.	.	.	.	.	.	.	.	SNV	.	.
chr1	39156847	chr1-39156847	ACT	A	1	-	intergenic_variant	MODIFIER	.	.	.	.	.	.	.	.	.	.	.	.	.	.	.	.	.	.	deletion	.	.
chr1	39175057	chr1-39175057	C	T	1	T	intergenic_variant	MODIFIER	.	.	.	.	.	.	.	.	.	.	.	.	.	.	.	.	.	.	SNV	.	.
chr1	39243916	chr1-39243916	T	C	1	C	intergenic_variant	MODIFIER	.	.	.	.	.	.	.	.	.	.	.	.	.	.	.	.	.	.	SNV	.	.
chr1	39262507	chr1-39262507	T	G	1	G	intergenic_variant	MODIFIER	.	.	.	.	.	.	.	.	.	.	.	.	.	.	.	.	.	.	SNV	.	.
chr1	39269894	chr1-39269894	G	A	1	A	intergenic_variant	MODIFIER	.	.	.	.	.	.	.	.	.	.	.	.	.	.	.	.	.	.	SNV	.	.
chr1	39337903	chr1-39337903	G	A	1	A	intergenic_variant	MODIFIER	.	.	.	.	.	.	.	.	.	.	.	.	.	.	.	.	.	.	SNV	.	.
chr1	39338336	chr1-39338336	A	T	1	T	intergenic_variant	MODIFIER	.	.	.	.	.	.	.	.	.	.	.	.	.	.	.	.	.	.	SNV	.	.
chr1	39354668	chr1-39354668	C	T	1	T	intergenic_variant	MODIFIER	.	.	.	.	.	.	.	.	.	.	.	.	.	.	.	.	.	.	SNV	.	.
chr1	39356362	chr1-39356362	G	A	1	A	intergenic_variant	MODIFIER	.	.	.	.	.	.	.	.	.	.	.	.	.	.	.	.	.	.	SNV	.	.
chr1	39383625	chr1-39383625	A	G	1	G	intergenic_variant	MODIFIER	.	.	.	.	.	.	.	.	.	.	.	.	.	.	.	.	.	.	SNV	.	.
chr1	39891926	chr1-39891926	C	T	1	T	upstream_gene_variant	MODIFIER	.	UST	Transcript	XM_038526303	protein_coding	.	.	.	.	.	.	.	.	.	.	1546	1	.	SNV	XP_038382231	UU_Cfam_GSD_1.0_ROSY.refSeq.ensformat.gtf.gz
chr1	39891926	chr1-39891926	C	T	1	T	upstream_gene_variant	MODIFIER	.	UST	Transcript	XM_038526304	protein_coding	.	.	.	.	.	.	.	.	.	.	1546	1	.	SNV	XP_038382232	UU_Cfam_GSD_1.0_ROSY.refSeq.ensformat.gtf.gz
chr1	40064957	chr1-40064957	T	TTAAAACCTCAATTCTAAAAAAAAAAAATAAAAAAAAA	1	TAAAACCTCAATTCTAAAAAAAAAAAATAAAAAAAAA	intron_variant	MODIFIER	.	UST	Transcript	XM_038526303	protein_coding	.	3/8	XM_038526303.1:c.451-4622_451-4621insAAAAAAAAAAAATAAAAAAAAATAAAACCTCAATTCT	.	.	.	.	.	.	.	.	1	.	insertion	XP_038382231	UU_Cfam_GSD_1.0_ROSY.refSeq.ensformat.gtf.gz
chr1	40064957	chr1-40064957	T	TTAAAACCTCAATTCTAAAAAAAAAAAATAAAAAAAAA	1	TAAAACCTCAATTCTAAAAAAAAAAAATAAAAAAAAA	intron_variant	MODIFIER	.	UST	Transcript	XM_038526304	protein_coding	.	3/7	XM_038526304.1:c.451-4622_451-4621insAAAAAAAAAAAATAAAAAAAAATAAAACCTCAATTCT	.	.	.	.	.	.	.	.	1	.	insertion	XP_038382232	UU_Cfam_GSD_1.0_ROSY.refSeq.ensformat.gtf.gz
chr1	40193166	chr1-40193166	TCA	T	1	-	intergenic_variant	MODIFIER	.	.	.	.	.	.	.	.	.	.	.	.	.	.	.	.	.	.	deletion	.	.
chr1	40303031	chr1-40303031	G	T	1	T	intron_variant&non_coding_transcript_variant	MODIFIER	.	LOC111095723	Transcript	XR_005353072	lncRNA	.	2/2	XR_005353072.1:n.124+6492C>A	.	.	.	.	.	.	.	.	-1	.	SNV	.	UU_Cfam_GSD_1.0_ROSY.refSeq.ensformat.gtf.gz
chr1	40522197	chr1-40522197	A	ACACCACTAAAAACTTTTTTTTTTTTTTT	1	CACCACTAAAAACTTTTTTTTTTTTTTT	intron_variant	MODIFIER	.	ZC3H12D	Transcript	XM_038525481	protein_coding	.	3/6	XM_038525481.1:c.676+449_676+450insAAAAAAAAAAAAAAAGTTTTTAGTGGTG	.	.	.	.	.	.	.	.	-1	.	insertion	XP_038381409	UU_Cfam_GSD_1.0_ROSY.refSeq.ensformat.gtf.gz
chr1	40976194	chr1-40976194	CG	C	1	-	intron_variant	MODIFIER	.	LOC119875938	Transcript	XM_038525588	protein_coding	.	4/4	XM_038525588.1:c.*8+270del	.	.	.	.	.	.	.	.	-1	.	deletion	XP_038381516	UU_Cfam_GSD_1.0_ROSY.refSeq.ensformat.gtf.gz
chr1	41150779	chr1-41150779	A	AGAAGATTCTAGAAAGCTGAGAAATCAGCTAGCCTGGGGTAAG	2	GAAGATTCTAGAAAGCTGAGAAATCAGCTAGCCTGGGGTAAG	intron_variant	MODIFIER	.	PPP1R14C	Transcript	XM_038526316	protein_coding	.	1/3	XM_038526316.1:c.337-21185_337-21184insAGATTCTAGAAAGCTGAGAAATCAGCTAGCCTGGGGTAAGGA	.	.	.	.	.	.	.	.	1	.	insertion	XP_038382244	UU_Cfam_GSD_1.0_ROSY.refSeq.ensformat.gtf.gz
chr1	41150779	chr1-41150779	A	AGAAGATTCTAGAAAGCTGAGAAATCAGCTAGCCTGGGGTAAG	2	GAAGATTCTAGAAAGCTGAGAAATCAGCTAGCCTGGGGTAAG	intron_variant	MODIFIER	.	PPP1R14C	Transcript	XR_005353677	protein_coding	.	1/4	XR_005353677.1:n.77+13445_77+13446insAGATTCTAGAAAGCTGAGAAATCAGCTAGCCTGGGGTAAGGA	.	.	.	.	.	.	.	.	1	.	insertion	.	UU_Cfam_GSD_1.0_ROSY.refSeq.ensformat.gtf.gz
chr1	41150779	chr1-41150779	A	AGAAGATTCTAGAAAGCTGAGAAATCAGCTAGCCTGGGGTAAG	2	GAAGATTCTAGAAAGCTGAGAAATCAGCTAGCCTGGGGTAAG	intron_variant	MODIFIER	.	PPP1R14C	Transcript	XR_005353678	protein_coding	.	2/6	XR_005353678.1:n.129+2336_129+2337insAGATTCTAGAAAGCTGAGAAATCAGCTAGCCTGGGGTAAGGA	.	.	.	.	.	.	.	.	1	.	insertion	.	UU_Cfam_GSD_1.0_ROSY.refSeq.ensformat.gtf.gz
chr1	41192324	chr1-41192324	T	G	1	G	intron_variant	MODIFIER	.	PPP1R14C	Transcript	XM_038526316	protein_coding	.	3/3	XM_038526316.1:c.454-8156T>G	.	.	.	.	.	.	.	.	1	.	SNV	XP_038382244	UU_Cfam_GSD_1.0_ROSY.refSeq.ensformat.gtf.gz
chr1	41192324	chr1-41192324	T	G	1	G	intron_variant	MODIFIER	.	PPP1R14C	Transcript	XR_005353677	protein_coding	.	4/4	XR_005353677.1:n.224-8156T>G	.	.	.	.	.	.	.	.	1	.	SNV	.	UU_Cfam_GSD_1.0_ROSY.refSeq.ensformat.gtf.gz
chr1	41192324	chr1-41192324	T	G	1	G	intron_variant	MODIFIER	.	PPP1R14C	Transcript	XR_005353678	protein_coding	.	6/6	XR_005353678.1:n.359-8156T>G	.	.	.	.	.	.	.	.	1	.	SNV	.	UU_Cfam_GSD_1.0_ROSY.refSeq.ensformat.gtf.gz
chr1	41192324	chr1-41192324	T	G	1	G	intron_variant	MODIFIER	.	PPP1R14C	Transcript	XR_005353679	protein_coding	.	4/4	XR_005353679.1:n.421-8156T>G	.	.	.	.	.	.	.	.	1	.	SNV	.	UU_Cfam_GSD_1.0_ROSY.refSeq.ensformat.gtf.gz
chr1	41228014	chr1-41228014	A	G	1	G	downstream_gene_variant	MODIFIER	.	LOC119870659	Transcript	XR_005353077	lncRNA	.	.	.	.	.	.	.	.	.	.	4679	1	.	SNV	.	UU_Cfam_GSD_1.0_ROSY.refSeq.ensformat.gtf.gz
chr1	41298193	chr1-41298193	A	G	1	G	intron_variant	MODIFIER	.	IYD	Transcript	XM_038526318	protein_coding	.	1/4	XM_038526318.1:c.181+2432A>G	.	.	.	.	.	.	.	.	1	.	SNV	XP_038382246	UU_Cfam_GSD_1.0_ROSY.refSeq.ensformat.gtf.gz
chr1	41373353	chr1-41373353	C	CAGAAAACTGTTTTCTTTTTTTTTTTTTTTTTTTTTT	1	AGAAAACTGTTTTCTTTTTTTTTTTTTTTTTTTTTT	intergenic_variant	MODIFIER	.	.	.	.	.	.	.	.	.	.	.	.	.	.	.	.	.	.	insertion	.	.
chr1	41499616	chr1-41499616	C	T	1	T	intron_variant	MODIFIER	.	PLEKHG1	Transcript	XM_038526322	protein_coding	.	1/16	XM_038526322.1:c.-156+17772C>T	.	.	.	.	.	.	.	.	1	.	SNV	XP_038382250	UU_Cfam_GSD_1.0_ROSY.refSeq.ensformat.gtf.gz
chr1	41858872	chr1-41858872	C	CAAGACTGCAATCAAAAAAAAAAAAAAAA	1	AAGACTGCAATCAAAAAAAAAAAAAAAA	intron_variant	MODIFIER	.	MTHFD1L	Transcript	XM_038526323	protein_coding	.	26/27	XM_038526323.1:c.2844+1524_2844+1525insAAAAAAAAAAAAAAAAAGACTGCAATCA	.	.	.	.	.	.	.	.	1	.	insertion	XP_038382251	UU_Cfam_GSD_1.0_ROSY.refSeq.ensformat.gtf.gz
chr1	41893651	chr1-41893651	C	CTA	2	TA	intron_variant	MODIFIER	.	MTHFD1L	Transcript	XM_038526323	protein_coding	.	26/27	XM_038526323.1:c.2845-3354_2845-3353dup	.	.	.	.	.	.	.	.	1	.	insertion	XP_038382251	UU_Cfam_GSD_1.0_ROSY.refSeq.ensformat.gtf.gz
chr1	41893651	chr1-41893651	C	CTA	2	TA	upstream_gene_variant	MODIFIER	.	LOC111095761	Transcript	XR_005353681	lncRNA	.	.	.	.	.	.	.	.	.	.	2798	-1	.	insertion	.	UU_Cfam_GSD_1.0_ROSY.refSeq.ensformat.gtf.gz
chr1	41893651	chr1-41893651	C	CTA	2	TA	upstream_gene_variant	MODIFIER	.	LOC111095761	Transcript	XR_005353682	lncRNA	.	.	.	.	.	.	.	.	.	.	2798	-1	.	insertion	.	UU_Cfam_GSD_1.0_ROSY.refSeq.ensformat.gtf.gz
chr1	41963272	chr1-41963272	G	A	1	A	intergenic_variant	MODIFIER	.	.	.	.	.	.	.	.	.	.	.	.	.	.	.	.	.	.	SNV	.	.
chr1	42025610	chr1-42025610	TG	T	1	-	intron_variant	MODIFIER	.	AKAP12	Transcript	XM_038526325	protein_coding	.	1/3	XM_038526325.1:c.162+1848del	.	.	.	.	.	.	.	.	1	.	deletion	XP_038382253	UU_Cfam_GSD_1.0_ROSY.refSeq.ensformat.gtf.gz
chr1	42025610	chr1-42025610	TG	T	1	-	upstream_gene_variant	MODIFIER	.	LOC119870752	Transcript	XR_005353683	lncRNA	.	.	.	.	.	.	.	.	.	.	1550	-1	.	deletion	.	UU_Cfam_GSD_1.0_ROSY.refSeq.ensformat.gtf.gz
chr1	42037993	chr1-42037993	CT	C	1	-	intron_variant	MODIFIER	.	AKAP12	Transcript	XM_038526325	protein_coding	.	1/3	XM_038526325.1:c.162+14230del	.	.	.	.	.	.	.	.	1	.	deletion	XP_038382253	UU_Cfam_GSD_1.0_ROSY.refSeq.ensformat.gtf.gz
chr1	42649606	chr1-42649606	GTATA	G	1	-	intron_variant	MODIFIER	.	ESR1	Transcript	NM_001286958	protein_coding	.	5/8	NM_001286958.1:c.1099+31203_1099+31206del	.	.	.	.	.	.	.	.	1	.	deletion	NP_001273887	UU_Cfam_GSD_1.0_ROSY.refSeq.ensformat.gtf.gz
chr1	42993731	chr1-42993731	A	T	1	T	intron_variant	MODIFIER	.	SYNE1	Transcript	XM_038526338	protein_coding	.	67/146	XM_038526338.1:c.10948-343T>A	.	.	.	.	.	.	.	.	-1	.	SNV	XP_038382266	UU_Cfam_GSD_1.0_ROSY.refSeq.ensformat.gtf.gz
chr1	42993731	chr1-42993731	A	T	1	T	intron_variant	MODIFIER	.	SYNE1	Transcript	XM_038526339	protein_coding	.	67/146	XM_038526339.1:c.10948-343T>A	.	.	.	.	.	.	.	.	-1	.	SNV	XP_038382267	UU_Cfam_GSD_1.0_ROSY.refSeq.ensformat.gtf.gz
chr1	42993731	chr1-42993731	A	T	1	T	intron_variant	MODIFIER	.	SYNE1	Transcript	XM_038526340	protein_coding	.	67/146	XM_038526340.1:c.10948-343T>A	.	.	.	.	.	.	.	.	-1	.	SNV	XP_038382268	UU_Cfam_GSD_1.0_ROSY.refSeq.ensformat.gtf.gz
chr1	42993731	chr1-42993731	A	T	1	T	intron_variant	MODIFIER	.	SYNE1	Transcript	XM_038526341	protein_coding	.	67/146	XM_038526341.1:c.10948-343T>A	.	.	.	.	.	.	.	.	-1	.	SNV	XP_038382269	UU_Cfam_GSD_1.0_ROSY.refSeq.ensformat.gtf.gz
chr1	42993731	chr1-42993731	A	T	1	T	intron_variant	MODIFIER	.	SYNE1	Transcript	XM_038526342	protein_coding	.	67/146	XM_038526342.1:c.10948-343T>A	.	.	.	.	.	.	.	.	-1	.	SNV	XP_038382270	UU_Cfam_GSD_1.0_ROSY.refSeq.ensformat.gtf.gz
chr1	42993731	chr1-42993731	A	T	1	T	intron_variant	MODIFIER	.	SYNE1	Transcript	XM_038526343	protein_coding	.	66/145	XM_038526343.1:c.10927-343T>A	.	.	.	.	.	.	.	.	-1	.	SNV	XP_038382271	UU_Cfam_GSD_1.0_ROSY.refSeq.ensformat.gtf.gz
chr1	42993731	chr1-42993731	A	T	1	T	intron_variant	MODIFIER	.	SYNE1	Transcript	XM_038526344	protein_coding	.	66/145	XM_038526344.1:c.10897-343T>A	.	.	.	.	.	.	.	.	-1	.	SNV	XP_038382272	UU_Cfam_GSD_1.0_ROSY.refSeq.ensformat.gtf.gz
chr1	42993731	chr1-42993731	A	T	1	T	intron_variant	MODIFIER	.	SYNE1	Transcript	XM_038526345	protein_coding	.	67/145	XM_038526345.1:c.10948-343T>A	.	.	.	.	.	.	.	.	-1	.	SNV	XP_038382273	UU_Cfam_GSD_1.0_ROSY.refSeq.ensformat.gtf.gz
chr1	42993731	chr1-42993731	A	T	1	T	intron_variant	MODIFIER	.	SYNE1	Transcript	XM_038526346	protein_coding	.	67/145	XM_038526346.1:c.10948-343T>A	.	.	.	.	.	.	.	.	-1	.	SNV	XP_038382274	UU_Cfam_GSD_1.0_ROSY.refSeq.ensformat.gtf.gz
chr1	42993731	chr1-42993731	A	T	1	T	intron_variant	MODIFIER	.	SYNE1	Transcript	XM_038526347	protein_coding	.	66/144	XM_038526347.1:c.10927-343T>A	.	.	.	.	.	.	.	.	-1	.	SNV	XP_038382275	UU_Cfam_GSD_1.0_ROSY.refSeq.ensformat.gtf.gz
chr1	42993731	chr1-42993731	A	T	1	T	intron_variant	MODIFIER	.	SYNE1	Transcript	XM_038526348	protein_coding	.	67/145	XM_038526348.1:c.10948-343T>A	.	.	.	.	.	.	.	.	-1	.	SNV	XP_038382276	UU_Cfam_GSD_1.0_ROSY.refSeq.ensformat.gtf.gz
chr1	42993731	chr1-42993731	A	T	1	T	intron_variant	MODIFIER	.	SYNE1	Transcript	XM_038526349	protein_coding	.	66/145	XM_038526349.1:c.10792-343T>A	.	.	.	.	.	.	.	.	-1	.	SNV	XP_038382277	UU_Cfam_GSD_1.0_ROSY.refSeq.ensformat.gtf.gz
chr1	42993731	chr1-42993731	A	T	1	T	intron_variant	MODIFIER	.	SYNE1	Transcript	XM_038526350	protein_coding	.	67/145	XM_038526350.1:c.10948-343T>A	.	.	.	.	.	.	.	.	-1	.	SNV	XP_038382278	UU_Cfam_GSD_1.0_ROSY.refSeq.ensformat.gtf.gz
chr1	42993731	chr1-42993731	A	T	1	T	intron_variant	MODIFIER	.	SYNE1	Transcript	XM_038526351	protein_coding	.	67/144	XM_038526351.1:c.10948-343T>A	.	.	.	.	.	.	.	.	-1	.	SNV	XP_038382279	UU_Cfam_GSD_1.0_ROSY.refSeq.ensformat.gtf.gz
chr1	42993731	chr1-42993731	A	T	1	T	intron_variant	MODIFIER	.	SYNE1	Transcript	XM_038526352	protein_coding	.	53/132	XM_038526352.1:c.9223-343T>A	.	.	.	.	.	.	.	.	-1	.	SNV	XP_038382280	UU_Cfam_GSD_1.0_ROSY.refSeq.ensformat.gtf.gz
chr1	43420548	chr1-43420548	C	T	1	T	downstream_gene_variant	MODIFIER	.	LOC111090675	Transcript	XR_005353080	lncRNA	.	.	.	.	.	.	.	.	.	.	4427	-1	.	SNV	.	UU_Cfam_GSD_1.0_ROSY.refSeq.ensformat.gtf.gz
chr1	43452016	chr1-43452016	CA	C	1	-	intron_variant&non_coding_transcript_variant	MODIFIER	.	LOC111090675	Transcript	XR_005353080	lncRNA	.	2/2	XR_005353080.1:n.297-26800del	.	.	.	.	.	.	.	.	-1	.	deletion	.	UU_Cfam_GSD_1.0_ROSY.refSeq.ensformat.gtf.gz
chr1	43509343	chr1-43509343	A	G	1	G	intron_variant&non_coding_transcript_variant	MODIFIER	.	LOC111090675	Transcript	XR_005353080	lncRNA	.	2/2	XR_005353080.1:n.296+2997T>C	.	.	.	.	.	.	.	.	-1	.	SNV	.	UU_Cfam_GSD_1.0_ROSY.refSeq.ensformat.gtf.gz
chr1	43600794	chr1-43600794	C	CAAGCTTCAGTTTCCTTTTTTTTTTTTTTTT	2	AAGCTTCAGTTTCCTTTTTTTTTTTTTTTT	intron_variant	MODIFIER	.	RGS17	Transcript	XM_038526365	protein_coding	.	3/5	XM_038526365.1:c.194+399_194+400insAAAAAAAAAAAAAAAAGGAAACTGAAGCTT	.	.	.	.	.	.	.	.	-1	.	insertion	XP_038382293	UU_Cfam_GSD_1.0_ROSY.refSeq.ensformat.gtf.gz
chr1	43600794	chr1-43600794	C	CAAGCTTCAGTTTCCTTTTTTTTTTTTTTTT	2	AAGCTTCAGTTTCCTTTTTTTTTTTTTTTT	intron_variant	MODIFIER	.	RGS17	Transcript	XM_038526366	protein_coding	.	2/4	XM_038526366.1:c.119+4581_119+4582insAAAAAAAAAAAAAAAAGGAAACTGAAGCTT	.	.	.	.	.	.	.	.	-1	.	insertion	XP_038382294	UU_Cfam_GSD_1.0_ROSY.refSeq.ensformat.gtf.gz
chr1	43600794	chr1-43600794	C	CAAGCTTCAGTTTCCTTTTTTTTTTTTTTTT	2	AAGCTTCAGTTTCCTTTTTTTTTTTTTTTT	intron_variant	MODIFIER	.	RGS17	Transcript	XM_038526367	protein_coding	.	2/4	XM_038526367.1:c.80+399_80+400insAAAAAAAAAAAAAAAAGGAAACTGAAGCTT	.	.	.	.	.	.	.	.	-1	.	insertion	XP_038382295	UU_Cfam_GSD_1.0_ROSY.refSeq.ensformat.gtf.gz
chr1	43600794	chr1-43600794	C	CAAGCTTCAGTTTCCTTTTTTTTTTTTTTTT	2	AAGCTTCAGTTTCCTTTTTTTTTTTTTTTT	intron_variant	MODIFIER	.	RGS17	Transcript	XM_038526368	protein_coding	.	3/6	XM_038526368.1:c.194+399_194+400insAAAAAAAAAAAAAAAAGGAAACTGAAGCTT	.	.	.	.	.	.	.	.	-1	.	insertion	XP_038382296	UU_Cfam_GSD_1.0_ROSY.refSeq.ensformat.gtf.gz
chr1	43600794	chr1-43600794	C	CAAGCTTCAGTTTCCTTTTTTTTTTTTTTTT	2	AAGCTTCAGTTTCCTTTTTTTTTTTTTTTT	intron_variant	MODIFIER	.	RGS17	Transcript	XM_038526369	protein_coding	.	3/6	XM_038526369.1:c.194+399_194+400insAAAAAAAAAAAAAAAAGGAAACTGAAGCTT	.	.	.	.	.	.	.	.	-1	.	insertion	XP_038382297	UU_Cfam_GSD_1.0_ROSY.refSeq.ensformat.gtf.gz
chr1	43600794	chr1-43600794	C	CAAGCTTCAGTTTCCTTTTTTTTTTTTTTTT	2	AAGCTTCAGTTTCCTTTTTTTTTTTTTTTT	intron_variant	MODIFIER	.	RGS17	Transcript	XR_005353689	protein_coding	.	3/6	XR_005353689.1:n.412+399_412+400insAAAAAAAAAAAAAAAAGGAAACTGAAGCTT	.	.	.	.	.	.	.	.	-1	.	insertion	.	UU_Cfam_GSD_1.0_ROSY.refSeq.ensformat.gtf.gz
chr1	43600794	chr1-43600794	C	CAAGCTTCAGTTTCCTTTTTTTTTTTTTTTT	2	AAGCTTCAGTTTCCTTTTTTTTTTTTTTTT	intron_variant	MODIFIER	.	RGS17	Transcript	XR_005353690	protein_coding	.	3/6	XR_005353690.1:n.412+399_412+400insAAAAAAAAAAAAAAAAGGAAACTGAAGCTT	.	.	.	.	.	.	.	.	-1	.	insertion	.	UU_Cfam_GSD_1.0_ROSY.refSeq.ensformat.gtf.gz
chr1	43612517	chr1-43612517	A	C	1	C	intron_variant	MODIFIER	.	RGS17	Transcript	XM_038526365	protein_coding	.	1/5	XM_038526365.1:c.-50-6998T>G	.	.	.	.	.	.	.	.	-1	.	SNV	XP_038382293	UU_Cfam_GSD_1.0_ROSY.refSeq.ensformat.gtf.gz
chr1	43612517	chr1-43612517	A	C	1	C	intron_variant	MODIFIER	.	RGS17	Transcript	XM_038526366	protein_coding	.	1/4	XM_038526366.1:c.-25-6998T>G	.	.	.	.	.	.	.	.	-1	.	SNV	XP_038382294	UU_Cfam_GSD_1.0_ROSY.refSeq.ensformat.gtf.gz
chr1	43612517	chr1-43612517	A	C	1	C	intron_variant	MODIFIER	.	RGS17	Transcript	XM_038526368	protein_coding	.	1/6	XM_038526368.1:c.-50-6998T>G	.	.	.	.	.	.	.	.	-1	.	SNV	XP_038382296	UU_Cfam_GSD_1.0_ROSY.refSeq.ensformat.gtf.gz
chr1	43612517	chr1-43612517	A	C	1	C	intron_variant	MODIFIER	.	RGS17	Transcript	XM_038526369	protein_coding	.	1/6	XM_038526369.1:c.-50-6998T>G	.	.	.	.	.	.	.	.	-1	.	SNV	XP_038382297	UU_Cfam_GSD_1.0_ROSY.refSeq.ensformat.gtf.gz
chr1	43612517	chr1-43612517	A	C	1	C	intron_variant	MODIFIER	.	RGS17	Transcript	XR_005353689	protein_coding	.	1/6	XR_005353689.1:n.169-6998T>G	.	.	.	.	.	.	.	.	-1	.	SNV	.	UU_Cfam_GSD_1.0_ROSY.refSeq.ensformat.gtf.gz
chr1	43612517	chr1-43612517	A	C	1	C	intron_variant	MODIFIER	.	RGS17	Transcript	XR_005353690	protein_coding	.	1/6	XR_005353690.1:n.169-6998T>G	.	.	.	.	.	.	.	.	-1	.	SNV	.	UU_Cfam_GSD_1.0_ROSY.refSeq.ensformat.gtf.gz
chr1	43664803	chr1-43664803	T	TAAAAAAGAATAAAAAAAA	1	AAAAAAGAATAAAAAAAA	intron_variant	MODIFIER	.	RGS17	Transcript	XM_038526365	protein_coding	.	1/5	XM_038526365.1:c.-51+1602_-51+1603insTTTTTTTTATTCTTTTTT	.	.	.	.	.	.	.	.	-1	.	insertion	XP_038382293	UU_Cfam_GSD_1.0_ROSY.refSeq.ensformat.gtf.gz
chr1	43664803	chr1-43664803	T	TAAAAAAGAATAAAAAAAA	1	AAAAAAGAATAAAAAAAA	intron_variant	MODIFIER	.	RGS17	Transcript	XM_038526366	protein_coding	.	1/4	XM_038526366.1:c.-26+1602_-26+1603insTTTTTTTTATTCTTTTTT	.	.	.	.	.	.	.	.	-1	.	insertion	XP_038382294	UU_Cfam_GSD_1.0_ROSY.refSeq.ensformat.gtf.gz
chr1	43664803	chr1-43664803	T	TAAAAAAGAATAAAAAAAA	1	AAAAAAGAATAAAAAAAA	intron_variant	MODIFIER	.	RGS17	Transcript	XM_038526368	protein_coding	.	1/6	XM_038526368.1:c.-51+1602_-51+1603insTTTTTTTTATTCTTTTTT	.	.	.	.	.	.	.	.	-1	.	insertion	XP_038382296	UU_Cfam_GSD_1.0_ROSY.refSeq.ensformat.gtf.gz
chr1	43664803	chr1-43664803	T	TAAAAAAGAATAAAAAAAA	1	AAAAAAGAATAAAAAAAA	intron_variant	MODIFIER	.	RGS17	Transcript	XM_038526369	protein_coding	.	1/6	XM_038526369.1:c.-51+1602_-51+1603insTTTTTTTTATTCTTTTTT	.	.	.	.	.	.	.	.	-1	.	insertion	XP_038382297	UU_Cfam_GSD_1.0_ROSY.refSeq.ensformat.gtf.gz
chr1	43664803	chr1-43664803	T	TAAAAAAGAATAAAAAAAA	1	AAAAAAGAATAAAAAAAA	intron_variant	MODIFIER	.	RGS17	Transcript	XR_005353689	protein_coding	.	1/6	XR_005353689.1:n.168+1602_168+1603insTTTTTTTTATTCTTTTTT	.	.	.	.	.	.	.	.	-1	.	insertion	.	UU_Cfam_GSD_1.0_ROSY.refSeq.ensformat.gtf.gz
chr1	43664803	chr1-43664803	T	TAAAAAAGAATAAAAAAAA	1	AAAAAAGAATAAAAAAAA	intron_variant	MODIFIER	.	RGS17	Transcript	XR_005353690	protein_coding	.	1/6	XR_005353690.1:n.168+1602_168+1603insTTTTTTTTATTCTTTTTT	.	.	.	.	.	.	.	.	-1	.	insertion	.	UU_Cfam_GSD_1.0_ROSY.refSeq.ensformat.gtf.gz
chr1	43683939	chr1-43683939	C	T	1	T	intergenic_variant	MODIFIER	.	.	.	.	.	.	.	.	.	.	.	.	.	.	.	.	.	.	SNV	.	.
chr1	43809057	chr1-43809057	G	A	1	A	intergenic_variant	MODIFIER	.	.	.	.	.	.	.	.	.	.	.	.	.	.	.	.	.	.	SNV	.	.
chr1	43809113	chr1-43809113	C	T	1	T	intergenic_variant	MODIFIER	.	.	.	.	.	.	.	.	.	.	.	.	.	.	.	.	.	.	SNV	.	.
chr1	43905282	chr1-43905282	AC	A	1	-	intergenic_variant	MODIFIER	.	.	.	.	.	.	.	.	.	.	.	.	.	.	.	.	.	.	deletion	.	.
chr1	43938370	chr1-43938370	A	C	1	C	intergenic_variant	MODIFIER	.	.	.	.	.	.	.	.	.	.	.	.	.	.	.	.	.	.	SNV	.	.
chr1	43998392	chr1-43998392	G	T	1	T	intergenic_variant	MODIFIER	.	.	.	.	.	.	.	.	.	.	.	.	.	.	.	.	.	.	SNV	.	.
chr1	44111571	chr1-44111571	G	C	1	C	intergenic_variant	MODIFIER	.	.	.	.	.	.	.	.	.	.	.	.	.	.	.	.	.	.	SNV	.	.
chr1	44116860	chr1-44116860	T	G	1	G	intergenic_variant	MODIFIER	.	.	.	.	.	.	.	.	.	.	.	.	.	.	.	.	.	.	SNV	.	.
chr1	44127538	chr1-44127538	A	T	1	T	intergenic_variant	MODIFIER	.	.	.	.	.	.	.	.	.	.	.	.	.	.	.	.	.	.	SNV	.	.
chr1	44398310	chr1-44398310	C	A	1	A	intron_variant	MODIFIER	.	LOC119875961	Transcript	XM_038526370	protein_coding	.	1/4	XM_038526370.1:c.293+13827C>A	.	.	.	.	.	.	.	.	1	.	SNV	XP_038382298	UU_Cfam_GSD_1.0_ROSY.refSeq.ensformat.gtf.gz
chr1	44398310	chr1-44398310	C	A	1	A	intron_variant	MODIFIER	.	LOC119875961	Transcript	XM_038526371	protein_coding	.	1/3	XM_038526371.1:c.293+13827C>A	.	.	.	.	.	.	.	.	1	.	SNV	XP_038382299	UU_Cfam_GSD_1.0_ROSY.refSeq.ensformat.gtf.gz
chr1	44623511	chr1-44623511	G	A	1	A	intron_variant	MODIFIER	.	IPCEF1	Transcript	XM_038526373	protein_coding	.	2/10	XM_038526373.1:c.217-2282C>T	.	.	.	.	.	.	.	.	-1	.	SNV	XP_038382301	UU_Cfam_GSD_1.0_ROSY.refSeq.ensformat.gtf.gz
chr1	44623511	chr1-44623511	G	A	1	A	intron_variant	MODIFIER	.	IPCEF1	Transcript	XM_038526374	protein_coding	.	2/10	XM_038526374.1:c.217-2285C>T	.	.	.	.	.	.	.	.	-1	.	SNV	XP_038382302	UU_Cfam_GSD_1.0_ROSY.refSeq.ensformat.gtf.gz
chr1	44623511	chr1-44623511	G	A	1	A	intron_variant	MODIFIER	.	IPCEF1	Transcript	XM_038526375	protein_coding	.	4/11	XM_038526375.1:c.217-2282C>T	.	.	.	.	.	.	.	.	-1	.	SNV	XP_038382303	UU_Cfam_GSD_1.0_ROSY.refSeq.ensformat.gtf.gz
chr1	44623511	chr1-44623511	G	A	1	A	intron_variant	MODIFIER	.	IPCEF1	Transcript	XM_038526376	protein_coding	.	4/12	XM_038526376.1:c.91-2282C>T	.	.	.	.	.	.	.	.	-1	.	SNV	XP_038382304	UU_Cfam_GSD_1.0_ROSY.refSeq.ensformat.gtf.gz
chr1	44623511	chr1-44623511	G	A	1	A	intron_variant	MODIFIER	.	IPCEF1	Transcript	XM_038526377	protein_coding	.	4/12	XM_038526377.1:c.91-2285C>T	.	.	.	.	.	.	.	.	-1	.	SNV	XP_038382305	UU_Cfam_GSD_1.0_ROSY.refSeq.ensformat.gtf.gz
chr1	44623511	chr1-44623511	G	A	1	A	intron_variant	MODIFIER	.	IPCEF1	Transcript	XM_038526378	protein_coding	.	4/12	XM_038526378.1:c.217-2282C>T	.	.	.	.	.	.	.	.	-1	.	SNV	XP_038382306	UU_Cfam_GSD_1.0_ROSY.refSeq.ensformat.gtf.gz
chr1	44623511	chr1-44623511	G	A	1	A	intron_variant	MODIFIER	.	IPCEF1	Transcript	XM_038526379	protein_coding	.	3/11	XM_038526379.1:c.25-2282C>T	.	.	.	.	.	.	.	.	-1	.	SNV	XP_038382307	UU_Cfam_GSD_1.0_ROSY.refSeq.ensformat.gtf.gz
chr1	44623511	chr1-44623511	G	A	1	A	intron_variant	MODIFIER	.	IPCEF1	Transcript	XM_038526380	protein_coding	.	3/11	XM_038526380.1:c.25-2282C>T	.	.	.	.	.	.	.	.	-1	.	SNV	XP_038382308	UU_Cfam_GSD_1.0_ROSY.refSeq.ensformat.gtf.gz
chr1	44623511	chr1-44623511	G	A	1	A	intron_variant	MODIFIER	.	IPCEF1	Transcript	XM_038526381	protein_coding	.	3/11	XM_038526381.1:c.25-2282C>T	.	.	.	.	.	.	.	.	-1	.	SNV	XP_038382309	UU_Cfam_GSD_1.0_ROSY.refSeq.ensformat.gtf.gz
chr1	44623511	chr1-44623511	G	A	1	A	intron_variant	MODIFIER	.	IPCEF1	Transcript	XM_038526382	protein_coding	.	2/10	XM_038526382.1:c.25-2282C>T	.	.	.	.	.	.	.	.	-1	.	SNV	XP_038382310	UU_Cfam_GSD_1.0_ROSY.refSeq.ensformat.gtf.gz
chr1	44623511	chr1-44623511	G	A	1	A	intron_variant	MODIFIER	.	IPCEF1	Transcript	XM_038526383	protein_coding	.	2/10	XM_038526383.1:c.25-2282C>T	.	.	.	.	.	.	.	.	-1	.	SNV	XP_038382311	UU_Cfam_GSD_1.0_ROSY.refSeq.ensformat.gtf.gz
chr1	44623511	chr1-44623511	G	A	1	A	intron_variant	MODIFIER	.	IPCEF1	Transcript	XM_038526384	protein_coding	.	2/10	XM_038526384.1:c.25-2282C>T	.	.	.	.	.	.	.	.	-1	.	SNV	XP_038382312	UU_Cfam_GSD_1.0_ROSY.refSeq.ensformat.gtf.gz
chr1	44623511	chr1-44623511	G	A	1	A	intron_variant	MODIFIER	.	IPCEF1	Transcript	XM_038526385	protein_coding	.	3/11	XM_038526385.1:c.25-2285C>T	.	.	.	.	.	.	.	.	-1	.	SNV	XP_038382313	UU_Cfam_GSD_1.0_ROSY.refSeq.ensformat.gtf.gz
chr1	44623511	chr1-44623511	G	A	1	A	intron_variant	MODIFIER	.	IPCEF1	Transcript	XM_038526386	protein_coding	.	3/11	XM_038526386.1:c.25-2285C>T	.	.	.	.	.	.	.	.	-1	.	SNV	XP_038382314	UU_Cfam_GSD_1.0_ROSY.refSeq.ensformat.gtf.gz
chr1	44623511	chr1-44623511	G	A	1	A	intron_variant	MODIFIER	.	IPCEF1	Transcript	XM_038526387	protein_coding	.	3/11	XM_038526387.1:c.25-2285C>T	.	.	.	.	.	.	.	.	-1	.	SNV	XP_038382315	UU_Cfam_GSD_1.0_ROSY.refSeq.ensformat.gtf.gz
chr1	44623511	chr1-44623511	G	A	1	A	intron_variant	MODIFIER	.	IPCEF1	Transcript	XM_038526388	protein_coding	.	2/10	XM_038526388.1:c.25-2285C>T	.	.	.	.	.	.	.	.	-1	.	SNV	XP_038382316	UU_Cfam_GSD_1.0_ROSY.refSeq.ensformat.gtf.gz
chr1	44623511	chr1-44623511	G	A	1	A	intron_variant	MODIFIER	.	IPCEF1	Transcript	XM_038526389	protein_coding	.	2/10	XM_038526389.1:c.25-2285C>T	.	.	.	.	.	.	.	.	-1	.	SNV	XP_038382317	UU_Cfam_GSD_1.0_ROSY.refSeq.ensformat.gtf.gz
chr1	44623511	chr1-44623511	G	A	1	A	intron_variant	MODIFIER	.	IPCEF1	Transcript	XM_038526390	protein_coding	.	2/9	XM_038526390.1:c.-11-2955C>T	.	.	.	.	.	.	.	.	-1	.	SNV	XP_038382318	UU_Cfam_GSD_1.0_ROSY.refSeq.ensformat.gtf.gz
chr1	44623511	chr1-44623511	G	A	1	A	upstream_gene_variant	MODIFIER	.	IPCEF1	Transcript	XM_038526391	protein_coding	.	.	.	.	.	.	.	.	.	.	2361	-1	.	SNV	XP_038382319	UU_Cfam_GSD_1.0_ROSY.refSeq.ensformat.gtf.gz
chr1	44623511	chr1-44623511	G	A	1	A	intron_variant	MODIFIER	.	IPCEF1	Transcript	XM_038526392	protein_coding	.	2/9	XM_038526392.1:c.-11-2955C>T	.	.	.	.	.	.	.	.	-1	.	SNV	XP_038382320	UU_Cfam_GSD_1.0_ROSY.refSeq.ensformat.gtf.gz
chr1	44623511	chr1-44623511	G	A	1	A	upstream_gene_variant	MODIFIER	.	IPCEF1	Transcript	XM_038526393	protein_coding	.	.	.	.	.	.	.	.	.	.	2694	-1	.	SNV	XP_038382321	UU_Cfam_GSD_1.0_ROSY.refSeq.ensformat.gtf.gz
chr1	44623511	chr1-44623511	G	A	1	A	intron_variant	MODIFIER	.	IPCEF1	Transcript	XM_038526394	protein_coding	.	4/11	XM_038526394.1:c.217-2282C>T	.	.	.	.	.	.	.	.	-1	.	SNV	XP_038382322	UU_Cfam_GSD_1.0_ROSY.refSeq.ensformat.gtf.gz
chr1	44623511	chr1-44623511	G	A	1	A	upstream_gene_variant	MODIFIER	.	IPCEF1	Transcript	XM_038526395	protein_coding	.	.	.	.	.	.	.	.	.	.	2097	-1	.	SNV	XP_038382323	UU_Cfam_GSD_1.0_ROSY.refSeq.ensformat.gtf.gz
chr1	44623511	chr1-44623511	G	A	1	A	intron_variant&non_coding_transcript_variant	MODIFIER	.	LOC119875962	Transcript	XR_005353691	lncRNA	.	1/2	XR_005353691.1:n.357+2934G>A	.	.	.	.	.	.	.	.	1	.	SNV	.	UU_Cfam_GSD_1.0_ROSY.refSeq.ensformat.gtf.gz
chr1	44663118	chr1-44663118	T	TATAAAATAAAATAAAATAAAATAAATAAAATAAAATAAA	1	ATAAAATAAAATAAAATAAAATAAATAAAATAAAATAAA	intron_variant	MODIFIER	.	IPCEF1	Transcript	XM_038526375	protein_coding	.	2/11	XM_038526375.1:c.-2+1640_-2+1641insTTTATTTTATTTTATTTATTTTATTTTATTTTATTTTAT	.	.	.	.	.	.	.	.	-1	.	insertion	XP_038382303	UU_Cfam_GSD_1.0_ROSY.refSeq.ensformat.gtf.gz
chr1	44663118	chr1-44663118	T	TATAAAATAAAATAAAATAAAATAAATAAAATAAAATAAA	1	ATAAAATAAAATAAAATAAAATAAATAAAATAAAATAAA	intron_variant	MODIFIER	.	IPCEF1	Transcript	XM_038526376	protein_coding	.	2/12	XM_038526376.1:c.-66+1640_-66+1641insTTTATTTTATTTTATTTATTTTATTTTATTTTATTTTAT	.	.	.	.	.	.	.	.	-1	.	insertion	XP_038382304	UU_Cfam_GSD_1.0_ROSY.refSeq.ensformat.gtf.gz
chr1	44663118	chr1-44663118	T	TATAAAATAAAATAAAATAAAATAAATAAAATAAAATAAA	1	ATAAAATAAAATAAAATAAAATAAATAAAATAAAATAAA	intron_variant	MODIFIER	.	IPCEF1	Transcript	XM_038526377	protein_coding	.	2/12	XM_038526377.1:c.-66+1640_-66+1641insTTTATTTTATTTTATTTATTTTATTTTATTTTATTTTAT	.	.	.	.	.	.	.	.	-1	.	insertion	XP_038382305	UU_Cfam_GSD_1.0_ROSY.refSeq.ensformat.gtf.gz
chr1	44663118	chr1-44663118	T	TATAAAATAAAATAAAATAAAATAAATAAAATAAAATAAA	1	ATAAAATAAAATAAAATAAAATAAATAAAATAAAATAAA	intron_variant	MODIFIER	.	IPCEF1	Transcript	XM_038526378	protein_coding	.	2/12	XM_038526378.1:c.-2+1640_-2+1641insTTTATTTTATTTTATTTATTTTATTTTATTTTATTTTAT	.	.	.	.	.	.	.	.	-1	.	insertion	XP_038382306	UU_Cfam_GSD_1.0_ROSY.refSeq.ensformat.gtf.gz
chr1	44663118	chr1-44663118	T	TATAAAATAAAATAAAATAAAATAAATAAAATAAAATAAA	1	ATAAAATAAAATAAAATAAAATAAATAAAATAAAATAAA	intron_variant	MODIFIER	.	IPCEF1	Transcript	XM_038526379	protein_coding	.	2/11	XM_038526379.1:c.-30+1640_-30+1641insTTTATTTTATTTTATTTATTTTATTTTATTTTATTTTAT	.	.	.	.	.	.	.	.	-1	.	insertion	XP_038382307	UU_Cfam_GSD_1.0_ROSY.refSeq.ensformat.gtf.gz
chr1	44663118	chr1-44663118	T	TATAAAATAAAATAAAATAAAATAAATAAAATAAAATAAA	1	ATAAAATAAAATAAAATAAAATAAATAAAATAAAATAAA	intron_variant	MODIFIER	.	IPCEF1	Transcript	XM_038526380	protein_coding	.	2/11	XM_038526380.1:c.-30+1640_-30+1641insTTTATTTTATTTTATTTATTTTATTTTATTTTATTTTAT	.	.	.	.	.	.	.	.	-1	.	insertion	XP_038382308	UU_Cfam_GSD_1.0_ROSY.refSeq.ensformat.gtf.gz
chr1	44663118	chr1-44663118	T	TATAAAATAAAATAAAATAAAATAAATAAAATAAAATAAA	1	ATAAAATAAAATAAAATAAAATAAATAAAATAAAATAAA	intron_variant	MODIFIER	.	IPCEF1	Transcript	XM_038526381	protein_coding	.	2/11	XM_038526381.1:c.-30+1640_-30+1641insTTTATTTTATTTTATTTATTTTATTTTATTTTATTTTAT	.	.	.	.	.	.	.	.	-1	.	insertion	XP_038382309	UU_Cfam_GSD_1.0_ROSY.refSeq.ensformat.gtf.gz
chr1	44663118	chr1-44663118	T	TATAAAATAAAATAAAATAAAATAAATAAAATAAAATAAA	1	ATAAAATAAAATAAAATAAAATAAATAAAATAAAATAAA	intron_variant	MODIFIER	.	IPCEF1	Transcript	XM_038526382	protein_coding	.	1/10	XM_038526382.1:c.-29-27583_-29-27582insTTTATTTTATTTTATTTATTTTATTTTATTTTATTTTAT	.	.	.	.	.	.	.	.	-1	.	insertion	XP_038382310	UU_Cfam_GSD_1.0_ROSY.refSeq.ensformat.gtf.gz
chr1	44663118	chr1-44663118	T	TATAAAATAAAATAAAATAAAATAAATAAAATAAAATAAA	1	ATAAAATAAAATAAAATAAAATAAATAAAATAAAATAAA	intron_variant	MODIFIER	.	IPCEF1	Transcript	XM_038526383	protein_coding	.	1/10	XM_038526383.1:c.-29-27583_-29-27582insTTTATTTTATTTTATTTATTTTATTTTATTTTATTTTAT	.	.	.	.	.	.	.	.	-1	.	insertion	XP_038382311	UU_Cfam_GSD_1.0_ROSY.refSeq.ensformat.gtf.gz
chr1	44663118	chr1-44663118	T	TATAAAATAAAATAAAATAAAATAAATAAAATAAAATAAA	1	ATAAAATAAAATAAAATAAAATAAATAAAATAAAATAAA	intron_variant	MODIFIER	.	IPCEF1	Transcript	XM_038526384	protein_coding	.	1/10	XM_038526384.1:c.-29-27583_-29-27582insTTTATTTTATTTTATTTATTTTATTTTATTTTATTTTAT	.	.	.	.	.	.	.	.	-1	.	insertion	XP_038382312	UU_Cfam_GSD_1.0_ROSY.refSeq.ensformat.gtf.gz
chr1	44663118	chr1-44663118	T	TATAAAATAAAATAAAATAAAATAAATAAAATAAAATAAA	1	ATAAAATAAAATAAAATAAAATAAATAAAATAAAATAAA	intron_variant	MODIFIER	.	IPCEF1	Transcript	XM_038526385	protein_coding	.	2/11	XM_038526385.1:c.-30+1640_-30+1641insTTTATTTTATTTTATTTATTTTATTTTATTTTATTTTAT	.	.	.	.	.	.	.	.	-1	.	insertion	XP_038382313	UU_Cfam_GSD_1.0_ROSY.refSeq.ensformat.gtf.gz
chr1	44663118	chr1-44663118	T	TATAAAATAAAATAAAATAAAATAAATAAAATAAAATAAA	1	ATAAAATAAAATAAAATAAAATAAATAAAATAAAATAAA	intron_variant	MODIFIER	.	IPCEF1	Transcript	XM_038526386	protein_coding	.	2/11	XM_038526386.1:c.-30+1640_-30+1641insTTTATTTTATTTTATTTATTTTATTTTATTTTATTTTAT	.	.	.	.	.	.	.	.	-1	.	insertion	XP_038382314	UU_Cfam_GSD_1.0_ROSY.refSeq.ensformat.gtf.gz
chr1	44663118	chr1-44663118	T	TATAAAATAAAATAAAATAAAATAAATAAAATAAAATAAA	1	ATAAAATAAAATAAAATAAAATAAATAAAATAAAATAAA	intron_variant	MODIFIER	.	IPCEF1	Transcript	XM_038526387	protein_coding	.	2/11	XM_038526387.1:c.-30+1640_-30+1641insTTTATTTTATTTTATTTATTTTATTTTATTTTATTTTAT	.	.	.	.	.	.	.	.	-1	.	insertion	XP_038382315	UU_Cfam_GSD_1.0_ROSY.refSeq.ensformat.gtf.gz
chr1	44663118	chr1-44663118	T	TATAAAATAAAATAAAATAAAATAAATAAAATAAAATAAA	1	ATAAAATAAAATAAAATAAAATAAATAAAATAAAATAAA	intron_variant	MODIFIER	.	IPCEF1	Transcript	XM_038526388	protein_coding	.	1/10	XM_038526388.1:c.-29-27583_-29-27582insTTTATTTTATTTTATTTATTTTATTTTATTTTATTTTAT	.	.	.	.	.	.	.	.	-1	.	insertion	XP_038382316	UU_Cfam_GSD_1.0_ROSY.refSeq.ensformat.gtf.gz
chr1	44663118	chr1-44663118	T	TATAAAATAAAATAAAATAAAATAAATAAAATAAAATAAA	1	ATAAAATAAAATAAAATAAAATAAATAAAATAAAATAAA	intron_variant	MODIFIER	.	IPCEF1	Transcript	XM_038526389	protein_coding	.	1/10	XM_038526389.1:c.-29-27583_-29-27582insTTTATTTTATTTTATTTATTTTATTTTATTTTATTTTAT	.	.	.	.	.	.	.	.	-1	.	insertion	XP_038382317	UU_Cfam_GSD_1.0_ROSY.refSeq.ensformat.gtf.gz
chr1	44663118	chr1-44663118	T	TATAAAATAAAATAAAATAAAATAAATAAAATAAAATAAA	1	ATAAAATAAAATAAAATAAAATAAATAAAATAAAATAAA	intron_variant	MODIFIER	.	IPCEF1	Transcript	XM_038526392	protein_coding	.	1/9	XM_038526392.1:c.-64-27583_-64-27582insTTTATTTTATTTTATTTATTTTATTTTATTTTATTTTAT	.	.	.	.	.	.	.	.	-1	.	insertion	XP_038382320	UU_Cfam_GSD_1.0_ROSY.refSeq.ensformat.gtf.gz
chr1	44663118	chr1-44663118	T	TATAAAATAAAATAAAATAAAATAAATAAAATAAAATAAA	1	ATAAAATAAAATAAAATAAAATAAATAAAATAAAATAAA	intron_variant	MODIFIER	.	IPCEF1	Transcript	XM_038526394	protein_coding	.	2/11	XM_038526394.1:c.-2+1640_-2+1641insTTTATTTTATTTTATTTATTTTATTTTATTTTATTTTAT	.	.	.	.	.	.	.	.	-1	.	insertion	XP_038382322	UU_Cfam_GSD_1.0_ROSY.refSeq.ensformat.gtf.gz
chr1	44702599	chr1-44702599	C	T	1	T	intron_variant	MODIFIER	.	IPCEF1	Transcript	XM_038526375	protein_coding	.	1/11	XM_038526375.1:c.-46+18432G>A	.	.	.	.	.	.	.	.	-1	.	SNV	XP_038382303	UU_Cfam_GSD_1.0_ROSY.refSeq.ensformat.gtf.gz
chr1	44702599	chr1-44702599	C	T	1	T	intron_variant	MODIFIER	.	IPCEF1	Transcript	XM_038526376	protein_coding	.	1/12	XM_038526376.1:c.-110+18432G>A	.	.	.	.	.	.	.	.	-1	.	SNV	XP_038382304	UU_Cfam_GSD_1.0_ROSY.refSeq.ensformat.gtf.gz
chr1	44702599	chr1-44702599	C	T	1	T	intron_variant	MODIFIER	.	IPCEF1	Transcript	XM_038526377	protein_coding	.	1/12	XM_038526377.1:c.-110+18432G>A	.	.	.	.	.	.	.	.	-1	.	SNV	XP_038382305	UU_Cfam_GSD_1.0_ROSY.refSeq.ensformat.gtf.gz
chr1	44702599	chr1-44702599	C	T	1	T	intron_variant	MODIFIER	.	IPCEF1	Transcript	XM_038526378	protein_coding	.	1/12	XM_038526378.1:c.-46+18432G>A	.	.	.	.	.	.	.	.	-1	.	SNV	XP_038382306	UU_Cfam_GSD_1.0_ROSY.refSeq.ensformat.gtf.gz
chr1	44702599	chr1-44702599	C	T	1	T	intron_variant	MODIFIER	.	IPCEF1	Transcript	XM_038526379	protein_coding	.	1/11	XM_038526379.1:c.-74+18432G>A	.	.	.	.	.	.	.	.	-1	.	SNV	XP_038382307	UU_Cfam_GSD_1.0_ROSY.refSeq.ensformat.gtf.gz
chr1	44702599	chr1-44702599	C	T	1	T	intron_variant	MODIFIER	.	IPCEF1	Transcript	XM_038526380	protein_coding	.	1/11	XM_038526380.1:c.-74+9774G>A	.	.	.	.	.	.	.	.	-1	.	SNV	XP_038382308	UU_Cfam_GSD_1.0_ROSY.refSeq.ensformat.gtf.gz
chr1	44702599	chr1-44702599	C	T	1	T	intron_variant	MODIFIER	.	IPCEF1	Transcript	XM_038526381	protein_coding	.	1/11	XM_038526381.1:c.-74+11158G>A	.	.	.	.	.	.	.	.	-1	.	SNV	XP_038382309	UU_Cfam_GSD_1.0_ROSY.refSeq.ensformat.gtf.gz
chr1	44702599	chr1-44702599	C	T	1	T	intron_variant	MODIFIER	.	IPCEF1	Transcript	XM_038526382	protein_coding	.	1/10	XM_038526382.1:c.-30+18432G>A	.	.	.	.	.	.	.	.	-1	.	SNV	XP_038382310	UU_Cfam_GSD_1.0_ROSY.refSeq.ensformat.gtf.gz
chr1	44702599	chr1-44702599	C	T	1	T	intron_variant	MODIFIER	.	IPCEF1	Transcript	XM_038526383	protein_coding	.	1/10	XM_038526383.1:c.-30+11158G>A	.	.	.	.	.	.	.	.	-1	.	SNV	XP_038382311	UU_Cfam_GSD_1.0_ROSY.refSeq.ensformat.gtf.gz
chr1	44702599	chr1-44702599	C	T	1	T	intron_variant	MODIFIER	.	IPCEF1	Transcript	XM_038526384	protein_coding	.	1/10	XM_038526384.1:c.-30+9774G>A	.	.	.	.	.	.	.	.	-1	.	SNV	XP_038382312	UU_Cfam_GSD_1.0_ROSY.refSeq.ensformat.gtf.gz
chr1	44702599	chr1-44702599	C	T	1	T	intron_variant	MODIFIER	.	IPCEF1	Transcript	XM_038526385	protein_coding	.	1/11	XM_038526385.1:c.-74+18432G>A	.	.	.	.	.	.	.	.	-1	.	SNV	XP_038382313	UU_Cfam_GSD_1.0_ROSY.refSeq.ensformat.gtf.gz
chr1	44702599	chr1-44702599	C	T	1	T	intron_variant	MODIFIER	.	IPCEF1	Transcript	XM_038526386	protein_coding	.	1/11	XM_038526386.1:c.-74+9774G>A	.	.	.	.	.	.	.	.	-1	.	SNV	XP_038382314	UU_Cfam_GSD_1.0_ROSY.refSeq.ensformat.gtf.gz
chr1	44702599	chr1-44702599	C	T	1	T	intron_variant	MODIFIER	.	IPCEF1	Transcript	XM_038526387	protein_coding	.	1/11	XM_038526387.1:c.-74+11158G>A	.	.	.	.	.	.	.	.	-1	.	SNV	XP_038382315	UU_Cfam_GSD_1.0_ROSY.refSeq.ensformat.gtf.gz
chr1	44702599	chr1-44702599	C	T	1	T	intron_variant	MODIFIER	.	IPCEF1	Transcript	XM_038526388	protein_coding	.	1/10	XM_038526388.1:c.-30+18432G>A	.	.	.	.	.	.	.	.	-1	.	SNV	XP_038382316	UU_Cfam_GSD_1.0_ROSY.refSeq.ensformat.gtf.gz
chr1	44702599	chr1-44702599	C	T	1	T	intron_variant	MODIFIER	.	IPCEF1	Transcript	XM_038526389	protein_coding	.	1/10	XM_038526389.1:c.-30+9774G>A	.	.	.	.	.	.	.	.	-1	.	SNV	XP_038382317	UU_Cfam_GSD_1.0_ROSY.refSeq.ensformat.gtf.gz
chr1	44702599	chr1-44702599	C	T	1	T	intron_variant	MODIFIER	.	IPCEF1	Transcript	XM_038526392	protein_coding	.	1/9	XM_038526392.1:c.-65+18432G>A	.	.	.	.	.	.	.	.	-1	.	SNV	XP_038382320	UU_Cfam_GSD_1.0_ROSY.refSeq.ensformat.gtf.gz
chr1	44702599	chr1-44702599	C	T	1	T	intron_variant	MODIFIER	.	IPCEF1	Transcript	XM_038526394	protein_coding	.	1/11	XM_038526394.1:c.-46+18432G>A	.	.	.	.	.	.	.	.	-1	.	SNV	XP_038382322	UU_Cfam_GSD_1.0_ROSY.refSeq.ensformat.gtf.gz
chr1	44702599	chr1-44702599	C	T	1	T	downstream_gene_variant	MODIFIER	.	LOC119870755	Transcript	XR_005353692	lncRNA	.	.	.	.	.	.	.	.	.	.	4345	1	.	SNV	.	UU_Cfam_GSD_1.0_ROSY.refSeq.ensformat.gtf.gz
chr1	44702608	chr1-44702608	G	T	1	T	intron_variant	MODIFIER	.	IPCEF1	Transcript	XM_038526375	protein_coding	.	1/11	XM_038526375.1:c.-46+18423C>A	.	.	.	.	.	.	.	.	-1	.	SNV	XP_038382303	UU_Cfam_GSD_1.0_ROSY.refSeq.ensformat.gtf.gz
chr1	44702608	chr1-44702608	G	T	1	T	intron_variant	MODIFIER	.	IPCEF1	Transcript	XM_038526376	protein_coding	.	1/12	XM_038526376.1:c.-110+18423C>A	.	.	.	.	.	.	.	.	-1	.	SNV	XP_038382304	UU_Cfam_GSD_1.0_ROSY.refSeq.ensformat.gtf.gz
chr1	44702608	chr1-44702608	G	T	1	T	intron_variant	MODIFIER	.	IPCEF1	Transcript	XM_038526377	protein_coding	.	1/12	XM_038526377.1:c.-110+18423C>A	.	.	.	.	.	.	.	.	-1	.	SNV	XP_038382305	UU_Cfam_GSD_1.0_ROSY.refSeq.ensformat.gtf.gz
chr1	44702608	chr1-44702608	G	T	1	T	intron_variant	MODIFIER	.	IPCEF1	Transcript	XM_038526378	protein_coding	.	1/12	XM_038526378.1:c.-46+18423C>A	.	.	.	.	.	.	.	.	-1	.	SNV	XP_038382306	UU_Cfam_GSD_1.0_ROSY.refSeq.ensformat.gtf.gz
chr1	44702608	chr1-44702608	G	T	1	T	intron_variant	MODIFIER	.	IPCEF1	Transcript	XM_038526379	protein_coding	.	1/11	XM_038526379.1:c.-74+18423C>A	.	.	.	.	.	.	.	.	-1	.	SNV	XP_038382307	UU_Cfam_GSD_1.0_ROSY.refSeq.ensformat.gtf.gz
chr1	44702608	chr1-44702608	G	T	1	T	intron_variant	MODIFIER	.	IPCEF1	Transcript	XM_038526380	protein_coding	.	1/11	XM_038526380.1:c.-74+9765C>A	.	.	.	.	.	.	.	.	-1	.	SNV	XP_038382308	UU_Cfam_GSD_1.0_ROSY.refSeq.ensformat.gtf.gz
chr1	44702608	chr1-44702608	G	T	1	T	intron_variant	MODIFIER	.	IPCEF1	Transcript	XM_038526381	protein_coding	.	1/11	XM_038526381.1:c.-74+11149C>A	.	.	.	.	.	.	.	.	-1	.	SNV	XP_038382309	UU_Cfam_GSD_1.0_ROSY.refSeq.ensformat.gtf.gz
chr1	44702608	chr1-44702608	G	T	1	T	intron_variant	MODIFIER	.	IPCEF1	Transcript	XM_038526382	protein_coding	.	1/10	XM_038526382.1:c.-30+18423C>A	.	.	.	.	.	.	.	.	-1	.	SNV	XP_038382310	UU_Cfam_GSD_1.0_ROSY.refSeq.ensformat.gtf.gz
chr1	44702608	chr1-44702608	G	T	1	T	intron_variant	MODIFIER	.	IPCEF1	Transcript	XM_038526383	protein_coding	.	1/10	XM_038526383.1:c.-30+11149C>A	.	.	.	.	.	.	.	.	-1	.	SNV	XP_038382311	UU_Cfam_GSD_1.0_ROSY.refSeq.ensformat.gtf.gz
chr1	44702608	chr1-44702608	G	T	1	T	intron_variant	MODIFIER	.	IPCEF1	Transcript	XM_038526384	protein_coding	.	1/10	XM_038526384.1:c.-30+9765C>A	.	.	.	.	.	.	.	.	-1	.	SNV	XP_038382312	UU_Cfam_GSD_1.0_ROSY.refSeq.ensformat.gtf.gz
chr1	44702608	chr1-44702608	G	T	1	T	intron_variant	MODIFIER	.	IPCEF1	Transcript	XM_038526385	protein_coding	.	1/11	XM_038526385.1:c.-74+18423C>A	.	.	.	.	.	.	.	.	-1	.	SNV	XP_038382313	UU_Cfam_GSD_1.0_ROSY.refSeq.ensformat.gtf.gz
chr1	44702608	chr1-44702608	G	T	1	T	intron_variant	MODIFIER	.	IPCEF1	Transcript	XM_038526386	protein_coding	.	1/11	XM_038526386.1:c.-74+9765C>A	.	.	.	.	.	.	.	.	-1	.	SNV	XP_038382314	UU_Cfam_GSD_1.0_ROSY.refSeq.ensformat.gtf.gz
chr1	44702608	chr1-44702608	G	T	1	T	intron_variant	MODIFIER	.	IPCEF1	Transcript	XM_038526387	protein_coding	.	1/11	XM_038526387.1:c.-74+11149C>A	.	.	.	.	.	.	.	.	-1	.	SNV	XP_038382315	UU_Cfam_GSD_1.0_ROSY.refSeq.ensformat.gtf.gz
chr1	44702608	chr1-44702608	G	T	1	T	intron_variant	MODIFIER	.	IPCEF1	Transcript	XM_038526388	protein_coding	.	1/10	XM_038526388.1:c.-30+18423C>A	.	.	.	.	.	.	.	.	-1	.	SNV	XP_038382316	UU_Cfam_GSD_1.0_ROSY.refSeq.ensformat.gtf.gz
chr1	44702608	chr1-44702608	G	T	1	T	intron_variant	MODIFIER	.	IPCEF1	Transcript	XM_038526389	protein_coding	.	1/10	XM_038526389.1:c.-30+9765C>A	.	.	.	.	.	.	.	.	-1	.	SNV	XP_038382317	UU_Cfam_GSD_1.0_ROSY.refSeq.ensformat.gtf.gz
chr1	44702608	chr1-44702608	G	T	1	T	intron_variant	MODIFIER	.	IPCEF1	Transcript	XM_038526392	protein_coding	.	1/9	XM_038526392.1:c.-65+18423C>A	.	.	.	.	.	.	.	.	-1	.	SNV	XP_038382320	UU_Cfam_GSD_1.0_ROSY.refSeq.ensformat.gtf.gz
chr1	44702608	chr1-44702608	G	T	1	T	intron_variant	MODIFIER	.	IPCEF1	Transcript	XM_038526394	protein_coding	.	1/11	XM_038526394.1:c.-46+18423C>A	.	.	.	.	.	.	.	.	-1	.	SNV	XP_038382322	UU_Cfam_GSD_1.0_ROSY.refSeq.ensformat.gtf.gz
chr1	44702608	chr1-44702608	G	T	1	T	downstream_gene_variant	MODIFIER	.	LOC119870755	Transcript	XR_005353692	lncRNA	.	.	.	.	.	.	.	.	.	.	4354	1	.	SNV	.	UU_Cfam_GSD_1.0_ROSY.refSeq.ensformat.gtf.gz
chr1	44832618	chr1-44832618	A	T	1	T	intron_variant	MODIFIER	.	CNKSR3	Transcript	XM_038526372	protein_coding	.	1/12	XM_038526372.1:c.52+14177T>A	.	.	.	.	.	.	.	.	-1	.	SNV	XP_038382300	UU_Cfam_GSD_1.0_ROSY.refSeq.ensformat.gtf.gz
chr1	44976574	chr1-44976574	G	GAAGAAAGAAAGAAAGAAAGA	2	AAGAAAGAAAGAAAGAAAGA	intergenic_variant	MODIFIER	.	.	.	.	.	.	.	.	.	.	.	.	.	.	.	.	.	.	insertion	.	.
chr1	45413238	chr1-45413238	G	GTGTA	1	TGTA	intron_variant	MODIFIER	.	TIAM2	Transcript	XM_038526396	protein_coding	.	8/23	XM_038526396.1:c.1548+236_1548+237insGTAT	.	.	.	.	.	.	.	.	1	.	insertion	XP_038382324	UU_Cfam_GSD_1.0_ROSY.refSeq.ensformat.gtf.gz
chr1	45413238	chr1-45413238	G	GTGTA	1	TGTA	intron_variant	MODIFIER	.	TIAM2	Transcript	XM_038526397	protein_coding	.	8/23	XM_038526397.1:c.1533+236_1533+237insGTAT	.	.	.	.	.	.	.	.	1	.	insertion	XP_038382325	UU_Cfam_GSD_1.0_ROSY.refSeq.ensformat.gtf.gz
chr1	45413238	chr1-45413238	G	GTGTA	1	TGTA	intron_variant	MODIFIER	.	TIAM2	Transcript	XM_038526398	protein_coding	.	5/20	XM_038526398.1:c.564+236_564+237insGTAT	.	.	.	.	.	.	.	.	1	.	insertion	XP_038382326	UU_Cfam_GSD_1.0_ROSY.refSeq.ensformat.gtf.gz
chr1	45413238	chr1-45413238	G	GTGTA	1	TGTA	intron_variant	MODIFIER	.	TIAM2	Transcript	XM_038526405	protein_coding	.	11/26	XM_038526405.1:c.2502+236_2502+237insGTAT	.	.	.	.	.	.	.	.	1	.	insertion	XP_038382333	UU_Cfam_GSD_1.0_ROSY.refSeq.ensformat.gtf.gz
chr1	45414741	chr1-45414741	T	TG	1	G	intron_variant	MODIFIER	.	TIAM2	Transcript	XM_038526396	protein_coding	.	9/23	XM_038526396.1:c.1627+1108dup	.	.	.	.	.	.	.	.	1	.	insertion	XP_038382324	UU_Cfam_GSD_1.0_ROSY.refSeq.ensformat.gtf.gz
chr1	45414741	chr1-45414741	T	TG	1	G	intron_variant	MODIFIER	.	TIAM2	Transcript	XM_038526397	protein_coding	.	9/23	XM_038526397.1:c.1612+1108dup	.	.	.	.	.	.	.	.	1	.	insertion	XP_038382325	UU_Cfam_GSD_1.0_ROSY.refSeq.ensformat.gtf.gz
chr1	45414741	chr1-45414741	T	TG	1	G	intron_variant	MODIFIER	.	TIAM2	Transcript	XM_038526398	protein_coding	.	6/20	XM_038526398.1:c.643+1108dup	.	.	.	.	.	.	.	.	1	.	insertion	XP_038382326	UU_Cfam_GSD_1.0_ROSY.refSeq.ensformat.gtf.gz
chr1	45414741	chr1-45414741	T	TG	1	G	intron_variant	MODIFIER	.	TIAM2	Transcript	XM_038526405	protein_coding	.	12/26	XM_038526405.1:c.2581+1108dup	.	.	.	.	.	.	.	.	1	.	insertion	XP_038382333	UU_Cfam_GSD_1.0_ROSY.refSeq.ensformat.gtf.gz
chr1	45430651	chr1-45430651	CA	C	1	-	intron_variant	MODIFIER	.	TIAM2	Transcript	XM_038526396	protein_coding	.	11/23	XM_038526396.1:c.1985-10607del	.	.	.	.	.	.	.	.	1	.	deletion	XP_038382324	UU_Cfam_GSD_1.0_ROSY.refSeq.ensformat.gtf.gz
chr1	45430651	chr1-45430651	CA	C	1	-	intron_variant	MODIFIER	.	TIAM2	Transcript	XM_038526397	protein_coding	.	11/23	XM_038526397.1:c.1970-10607del	.	.	.	.	.	.	.	.	1	.	deletion	XP_038382325	UU_Cfam_GSD_1.0_ROSY.refSeq.ensformat.gtf.gz
chr1	45430651	chr1-45430651	CA	C	1	-	intron_variant	MODIFIER	.	TIAM2	Transcript	XM_038526398	protein_coding	.	8/20	XM_038526398.1:c.1001-10607del	.	.	.	.	.	.	.	.	1	.	deletion	XP_038382326	UU_Cfam_GSD_1.0_ROSY.refSeq.ensformat.gtf.gz
chr1	45430651	chr1-45430651	CA	C	1	-	intron_variant	MODIFIER	.	TIAM2	Transcript	XM_038526405	protein_coding	.	14/26	XM_038526405.1:c.2939-10607del	.	.	.	.	.	.	.	.	1	.	deletion	XP_038382333	UU_Cfam_GSD_1.0_ROSY.refSeq.ensformat.gtf.gz
chr1	46063089	chr1-46063089	C	T	1	T	intergenic_variant	MODIFIER	.	.	.	.	.	.	.	.	.	.	.	.	.	.	.	.	.	.	SNV	.	.
chr1	46159396	chr1-46159396	T	TCA	2	CA	intergenic_variant	MODIFIER	.	.	.	.	.	.	.	.	.	.	.	.	.	.	.	.	.	.	insertion	.	.
chr1	46330954	chr1-46330954	G	T	1	T	intergenic_variant	MODIFIER	.	.	.	.	.	.	.	.	.	.	.	.	.	.	.	.	.	.	SNV	.	.
chr1	46330982	chr1-46330982	G	A	1	A	intergenic_variant	MODIFIER	.	.	.	.	.	.	.	.	.	.	.	.	.	.	.	.	.	.	SNV	.	.
chr1	46381147	chr1-46381147	C	T	1	T	intergenic_variant	MODIFIER	.	.	.	.	.	.	.	.	.	.	.	.	.	.	.	.	.	.	SNV	.	.
chr1	46546014	chr1-46546014	G	A	1	A	intergenic_variant	MODIFIER	.	.	.	.	.	.	.	.	.	.	.	.	.	.	.	.	.	.	SNV	.	.
chr1	46592157	chr1-46592157	T	G	1	G	intergenic_variant	MODIFIER	.	.	.	.	.	.	.	.	.	.	.	.	.	.	.	.	.	.	SNV	.	.
chr1	46720372	chr1-46720372	CTGT	C	1	-	intergenic_variant	MODIFIER	.	.	.	.	.	.	.	.	.	.	.	.	.	.	.	.	.	.	deletion	.	.
chr1	46720376	chr1-46720376	A	AAGG	1	AGG	intergenic_variant	MODIFIER	.	.	.	.	.	.	.	.	.	.	.	.	.	.	.	.	.	.	insertion	.	.
chr1	46745517	chr1-46745517	T	G	1	G	intergenic_variant	MODIFIER	.	.	.	.	.	.	.	.	.	.	.	.	.	.	.	.	.	.	SNV	.	.
chr1	46985860	chr1-46985860	G	A	1	A	intron_variant	MODIFIER	.	ARID1B	Transcript	XM_038526412	protein_coding	.	3/21	XM_038526412.1:c.2289+4313G>A	.	.	.	.	.	.	.	.	1	.	SNV	XP_038382340	UU_Cfam_GSD_1.0_ROSY.refSeq.ensformat.gtf.gz
chr1	46985860	chr1-46985860	G	A	1	A	intron_variant	MODIFIER	.	ARID1B	Transcript	XM_038526413	protein_coding	.	3/21	XM_038526413.1:c.2289+4313G>A	.	.	.	.	.	.	.	.	1	.	SNV	XP_038382341	UU_Cfam_GSD_1.0_ROSY.refSeq.ensformat.gtf.gz
chr1	46985860	chr1-46985860	G	A	1	A	intron_variant	MODIFIER	.	ARID1B	Transcript	XM_038526414	protein_coding	.	3/21	XM_038526414.1:c.2289+4313G>A	.	.	.	.	.	.	.	.	1	.	SNV	XP_038382342	UU_Cfam_GSD_1.0_ROSY.refSeq.ensformat.gtf.gz
chr1	46985860	chr1-46985860	G	A	1	A	intron_variant	MODIFIER	.	ARID1B	Transcript	XM_038526415	protein_coding	.	3/20	XM_038526415.1:c.2289+4313G>A	.	.	.	.	.	.	.	.	1	.	SNV	XP_038382343	UU_Cfam_GSD_1.0_ROSY.refSeq.ensformat.gtf.gz
chr1	46985860	chr1-46985860	G	A	1	A	intron_variant	MODIFIER	.	ARID1B	Transcript	XM_038526416	protein_coding	.	3/20	XM_038526416.1:c.2289+4313G>A	.	.	.	.	.	.	.	.	1	.	SNV	XP_038382344	UU_Cfam_GSD_1.0_ROSY.refSeq.ensformat.gtf.gz
chr1	46985860	chr1-46985860	G	A	1	A	intron_variant	MODIFIER	.	ARID1B	Transcript	XM_038526417	protein_coding	.	3/20	XM_038526417.1:c.2289+4313G>A	.	.	.	.	.	.	.	.	1	.	SNV	XP_038382345	UU_Cfam_GSD_1.0_ROSY.refSeq.ensformat.gtf.gz
chr1	46985860	chr1-46985860	G	A	1	A	intron_variant	MODIFIER	.	ARID1B	Transcript	XM_038526418	protein_coding	.	3/19	XM_038526418.1:c.2289+4313G>A	.	.	.	.	.	.	.	.	1	.	SNV	XP_038382346	UU_Cfam_GSD_1.0_ROSY.refSeq.ensformat.gtf.gz
chr1	46985860	chr1-46985860	G	A	1	A	intron_variant	MODIFIER	.	ARID1B	Transcript	XM_038526419	protein_coding	.	3/20	XM_038526419.1:c.2289+4313G>A	.	.	.	.	.	.	.	.	1	.	SNV	XP_038382347	UU_Cfam_GSD_1.0_ROSY.refSeq.ensformat.gtf.gz
chr1	46985860	chr1-46985860	G	A	1	A	intron_variant	MODIFIER	.	ARID1B	Transcript	XM_038526420	protein_coding	.	3/20	XM_038526420.1:c.2289+4313G>A	.	.	.	.	.	.	.	.	1	.	SNV	XP_038382348	UU_Cfam_GSD_1.0_ROSY.refSeq.ensformat.gtf.gz
chr1	46985860	chr1-46985860	G	A	1	A	intron_variant	MODIFIER	.	ARID1B	Transcript	XM_038526421	protein_coding	.	3/18	XM_038526421.1:c.2289+4313G>A	.	.	.	.	.	.	.	.	1	.	SNV	XP_038382349	UU_Cfam_GSD_1.0_ROSY.refSeq.ensformat.gtf.gz
chr1	47030573	chr1-47030573	G	A	1	A	intron_variant	MODIFIER	.	ARID1B	Transcript	XM_038526412	protein_coding	.	4/21	XM_038526412.1:c.2400+17759G>A	.	.	.	.	.	.	.	.	1	.	SNV	XP_038382340	UU_Cfam_GSD_1.0_ROSY.refSeq.ensformat.gtf.gz
chr1	47030573	chr1-47030573	G	A	1	A	intron_variant	MODIFIER	.	ARID1B	Transcript	XM_038526413	protein_coding	.	4/21	XM_038526413.1:c.2400+17759G>A	.	.	.	.	.	.	.	.	1	.	SNV	XP_038382341	UU_Cfam_GSD_1.0_ROSY.refSeq.ensformat.gtf.gz
chr1	47030573	chr1-47030573	G	A	1	A	intron_variant	MODIFIER	.	ARID1B	Transcript	XM_038526414	protein_coding	.	4/21	XM_038526414.1:c.2400+17759G>A	.	.	.	.	.	.	.	.	1	.	SNV	XP_038382342	UU_Cfam_GSD_1.0_ROSY.refSeq.ensformat.gtf.gz
chr1	47030573	chr1-47030573	G	A	1	A	intron_variant	MODIFIER	.	ARID1B	Transcript	XM_038526415	protein_coding	.	4/20	XM_038526415.1:c.2400+17759G>A	.	.	.	.	.	.	.	.	1	.	SNV	XP_038382343	UU_Cfam_GSD_1.0_ROSY.refSeq.ensformat.gtf.gz
chr1	47030573	chr1-47030573	G	A	1	A	intron_variant	MODIFIER	.	ARID1B	Transcript	XM_038526416	protein_coding	.	4/20	XM_038526416.1:c.2400+17759G>A	.	.	.	.	.	.	.	.	1	.	SNV	XP_038382344	UU_Cfam_GSD_1.0_ROSY.refSeq.ensformat.gtf.gz
chr1	47030573	chr1-47030573	G	A	1	A	intron_variant	MODIFIER	.	ARID1B	Transcript	XM_038526417	protein_coding	.	4/20	XM_038526417.1:c.2400+17759G>A	.	.	.	.	.	.	.	.	1	.	SNV	XP_038382345	UU_Cfam_GSD_1.0_ROSY.refSeq.ensformat.gtf.gz
chr1	47030573	chr1-47030573	G	A	1	A	intron_variant	MODIFIER	.	ARID1B	Transcript	XM_038526418	protein_coding	.	4/19	XM_038526418.1:c.2400+17759G>A	.	.	.	.	.	.	.	.	1	.	SNV	XP_038382346	UU_Cfam_GSD_1.0_ROSY.refSeq.ensformat.gtf.gz
chr1	47030573	chr1-47030573	G	A	1	A	intron_variant	MODIFIER	.	ARID1B	Transcript	XM_038526419	protein_coding	.	4/20	XM_038526419.1:c.2400+17759G>A	.	.	.	.	.	.	.	.	1	.	SNV	XP_038382347	UU_Cfam_GSD_1.0_ROSY.refSeq.ensformat.gtf.gz
chr1	47030573	chr1-47030573	G	A	1	A	intron_variant	MODIFIER	.	ARID1B	Transcript	XM_038526420	protein_coding	.	4/20	XM_038526420.1:c.2400+17759G>A	.	.	.	.	.	.	.	.	1	.	SNV	XP_038382348	UU_Cfam_GSD_1.0_ROSY.refSeq.ensformat.gtf.gz
chr1	47030573	chr1-47030573	G	A	1	A	intron_variant	MODIFIER	.	ARID1B	Transcript	XM_038526421	protein_coding	.	4/18	XM_038526421.1:c.2400+17759G>A	.	.	.	.	.	.	.	.	1	.	SNV	XP_038382349	UU_Cfam_GSD_1.0_ROSY.refSeq.ensformat.gtf.gz
chr1	47091834	chr1-47091834	G	A	1	A	intron_variant	MODIFIER	.	ARID1B	Transcript	XM_038526412	protein_coding	.	4/21	XM_038526412.1:c.2401-20670G>A	.	.	.	.	.	.	.	.	1	.	SNV	XP_038382340	UU_Cfam_GSD_1.0_ROSY.refSeq.ensformat.gtf.gz
chr1	47091834	chr1-47091834	G	A	1	A	intron_variant	MODIFIER	.	ARID1B	Transcript	XM_038526413	protein_coding	.	4/21	XM_038526413.1:c.2401-20670G>A	.	.	.	.	.	.	.	.	1	.	SNV	XP_038382341	UU_Cfam_GSD_1.0_ROSY.refSeq.ensformat.gtf.gz
chr1	47091834	chr1-47091834	G	A	1	A	intron_variant	MODIFIER	.	ARID1B	Transcript	XM_038526414	protein_coding	.	4/21	XM_038526414.1:c.2401-20670G>A	.	.	.	.	.	.	.	.	1	.	SNV	XP_038382342	UU_Cfam_GSD_1.0_ROSY.refSeq.ensformat.gtf.gz
chr1	47091834	chr1-47091834	G	A	1	A	intron_variant	MODIFIER	.	ARID1B	Transcript	XM_038526415	protein_coding	.	4/20	XM_038526415.1:c.2401-69427G>A	.	.	.	.	.	.	.	.	1	.	SNV	XP_038382343	UU_Cfam_GSD_1.0_ROSY.refSeq.ensformat.gtf.gz
chr1	47091834	chr1-47091834	G	A	1	A	intron_variant	MODIFIER	.	ARID1B	Transcript	XM_038526416	protein_coding	.	4/20	XM_038526416.1:c.2401-20670G>A	.	.	.	.	.	.	.	.	1	.	SNV	XP_038382344	UU_Cfam_GSD_1.0_ROSY.refSeq.ensformat.gtf.gz
chr1	47091834	chr1-47091834	G	A	1	A	intron_variant	MODIFIER	.	ARID1B	Transcript	XM_038526417	protein_coding	.	4/20	XM_038526417.1:c.2401-20670G>A	.	.	.	.	.	.	.	.	1	.	SNV	XP_038382345	UU_Cfam_GSD_1.0_ROSY.refSeq.ensformat.gtf.gz
chr1	47091834	chr1-47091834	G	A	1	A	intron_variant	MODIFIER	.	ARID1B	Transcript	XM_038526418	protein_coding	.	4/19	XM_038526418.1:c.2401-69427G>A	.	.	.	.	.	.	.	.	1	.	SNV	XP_038382346	UU_Cfam_GSD_1.0_ROSY.refSeq.ensformat.gtf.gz
chr1	47091834	chr1-47091834	G	A	1	A	intron_variant	MODIFIER	.	ARID1B	Transcript	XM_038526419	protein_coding	.	4/20	XM_038526419.1:c.2401-20670G>A	.	.	.	.	.	.	.	.	1	.	SNV	XP_038382347	UU_Cfam_GSD_1.0_ROSY.refSeq.ensformat.gtf.gz
chr1	47091834	chr1-47091834	G	A	1	A	intron_variant	MODIFIER	.	ARID1B	Transcript	XM_038526420	protein_coding	.	4/20	XM_038526420.1:c.2401-20670G>A	.	.	.	.	.	.	.	.	1	.	SNV	XP_038382348	UU_Cfam_GSD_1.0_ROSY.refSeq.ensformat.gtf.gz
chr1	47091834	chr1-47091834	G	A	1	A	intron_variant	MODIFIER	.	ARID1B	Transcript	XM_038526421	protein_coding	.	4/18	XM_038526421.1:c.2401-69427G>A	.	.	.	.	.	.	.	.	1	.	SNV	XP_038382349	UU_Cfam_GSD_1.0_ROSY.refSeq.ensformat.gtf.gz
chr1	47170543	chr1-47170543	G	A	1	A	intron_variant	MODIFIER	.	ARID1B	Transcript	XM_038526412	protein_coding	.	6/21	XM_038526412.1:c.2686+9039G>A	.	.	.	.	.	.	.	.	1	.	SNV	XP_038382340	UU_Cfam_GSD_1.0_ROSY.refSeq.ensformat.gtf.gz
chr1	47170543	chr1-47170543	G	A	1	A	intron_variant	MODIFIER	.	ARID1B	Transcript	XM_038526413	protein_coding	.	6/21	XM_038526413.1:c.2686+9039G>A	.	.	.	.	.	.	.	.	1	.	SNV	XP_038382341	UU_Cfam_GSD_1.0_ROSY.refSeq.ensformat.gtf.gz
chr1	47170543	chr1-47170543	G	A	1	A	intron_variant	MODIFIER	.	ARID1B	Transcript	XM_038526414	protein_coding	.	6/21	XM_038526414.1:c.2686+9039G>A	.	.	.	.	.	.	.	.	1	.	SNV	XP_038382342	UU_Cfam_GSD_1.0_ROSY.refSeq.ensformat.gtf.gz
chr1	47170543	chr1-47170543	G	A	1	A	intron_variant	MODIFIER	.	ARID1B	Transcript	XM_038526415	protein_coding	.	5/20	XM_038526415.1:c.2644+9039G>A	.	.	.	.	.	.	.	.	1	.	SNV	XP_038382343	UU_Cfam_GSD_1.0_ROSY.refSeq.ensformat.gtf.gz
chr1	47170543	chr1-47170543	G	A	1	A	intron_variant	MODIFIER	.	ARID1B	Transcript	XM_038526416	protein_coding	.	6/20	XM_038526416.1:c.2686+9039G>A	.	.	.	.	.	.	.	.	1	.	SNV	XP_038382344	UU_Cfam_GSD_1.0_ROSY.refSeq.ensformat.gtf.gz
chr1	47170543	chr1-47170543	G	A	1	A	intron_variant	MODIFIER	.	ARID1B	Transcript	XM_038526417	protein_coding	.	6/20	XM_038526417.1:c.2686+9039G>A	.	.	.	.	.	.	.	.	1	.	SNV	XP_038382345	UU_Cfam_GSD_1.0_ROSY.refSeq.ensformat.gtf.gz
chr1	47170543	chr1-47170543	G	A	1	A	intron_variant	MODIFIER	.	ARID1B	Transcript	XM_038526418	protein_coding	.	5/19	XM_038526418.1:c.2644+9039G>A	.	.	.	.	.	.	.	.	1	.	SNV	XP_038382346	UU_Cfam_GSD_1.0_ROSY.refSeq.ensformat.gtf.gz
chr1	47170543	chr1-47170543	G	A	1	A	intron_variant	MODIFIER	.	ARID1B	Transcript	XM_038526419	protein_coding	.	6/20	XM_038526419.1:c.2686+9039G>A	.	.	.	.	.	.	.	.	1	.	SNV	XP_038382347	UU_Cfam_GSD_1.0_ROSY.refSeq.ensformat.gtf.gz
chr1	47170543	chr1-47170543	G	A	1	A	intron_variant	MODIFIER	.	ARID1B	Transcript	XM_038526420	protein_coding	.	6/20	XM_038526420.1:c.2686+9039G>A	.	.	.	.	.	.	.	.	1	.	SNV	XP_038382348	UU_Cfam_GSD_1.0_ROSY.refSeq.ensformat.gtf.gz
chr1	47170543	chr1-47170543	G	A	1	A	intron_variant	MODIFIER	.	ARID1B	Transcript	XM_038526421	protein_coding	.	5/18	XM_038526421.1:c.2644+9039G>A	.	.	.	.	.	.	.	.	1	.	SNV	XP_038382349	UU_Cfam_GSD_1.0_ROSY.refSeq.ensformat.gtf.gz
chr1	47229257	chr1-47229257	T	TTAAAACAAAGCAAAAAAACAAAAAAACAAAAAAAAAAAAAAAA	1	TAAAACAAAGCAAAAAAACAAAAAAACAAAAAAAAAAAAAAAA	intron_variant	MODIFIER	.	ARID1B	Transcript	XM_038526412	protein_coding	.	9/21	XM_038526412.1:c.3284+804_3284+805insAAAAAACAAAAAAACAAAAAAAAAAAAAAAATAAAACAAAGCA	.	.	.	.	.	.	.	.	1	.	insertion	XP_038382340	UU_Cfam_GSD_1.0_ROSY.refSeq.ensformat.gtf.gz
chr1	47229257	chr1-47229257	T	TTAAAACAAAGCAAAAAAACAAAAAAACAAAAAAAAAAAAAAAA	1	TAAAACAAAGCAAAAAAACAAAAAAACAAAAAAAAAAAAAAAA	intron_variant	MODIFIER	.	ARID1B	Transcript	XM_038526413	protein_coding	.	9/21	XM_038526413.1:c.3284+804_3284+805insAAAAAACAAAAAAACAAAAAAAAAAAAAAAATAAAACAAAGCA	.	.	.	.	.	.	.	.	1	.	insertion	XP_038382341	UU_Cfam_GSD_1.0_ROSY.refSeq.ensformat.gtf.gz
chr1	47229257	chr1-47229257	T	TTAAAACAAAGCAAAAAAACAAAAAAACAAAAAAAAAAAAAAAA	1	TAAAACAAAGCAAAAAAACAAAAAAACAAAAAAAAAAAAAAAA	intron_variant	MODIFIER	.	ARID1B	Transcript	XM_038526414	protein_coding	.	9/21	XM_038526414.1:c.3284+804_3284+805insAAAAAACAAAAAAACAAAAAAAAAAAAAAAATAAAACAAAGCA	.	.	.	.	.	.	.	.	1	.	insertion	XP_038382342	UU_Cfam_GSD_1.0_ROSY.refSeq.ensformat.gtf.gz
chr1	47229257	chr1-47229257	T	TTAAAACAAAGCAAAAAAACAAAAAAACAAAAAAAAAAAAAAAA	1	TAAAACAAAGCAAAAAAACAAAAAAACAAAAAAAAAAAAAAAA	intron_variant	MODIFIER	.	ARID1B	Transcript	XM_038526415	protein_coding	.	8/20	XM_038526415.1:c.3242+804_3242+805insAAAAAACAAAAAAACAAAAAAAAAAAAAAAATAAAACAAAGCA	.	.	.	.	.	.	.	.	1	.	insertion	XP_038382343	UU_Cfam_GSD_1.0_ROSY.refSeq.ensformat.gtf.gz
chr1	47229257	chr1-47229257	T	TTAAAACAAAGCAAAAAAACAAAAAAACAAAAAAAAAAAAAAAA	1	TAAAACAAAGCAAAAAAACAAAAAAACAAAAAAAAAAAAAAAA	intron_variant	MODIFIER	.	ARID1B	Transcript	XM_038526416	protein_coding	.	9/20	XM_038526416.1:c.3284+804_3284+805insAAAAAACAAAAAAACAAAAAAAAAAAAAAAATAAAACAAAGCA	.	.	.	.	.	.	.	.	1	.	insertion	XP_038382344	UU_Cfam_GSD_1.0_ROSY.refSeq.ensformat.gtf.gz
chr1	47229257	chr1-47229257	T	TTAAAACAAAGCAAAAAAACAAAAAAACAAAAAAAAAAAAAAAA	1	TAAAACAAAGCAAAAAAACAAAAAAACAAAAAAAAAAAAAAAA	intron_variant	MODIFIER	.	ARID1B	Transcript	XM_038526417	protein_coding	.	9/20	XM_038526417.1:c.3284+804_3284+805insAAAAAACAAAAAAACAAAAAAAAAAAAAAAATAAAACAAAGCA	.	.	.	.	.	.	.	.	1	.	insertion	XP_038382345	UU_Cfam_GSD_1.0_ROSY.refSeq.ensformat.gtf.gz
chr1	47229257	chr1-47229257	T	TTAAAACAAAGCAAAAAAACAAAAAAACAAAAAAAAAAAAAAAA	1	TAAAACAAAGCAAAAAAACAAAAAAACAAAAAAAAAAAAAAAA	intron_variant	MODIFIER	.	ARID1B	Transcript	XM_038526418	protein_coding	.	8/19	XM_038526418.1:c.3242+804_3242+805insAAAAAACAAAAAAACAAAAAAAAAAAAAAAATAAAACAAAGCA	.	.	.	.	.	.	.	.	1	.	insertion	XP_038382346	UU_Cfam_GSD_1.0_ROSY.refSeq.ensformat.gtf.gz
chr1	47229257	chr1-47229257	T	TTAAAACAAAGCAAAAAAACAAAAAAACAAAAAAAAAAAAAAAA	1	TAAAACAAAGCAAAAAAACAAAAAAACAAAAAAAAAAAAAAAA	intron_variant	MODIFIER	.	ARID1B	Transcript	XM_038526419	protein_coding	.	9/20	XM_038526419.1:c.3284+804_3284+805insAAAAAACAAAAAAACAAAAAAAAAAAAAAAATAAAACAAAGCA	.	.	.	.	.	.	.	.	1	.	insertion	XP_038382347	UU_Cfam_GSD_1.0_ROSY.refSeq.ensformat.gtf.gz
chr1	47229257	chr1-47229257	T	TTAAAACAAAGCAAAAAAACAAAAAAACAAAAAAAAAAAAAAAA	1	TAAAACAAAGCAAAAAAACAAAAAAACAAAAAAAAAAAAAAAA	intron_variant	MODIFIER	.	ARID1B	Transcript	XM_038526420	protein_coding	.	8/20	XM_038526420.1:c.3104+804_3104+805insAAAAAACAAAAAAACAAAAAAAAAAAAAAAATAAAACAAAGCA	.	.	.	.	.	.	.	.	1	.	insertion	XP_038382348	UU_Cfam_GSD_1.0_ROSY.refSeq.ensformat.gtf.gz
chr1	47229257	chr1-47229257	T	TTAAAACAAAGCAAAAAAACAAAAAAACAAAAAAAAAAAAAAAA	1	TAAAACAAAGCAAAAAAACAAAAAAACAAAAAAAAAAAAAAAA	intron_variant	MODIFIER	.	ARID1B	Transcript	XM_038526421	protein_coding	.	8/18	XM_038526421.1:c.3242+804_3242+805insAAAAAACAAAAAAACAAAAAAAAAAAAAAAATAAAACAAAGCA	.	.	.	.	.	.	.	.	1	.	insertion	XP_038382349	UU_Cfam_GSD_1.0_ROSY.refSeq.ensformat.gtf.gz
chr1	47252718	chr1-47252718	A	C	1	C	splice_region_variant&intron_variant	LOW	.	ARID1B	Transcript	XM_038526412	protein_coding	.	12/21	XM_038526412.1:c.3669+3A>C	.	.	.	.	.	.	.	.	1	.	SNV	XP_038382340	UU_Cfam_GSD_1.0_ROSY.refSeq.ensformat.gtf.gz
chr1	47252718	chr1-47252718	A	C	1	C	splice_region_variant&intron_variant	LOW	.	ARID1B	Transcript	XM_038526413	protein_coding	.	12/21	XM_038526413.1:c.3669+3A>C	.	.	.	.	.	.	.	.	1	.	SNV	XP_038382341	UU_Cfam_GSD_1.0_ROSY.refSeq.ensformat.gtf.gz
chr1	47252718	chr1-47252718	A	C	1	C	splice_region_variant&intron_variant	LOW	.	ARID1B	Transcript	XM_038526414	protein_coding	.	12/21	XM_038526414.1:c.3651+3A>C	.	.	.	.	.	.	.	.	1	.	SNV	XP_038382342	UU_Cfam_GSD_1.0_ROSY.refSeq.ensformat.gtf.gz
chr1	47252718	chr1-47252718	A	C	1	C	splice_region_variant&intron_variant	LOW	.	ARID1B	Transcript	XM_038526415	protein_coding	.	11/20	XM_038526415.1:c.3627+3A>C	.	.	.	.	.	.	.	.	1	.	SNV	XP_038382343	UU_Cfam_GSD_1.0_ROSY.refSeq.ensformat.gtf.gz
chr1	47252718	chr1-47252718	A	C	1	C	splice_region_variant&intron_variant	LOW	.	ARID1B	Transcript	XM_038526416	protein_coding	.	11/20	XM_038526416.1:c.3540+3A>C	.	.	.	.	.	.	.	.	1	.	SNV	XP_038382344	UU_Cfam_GSD_1.0_ROSY.refSeq.ensformat.gtf.gz
chr1	47252718	chr1-47252718	A	C	1	C	splice_region_variant&intron_variant	LOW	.	ARID1B	Transcript	XM_038526417	protein_coding	.	12/20	XM_038526417.1:c.3669+3A>C	.	.	.	.	.	.	.	.	1	.	SNV	XP_038382345	UU_Cfam_GSD_1.0_ROSY.refSeq.ensformat.gtf.gz
chr1	47252718	chr1-47252718	A	C	1	C	splice_region_variant&intron_variant	LOW	.	ARID1B	Transcript	XM_038526418	protein_coding	.	10/19	XM_038526418.1:c.3498+3A>C	.	.	.	.	.	.	.	.	1	.	SNV	XP_038382346	UU_Cfam_GSD_1.0_ROSY.refSeq.ensformat.gtf.gz
chr1	47252718	chr1-47252718	A	C	1	C	splice_region_variant&intron_variant	LOW	.	ARID1B	Transcript	XM_038526419	protein_coding	.	12/20	XM_038526419.1:c.3651+3A>C	.	.	.	.	.	.	.	.	1	.	SNV	XP_038382347	UU_Cfam_GSD_1.0_ROSY.refSeq.ensformat.gtf.gz
chr1	47252718	chr1-47252718	A	C	1	C	splice_region_variant&intron_variant	LOW	.	ARID1B	Transcript	XM_038526420	protein_coding	.	11/20	XM_038526420.1:c.3489+3A>C	.	.	.	.	.	.	.	.	1	.	SNV	XP_038382348	UU_Cfam_GSD_1.0_ROSY.refSeq.ensformat.gtf.gz
chr1	47252718	chr1-47252718	A	C	1	C	splice_region_variant&intron_variant	LOW	.	ARID1B	Transcript	XM_038526421	protein_coding	.	10/18	XM_038526421.1:c.3498+3A>C	.	.	.	.	.	.	.	.	1	.	SNV	XP_038382349	UU_Cfam_GSD_1.0_ROSY.refSeq.ensformat.gtf.gz
chr1	47334881	chr1-47334881	G	A	2	A	intergenic_variant	MODIFIER	.	.	.	.	.	.	.	.	.	.	.	.	.	.	.	.	.	.	SNV	.	.
chr1	47339561	chr1-47339561	G	T	1	T	downstream_gene_variant	MODIFIER	.	LOC119870146	Transcript	XM_038525485	protein_coding	.	.	.	.	.	.	.	.	.	.	3777	-1	.	SNV	XP_038381413	UU_Cfam_GSD_1.0_ROSY.refSeq.ensformat.gtf.gz
chr1	47340276	chr1-47340276	G	T	1	T	downstream_gene_variant	MODIFIER	.	LOC119870146	Transcript	XM_038525485	protein_coding	.	.	.	.	.	.	.	.	.	.	3062	-1	.	SNV	XP_038381413	UU_Cfam_GSD_1.0_ROSY.refSeq.ensformat.gtf.gz
chr1	47970127	chr1-47970127	C	CCTCCGCCTGCCTCTCTCCTTCTCAAAA	2	CTCCGCCTGCCTCTCTCCTTCTCAAAA	downstream_gene_variant	MODIFIER	.	LOC111090679	Transcript	XR_005353734	lncRNA	.	.	.	.	.	.	.	.	.	.	4887	-1	.	insertion	.	UU_Cfam_GSD_1.0_ROSY.refSeq.ensformat.gtf.gz
chr1	48160844	chr1-48160844	C	CCTACCTAAGTTATATAATTTGGGGGCTCTGAAGGCCATTCTGACA	2	CTACCTAAGTTATATAATTTGGGGGCTCTGAAGGCCATTCTGACA	upstream_gene_variant	MODIFIER	.	LOC119875963	Transcript	XM_038526435	protein_coding	.	.	.	.	.	.	.	.	.	.	1205	1	.	insertion	XP_038382363	UU_Cfam_GSD_1.0_ROSY.refSeq.ensformat.gtf.gz
chr1	48160844	chr1-48160844	C	CCTACCTAAGTTATATAATTTGGGGGCTCTGAAGGCCATTCTGACA	2	CTACCTAAGTTATATAATTTGGGGGCTCTGAAGGCCATTCTGACA	upstream_gene_variant	MODIFIER	.	GTF2H5	Transcript	XM_038526436	protein_coding	.	.	.	.	.	.	.	.	.	.	4175	1	.	insertion	XP_038382364	UU_Cfam_GSD_1.0_ROSY.refSeq.ensformat.gtf.gz
chr1	48160844	chr1-48160844	C	CCTACCTAAGTTATATAATTTGGGGGCTCTGAAGGCCATTCTGACA	2	CTACCTAAGTTATATAATTTGGGGGCTCTGAAGGCCATTCTGACA	upstream_gene_variant	MODIFIER	.	GTF2H5	Transcript	XM_038526437	protein_coding	.	.	.	.	.	.	.	.	.	.	4339	1	.	insertion	XP_038382365	UU_Cfam_GSD_1.0_ROSY.refSeq.ensformat.gtf.gz
chr1	48160844	chr1-48160844	C	CCTACCTAAGTTATATAATTTGGGGGCTCTGAAGGCCATTCTGACA	2	CTACCTAAGTTATATAATTTGGGGGCTCTGAAGGCCATTCTGACA	upstream_gene_variant	MODIFIER	.	GTF2H5	Transcript	XM_038526438	protein_coding	.	.	.	.	.	.	.	.	.	.	4341	1	.	insertion	XP_038382366	UU_Cfam_GSD_1.0_ROSY.refSeq.ensformat.gtf.gz
chr1	48229412	chr1-48229412	T	C	1	C	intron_variant	MODIFIER	.	TULP4	Transcript	XM_038526439	protein_coding	.	1/15	XM_038526439.1:c.-1995+6176T>C	.	.	.	.	.	.	.	.	1	.	SNV	XP_038382367	UU_Cfam_GSD_1.0_ROSY.refSeq.ensformat.gtf.gz
chr1	48229412	chr1-48229412	T	C	1	C	intron_variant	MODIFIER	.	TULP4	Transcript	XM_038526441	protein_coding	.	2/16	XM_038526441.1:c.-1995+5223T>C	.	.	.	.	.	.	.	.	1	.	SNV	XP_038382369	UU_Cfam_GSD_1.0_ROSY.refSeq.ensformat.gtf.gz
chr1	48229412	chr1-48229412	T	C	1	C	intron_variant	MODIFIER	.	TULP4	Transcript	XM_038526443	protein_coding	.	1/14	XM_038526443.1:c.-1995+6176T>C	.	.	.	.	.	.	.	.	1	.	SNV	XP_038382371	UU_Cfam_GSD_1.0_ROSY.refSeq.ensformat.gtf.gz
chr1	48268168	chr1-48268168	C	A	1	A	intron_variant	MODIFIER	.	TULP4	Transcript	XM_038526439	protein_coding	.	1/15	XM_038526439.1:c.-1994-14697C>A	.	.	.	.	.	.	.	.	1	.	SNV	XP_038382367	UU_Cfam_GSD_1.0_ROSY.refSeq.ensformat.gtf.gz
chr1	48268168	chr1-48268168	C	A	1	A	intron_variant	MODIFIER	.	TULP4	Transcript	XM_038526440	protein_coding	.	1/15	XM_038526440.1:c.-1994-14697C>A	.	.	.	.	.	.	.	.	1	.	SNV	XP_038382368	UU_Cfam_GSD_1.0_ROSY.refSeq.ensformat.gtf.gz
chr1	48268168	chr1-48268168	C	A	1	A	intron_variant	MODIFIER	.	TULP4	Transcript	XM_038526441	protein_coding	.	2/16	XM_038526441.1:c.-1994-14697C>A	.	.	.	.	.	.	.	.	1	.	SNV	XP_038382369	UU_Cfam_GSD_1.0_ROSY.refSeq.ensformat.gtf.gz
chr1	48268168	chr1-48268168	C	A	1	A	intron_variant	MODIFIER	.	TULP4	Transcript	XM_038526442	protein_coding	.	1/15	XM_038526442.1:c.-1995+13002C>A	.	.	.	.	.	.	.	.	1	.	SNV	XP_038382370	UU_Cfam_GSD_1.0_ROSY.refSeq.ensformat.gtf.gz
chr1	48268168	chr1-48268168	C	A	1	A	intron_variant	MODIFIER	.	TULP4	Transcript	XM_038526443	protein_coding	.	1/14	XM_038526443.1:c.-1994-14697C>A	.	.	.	.	.	.	.	.	1	.	SNV	XP_038382371	UU_Cfam_GSD_1.0_ROSY.refSeq.ensformat.gtf.gz
chr1	48305563	chr1-48305563	G	A	1	A	intron_variant	MODIFIER	.	TULP4	Transcript	XM_038526439	protein_coding	.	2/15	XM_038526439.1:c.252+20453G>A	.	.	.	.	.	.	.	.	1	.	SNV	XP_038382367	UU_Cfam_GSD_1.0_ROSY.refSeq.ensformat.gtf.gz
chr1	48305563	chr1-48305563	G	A	1	A	intron_variant	MODIFIER	.	TULP4	Transcript	XM_038526440	protein_coding	.	2/15	XM_038526440.1:c.252+20453G>A	.	.	.	.	.	.	.	.	1	.	SNV	XP_038382368	UU_Cfam_GSD_1.0_ROSY.refSeq.ensformat.gtf.gz
chr1	48305563	chr1-48305563	G	A	1	A	intron_variant	MODIFIER	.	TULP4	Transcript	XM_038526441	protein_coding	.	3/16	XM_038526441.1:c.252+20453G>A	.	.	.	.	.	.	.	.	1	.	SNV	XP_038382369	UU_Cfam_GSD_1.0_ROSY.refSeq.ensformat.gtf.gz
chr1	48305563	chr1-48305563	G	A	1	A	intron_variant	MODIFIER	.	TULP4	Transcript	XM_038526442	protein_coding	.	2/15	XM_038526442.1:c.252+20453G>A	.	.	.	.	.	.	.	.	1	.	SNV	XP_038382370	UU_Cfam_GSD_1.0_ROSY.refSeq.ensformat.gtf.gz
chr1	48305563	chr1-48305563	G	A	1	A	intron_variant	MODIFIER	.	TULP4	Transcript	XM_038526443	protein_coding	.	2/14	XM_038526443.1:c.252+20453G>A	.	.	.	.	.	.	.	.	1	.	SNV	XP_038382371	UU_Cfam_GSD_1.0_ROSY.refSeq.ensformat.gtf.gz
chr1	48313071	chr1-48313071	T	TGCC	1	GCC	intron_variant	MODIFIER	.	TULP4	Transcript	XM_038526439	protein_coding	.	2/15	XM_038526439.1:c.252+27961_252+27962insGCC	.	.	.	.	.	.	.	.	1	.	insertion	XP_038382367	UU_Cfam_GSD_1.0_ROSY.refSeq.ensformat.gtf.gz
chr1	48313071	chr1-48313071	T	TGCC	1	GCC	intron_variant	MODIFIER	.	TULP4	Transcript	XM_038526440	protein_coding	.	2/15	XM_038526440.1:c.252+27961_252+27962insGCC	.	.	.	.	.	.	.	.	1	.	insertion	XP_038382368	UU_Cfam_GSD_1.0_ROSY.refSeq.ensformat.gtf.gz
chr1	48313071	chr1-48313071	T	TGCC	1	GCC	intron_variant	MODIFIER	.	TULP4	Transcript	XM_038526441	protein_coding	.	3/16	XM_038526441.1:c.252+27961_252+27962insGCC	.	.	.	.	.	.	.	.	1	.	insertion	XP_038382369	UU_Cfam_GSD_1.0_ROSY.refSeq.ensformat.gtf.gz
chr1	48313071	chr1-48313071	T	TGCC	1	GCC	intron_variant	MODIFIER	.	TULP4	Transcript	XM_038526442	protein_coding	.	2/15	XM_038526442.1:c.252+27961_252+27962insGCC	.	.	.	.	.	.	.	.	1	.	insertion	XP_038382370	UU_Cfam_GSD_1.0_ROSY.refSeq.ensformat.gtf.gz
chr1	48313071	chr1-48313071	T	TGCC	1	GCC	intron_variant	MODIFIER	.	TULP4	Transcript	XM_038526443	protein_coding	.	2/14	XM_038526443.1:c.252+27961_252+27962insGCC	.	.	.	.	.	.	.	.	1	.	insertion	XP_038382371	UU_Cfam_GSD_1.0_ROSY.refSeq.ensformat.gtf.gz
chr1	48363981	chr1-48363981	G	A	1	A	intron_variant	MODIFIER	.	TULP4	Transcript	XM_038526439	protein_coding	.	2/15	XM_038526439.1:c.253-5509G>A	.	.	.	.	.	.	.	.	1	.	SNV	XP_038382367	UU_Cfam_GSD_1.0_ROSY.refSeq.ensformat.gtf.gz
chr1	48363981	chr1-48363981	G	A	1	A	intron_variant	MODIFIER	.	TULP4	Transcript	XM_038526440	protein_coding	.	2/15	XM_038526440.1:c.253-5509G>A	.	.	.	.	.	.	.	.	1	.	SNV	XP_038382368	UU_Cfam_GSD_1.0_ROSY.refSeq.ensformat.gtf.gz
chr1	48363981	chr1-48363981	G	A	1	A	intron_variant	MODIFIER	.	TULP4	Transcript	XM_038526441	protein_coding	.	3/16	XM_038526441.1:c.253-5509G>A	.	.	.	.	.	.	.	.	1	.	SNV	XP_038382369	UU_Cfam_GSD_1.0_ROSY.refSeq.ensformat.gtf.gz
chr1	48363981	chr1-48363981	G	A	1	A	intron_variant	MODIFIER	.	TULP4	Transcript	XM_038526442	protein_coding	.	2/15	XM_038526442.1:c.253-5509G>A	.	.	.	.	.	.	.	.	1	.	SNV	XP_038382370	UU_Cfam_GSD_1.0_ROSY.refSeq.ensformat.gtf.gz
chr1	48363981	chr1-48363981	G	A	1	A	intron_variant	MODIFIER	.	TULP4	Transcript	XM_038526443	protein_coding	.	2/14	XM_038526443.1:c.253-5509G>A	.	.	.	.	.	.	.	.	1	.	SNV	XP_038382371	UU_Cfam_GSD_1.0_ROSY.refSeq.ensformat.gtf.gz
chr1	48479412	chr1-48479412	A	G	1	G	intron_variant	MODIFIER	.	TMEM181	Transcript	XM_038526444	protein_coding	.	1/16	XM_038526444.1:c.131+2559A>G	.	.	.	.	.	.	.	.	1	.	SNV	XP_038382372	UU_Cfam_GSD_1.0_ROSY.refSeq.ensformat.gtf.gz
chr1	48479412	chr1-48479412	A	G	1	G	upstream_gene_variant	MODIFIER	.	LOC106558715	Transcript	XR_005353744	lncRNA	.	.	.	.	.	.	.	.	.	.	2506	-1	.	SNV	.	UU_Cfam_GSD_1.0_ROSY.refSeq.ensformat.gtf.gz
chr1	48565428	chr1-48565428	A	T	1	T	intron_variant	MODIFIER	.	SYTL3	Transcript	XM_038526449	protein_coding	.	2/18	XM_038526449.1:c.-827-702A>T	.	.	.	.	.	.	.	.	1	.	SNV	XP_038382377	UU_Cfam_GSD_1.0_ROSY.refSeq.ensformat.gtf.gz
chr1	48565428	chr1-48565428	A	T	1	T	intron_variant	MODIFIER	.	SYTL3	Transcript	XM_038526450	protein_coding	.	2/18	XM_038526450.1:c.-827-702A>T	.	.	.	.	.	.	.	.	1	.	SNV	XP_038382378	UU_Cfam_GSD_1.0_ROSY.refSeq.ensformat.gtf.gz
chr1	48565428	chr1-48565428	A	T	1	T	upstream_gene_variant	MODIFIER	.	SYTL3	Transcript	XM_038526451	protein_coding	.	.	.	.	.	.	.	.	.	.	559	1	.	SNV	XP_038382379	UU_Cfam_GSD_1.0_ROSY.refSeq.ensformat.gtf.gz
chr1	48565428	chr1-48565428	A	T	1	T	intron_variant	MODIFIER	.	SYTL3	Transcript	XM_038526452	protein_coding	.	2/17	XM_038526452.1:c.-707+4552A>T	.	.	.	.	.	.	.	.	1	.	SNV	XP_038382380	UU_Cfam_GSD_1.0_ROSY.refSeq.ensformat.gtf.gz
chr1	48565428	chr1-48565428	A	T	1	T	intron_variant	MODIFIER	.	SYTL3	Transcript	XM_038526453	protein_coding	.	2/17	XM_038526453.1:c.-707+4552A>T	.	.	.	.	.	.	.	.	1	.	SNV	XP_038382381	UU_Cfam_GSD_1.0_ROSY.refSeq.ensformat.gtf.gz
chr1	48565428	chr1-48565428	A	T	1	T	intron_variant	MODIFIER	.	SYTL3	Transcript	XM_038526454	protein_coding	.	2/18	XM_038526454.1:c.-827-702A>T	.	.	.	.	.	.	.	.	1	.	SNV	XP_038382382	UU_Cfam_GSD_1.0_ROSY.refSeq.ensformat.gtf.gz
chr1	48565428	chr1-48565428	A	T	1	T	intron_variant	MODIFIER	.	SYTL3	Transcript	XM_038526455	protein_coding	.	2/18	XM_038526455.1:c.-827-702A>T	.	.	.	.	.	.	.	.	1	.	SNV	XP_038382383	UU_Cfam_GSD_1.0_ROSY.refSeq.ensformat.gtf.gz
chr1	48565442	chr1-48565442	A	T	1	T	intron_variant	MODIFIER	.	SYTL3	Transcript	XM_038526449	protein_coding	.	2/18	XM_038526449.1:c.-827-688A>T	.	.	.	.	.	.	.	.	1	.	SNV	XP_038382377	UU_Cfam_GSD_1.0_ROSY.refSeq.ensformat.gtf.gz
chr1	48565442	chr1-48565442	A	T	1	T	intron_variant	MODIFIER	.	SYTL3	Transcript	XM_038526450	protein_coding	.	2/18	XM_038526450.1:c.-827-688A>T	.	.	.	.	.	.	.	.	1	.	SNV	XP_038382378	UU_Cfam_GSD_1.0_ROSY.refSeq.ensformat.gtf.gz
chr1	48565442	chr1-48565442	A	T	1	T	upstream_gene_variant	MODIFIER	.	SYTL3	Transcript	XM_038526451	protein_coding	.	.	.	.	.	.	.	.	.	.	545	1	.	SNV	XP_038382379	UU_Cfam_GSD_1.0_ROSY.refSeq.ensformat.gtf.gz
chr1	48565442	chr1-48565442	A	T	1	T	intron_variant	MODIFIER	.	SYTL3	Transcript	XM_038526452	protein_coding	.	2/17	XM_038526452.1:c.-707+4566A>T	.	.	.	.	.	.	.	.	1	.	SNV	XP_038382380	UU_Cfam_GSD_1.0_ROSY.refSeq.ensformat.gtf.gz
chr1	48565442	chr1-48565442	A	T	1	T	intron_variant	MODIFIER	.	SYTL3	Transcript	XM_038526453	protein_coding	.	2/17	XM_038526453.1:c.-707+4566A>T	.	.	.	.	.	.	.	.	1	.	SNV	XP_038382381	UU_Cfam_GSD_1.0_ROSY.refSeq.ensformat.gtf.gz
chr1	48565442	chr1-48565442	A	T	1	T	intron_variant	MODIFIER	.	SYTL3	Transcript	XM_038526454	protein_coding	.	2/18	XM_038526454.1:c.-827-688A>T	.	.	.	.	.	.	.	.	1	.	SNV	XP_038382382	UU_Cfam_GSD_1.0_ROSY.refSeq.ensformat.gtf.gz
chr1	48565442	chr1-48565442	A	T	1	T	intron_variant	MODIFIER	.	SYTL3	Transcript	XM_038526455	protein_coding	.	2/18	XM_038526455.1:c.-827-688A>T	.	.	.	.	.	.	.	.	1	.	SNV	XP_038382383	UU_Cfam_GSD_1.0_ROSY.refSeq.ensformat.gtf.gz
chr1	48608953	chr1-48608953	A	G	1	G	intron_variant	MODIFIER	.	SYTL3	Transcript	XM_038526449	protein_coding	.	7/18	XM_038526449.1:c.395-6744A>G	.	.	.	.	.	.	.	.	1	.	SNV	XP_038382377	UU_Cfam_GSD_1.0_ROSY.refSeq.ensformat.gtf.gz
chr1	48608953	chr1-48608953	A	G	1	G	intron_variant	MODIFIER	.	SYTL3	Transcript	XM_038526450	protein_coding	.	7/18	XM_038526450.1:c.395-6744A>G	.	.	.	.	.	.	.	.	1	.	SNV	XP_038382378	UU_Cfam_GSD_1.0_ROSY.refSeq.ensformat.gtf.gz
chr1	48608953	chr1-48608953	A	G	1	G	intron_variant	MODIFIER	.	SYTL3	Transcript	XM_038526451	protein_coding	.	5/16	XM_038526451.1:c.395-6744A>G	.	.	.	.	.	.	.	.	1	.	SNV	XP_038382379	UU_Cfam_GSD_1.0_ROSY.refSeq.ensformat.gtf.gz
chr1	48608953	chr1-48608953	A	G	1	G	intron_variant	MODIFIER	.	SYTL3	Transcript	XM_038526452	protein_coding	.	6/17	XM_038526452.1:c.395-6744A>G	.	.	.	.	.	.	.	.	1	.	SNV	XP_038382380	UU_Cfam_GSD_1.0_ROSY.refSeq.ensformat.gtf.gz
chr1	48608953	chr1-48608953	A	G	1	G	intron_variant	MODIFIER	.	SYTL3	Transcript	XM_038526453	protein_coding	.	6/17	XM_038526453.1:c.395-6744A>G	.	.	.	.	.	.	.	.	1	.	SNV	XP_038382381	UU_Cfam_GSD_1.0_ROSY.refSeq.ensformat.gtf.gz
chr1	48608953	chr1-48608953	A	G	1	G	intron_variant	MODIFIER	.	SYTL3	Transcript	XM_038526454	protein_coding	.	7/18	XM_038526454.1:c.395-6744A>G	.	.	.	.	.	.	.	.	1	.	SNV	XP_038382382	UU_Cfam_GSD_1.0_ROSY.refSeq.ensformat.gtf.gz
chr1	48608953	chr1-48608953	A	G	1	G	intron_variant	MODIFIER	.	SYTL3	Transcript	XM_038526455	protein_coding	.	7/18	XM_038526455.1:c.395-6744A>G	.	.	.	.	.	.	.	.	1	.	SNV	XP_038382383	UU_Cfam_GSD_1.0_ROSY.refSeq.ensformat.gtf.gz
chr1	48781844	chr1-48781844	C	CTATTCTAAGCCTTTTTTTTTTTTTTTTTTTTTTT	2	TATTCTAAGCCTTTTTTTTTTTTTTTTTTTTTTT	intergenic_variant	MODIFIER	.	.	.	.	.	.	.	.	.	.	.	.	.	.	.	.	.	.	insertion	.	.
chr1	48853518	chr1-48853518	C	CTCAAATAAATAA	2	TCAAATAAATAA	upstream_gene_variant	MODIFIER	.	LOC119870147	Transcript	XM_038525486	protein_coding	.	.	.	.	.	.	.	.	.	.	1027	1	.	insertion	XP_038381414	UU_Cfam_GSD_1.0_ROSY.refSeq.ensformat.gtf.gz
chr1	48853518	chr1-48853518	C	CTCAAATAAATAA	2	TCAAATAAATAA	intron_variant	MODIFIER	.	LOC111095876	Transcript	XM_038526459	protein_coding	.	4/9	XM_038526459.1:c.-152+5504_-152+5505insTCAAATAAATAA	.	.	.	.	.	.	.	.	1	.	insertion	XP_038382387	UU_Cfam_GSD_1.0_ROSY.refSeq.ensformat.gtf.gz
chr1	48853518	chr1-48853518	C	CTCAAATAAATAA	2	TCAAATAAATAA	intron_variant	MODIFIER	.	LOC111095876	Transcript	XM_038526460	protein_coding	.	4/9	XM_038526460.1:c.-152+5504_-152+5505insTCAAATAAATAA	.	.	.	.	.	.	.	.	1	.	insertion	XP_038382388	UU_Cfam_GSD_1.0_ROSY.refSeq.ensformat.gtf.gz
chr1	48853518	chr1-48853518	C	CTCAAATAAATAA	2	TCAAATAAATAA	intron_variant	MODIFIER	.	LOC111095876	Transcript	XM_038526461	protein_coding	.	4/9	XM_038526461.1:c.-152+5504_-152+5505insTCAAATAAATAA	.	.	.	.	.	.	.	.	1	.	insertion	XP_038382389	UU_Cfam_GSD_1.0_ROSY.refSeq.ensformat.gtf.gz
chr1	48853518	chr1-48853518	C	CTCAAATAAATAA	2	TCAAATAAATAA	intron_variant	MODIFIER	.	LOC111095876	Transcript	XM_038526462	protein_coding	.	3/8	XM_038526462.1:c.-152+5504_-152+5505insTCAAATAAATAA	.	.	.	.	.	.	.	.	1	.	insertion	XP_038382390	UU_Cfam_GSD_1.0_ROSY.refSeq.ensformat.gtf.gz
chr1	48853518	chr1-48853518	C	CTCAAATAAATAA	2	TCAAATAAATAA	intron_variant	MODIFIER	.	LOC111095876	Transcript	XM_038526463	protein_coding	.	4/9	XM_038526463.1:c.-152+5504_-152+5505insTCAAATAAATAA	.	.	.	.	.	.	.	.	1	.	insertion	XP_038382391	UU_Cfam_GSD_1.0_ROSY.refSeq.ensformat.gtf.gz
chr1	48853518	chr1-48853518	C	CTCAAATAAATAA	2	TCAAATAAATAA	intron_variant	MODIFIER	.	LOC111095876	Transcript	XM_038526464	protein_coding	.	3/8	XM_038526464.1:c.-152+5504_-152+5505insTCAAATAAATAA	.	.	.	.	.	.	.	.	1	.	insertion	XP_038382392	UU_Cfam_GSD_1.0_ROSY.refSeq.ensformat.gtf.gz
chr1	48853518	chr1-48853518	C	CTCAAATAAATAA	2	TCAAATAAATAA	intron_variant	MODIFIER	.	LOC111095876	Transcript	XM_038526465	protein_coding	.	3/8	XM_038526465.1:c.-152+5504_-152+5505insTCAAATAAATAA	.	.	.	.	.	.	.	.	1	.	insertion	XP_038382393	UU_Cfam_GSD_1.0_ROSY.refSeq.ensformat.gtf.gz
chr1	48853518	chr1-48853518	C	CTCAAATAAATAA	2	TCAAATAAATAA	intron_variant	MODIFIER	.	LOC111095876	Transcript	XM_038526466	protein_coding	.	3/8	XM_038526466.1:c.-152+5504_-152+5505insTCAAATAAATAA	.	.	.	.	.	.	.	.	1	.	insertion	XP_038382394	UU_Cfam_GSD_1.0_ROSY.refSeq.ensformat.gtf.gz
chr1	48853518	chr1-48853518	C	CTCAAATAAATAA	2	TCAAATAAATAA	intron_variant	MODIFIER	.	LOC111095876	Transcript	XM_038526467	protein_coding	.	3/8	XM_038526467.1:c.-152+5504_-152+5505insTCAAATAAATAA	.	.	.	.	.	.	.	.	1	.	insertion	XP_038382395	UU_Cfam_GSD_1.0_ROSY.refSeq.ensformat.gtf.gz
chr1	48853518	chr1-48853518	C	CTCAAATAAATAA	2	TCAAATAAATAA	intron_variant	MODIFIER	.	LOC111095876	Transcript	XM_038526468	protein_coding	.	3/8	XM_038526468.1:c.-152+5504_-152+5505insTCAAATAAATAA	.	.	.	.	.	.	.	.	1	.	insertion	XP_038382396	UU_Cfam_GSD_1.0_ROSY.refSeq.ensformat.gtf.gz
chr1	49154495	chr1-49154495	A	T	1	T	upstream_gene_variant	MODIFIER	.	LOC119869955	Transcript	XR_005354913	snRNA	.	.	.	.	.	.	.	.	.	.	1576	1	.	SNV	.	UU_Cfam_GSD_1.0_ROSY.refSeq.ensformat.gtf.gz
chr1	49190415	chr1-49190415	A	G	1	G	intergenic_variant	MODIFIER	.	.	.	.	.	.	.	.	.	.	.	.	.	.	.	.	.	.	SNV	.	.
chr1	49298305	chr1-49298305	C	G	1	G	intergenic_variant	MODIFIER	.	.	.	.	.	.	.	.	.	.	.	.	.	.	.	.	.	.	SNV	.	.
chr1	49298306	chr1-49298306	T	G	1	G	intergenic_variant	MODIFIER	.	.	.	.	.	.	.	.	.	.	.	.	.	.	.	.	.	.	SNV	.	.
chr1	49314994	chr1-49314994	A	G	1	G	downstream_gene_variant	MODIFIER	.	LOC119870765	Transcript	XR_005353757	lncRNA	.	.	.	.	.	.	.	.	.	.	2827	-1	.	SNV	.	UU_Cfam_GSD_1.0_ROSY.refSeq.ensformat.gtf.gz
chr1	49319155	chr1-49319155	C	T	1	T	intron_variant&non_coding_transcript_variant	MODIFIER	.	LOC119870765	Transcript	XR_005353757	lncRNA	.	1/1	XR_005353757.1:n.3206-40G>A	.	.	.	.	.	.	.	.	-1	.	SNV	.	UU_Cfam_GSD_1.0_ROSY.refSeq.ensformat.gtf.gz
chr1	49329470	chr1-49329470	T	A	1	A	intergenic_variant	MODIFIER	.	.	.	.	.	.	.	.	.	.	.	.	.	.	.	.	.	.	SNV	.	.
chr1	49329488	chr1-49329488	T	C	1	C	intergenic_variant	MODIFIER	.	.	.	.	.	.	.	.	.	.	.	.	.	.	.	.	.	.	SNV	.	.
chr1	49636565	chr1-49636565	C	T	1	T	intergenic_variant	MODIFIER	.	.	.	.	.	.	.	.	.	.	.	.	.	.	.	.	.	.	SNV	.	.
chr1	49892714	chr1-49892714	T	TAAGACTTGACATTAGGAAAAAAAAAAAAAAAAAAA	1	AAGACTTGACATTAGGAAAAAAAAAAAAAAAAAAA	intron_variant	MODIFIER	.	SLC22A2	Transcript	NM_001286961	protein_coding	.	4/9	NM_001286961.1:c.839+583_839+584insTTTTTTTTTTTTTTTTTTTCCTAATGTCAAGTCTT	.	.	.	.	.	.	.	.	-1	.	insertion	NP_001273890	UU_Cfam_GSD_1.0_ROSY.refSeq.ensformat.gtf.gz
chr1	49924658	chr1-49924658	T	TGAAATTCACCAGCAAAAAAAAAAAAAAAAAAA	1	GAAATTCACCAGCAAAAAAAAAAAAAAAAAAA	intergenic_variant	MODIFIER	.	.	.	.	.	.	.	.	.	.	.	.	.	.	.	.	.	.	insertion	.	.
chr1	49935165	chr1-49935165	G	A	2	A	intergenic_variant	MODIFIER	.	.	.	.	.	.	.	.	.	.	.	.	.	.	.	.	.	.	SNV	.	.
chr1	50000836	chr1-50000836	C	CCTCTCT,CCTCTCTCTCTCT	1,1	CTCTCT	intron_variant	MODIFIER	.	SLC22A3	Transcript	XM_038526496	protein_coding	.	1/10	XM_038526496.1:c.412-3938_412-3933dup	.	.	.	.	.	.	.	.	1	.	insertion	XP_038382424	UU_Cfam_GSD_1.0_ROSY.refSeq.ensformat.gtf.gz
chr1	50000836	chr1-50000836	C	CCTCTCT,CCTCTCTCTCTCT	1,1	CTCTCTCTCTCT	intron_variant	MODIFIER	.	SLC22A3	Transcript	XM_038526496	protein_coding	.	1/10	XM_038526496.1:c.412-3944_412-3933dup	.	.	.	.	.	.	.	.	1	.	insertion	XP_038382424	UU_Cfam_GSD_1.0_ROSY.refSeq.ensformat.gtf.gz
chr1	50000836	chr1-50000836	C	CCTCTCT,CCTCTCTCTCTCT	1,1	CTCTCT	intron_variant	MODIFIER	.	SLC22A3	Transcript	XM_038526497	protein_coding	.	1/11	XM_038526497.1:c.412-3938_412-3933dup	.	.	.	.	.	.	.	.	1	.	insertion	XP_038382425	UU_Cfam_GSD_1.0_ROSY.refSeq.ensformat.gtf.gz
chr1	50000836	chr1-50000836	C	CCTCTCT,CCTCTCTCTCTCT	1,1	CTCTCTCTCTCT	intron_variant	MODIFIER	.	SLC22A3	Transcript	XM_038526497	protein_coding	.	1/11	XM_038526497.1:c.412-3944_412-3933dup	.	.	.	.	.	.	.	.	1	.	insertion	XP_038382425	UU_Cfam_GSD_1.0_ROSY.refSeq.ensformat.gtf.gz
chr1	50000836	chr1-50000836	C	CCTCTCT,CCTCTCTCTCTCT	1,1	CTCTCT	upstream_gene_variant	MODIFIER	.	LOC119870766	Transcript	XR_005353767	lncRNA	.	.	.	.	.	.	.	.	.	.	3010	-1	.	insertion	.	UU_Cfam_GSD_1.0_ROSY.refSeq.ensformat.gtf.gz
chr1	50000836	chr1-50000836	C	CCTCTCT,CCTCTCTCTCTCT	1,1	CTCTCTCTCTCT	upstream_gene_variant	MODIFIER	.	LOC119870766	Transcript	XR_005353767	lncRNA	.	.	.	.	.	.	.	.	.	.	3010	-1	.	insertion	.	UU_Cfam_GSD_1.0_ROSY.refSeq.ensformat.gtf.gz
chr1	50099211	chr1-50099211	C	G	1	G	intergenic_variant	MODIFIER	.	.	.	.	.	.	.	.	.	.	.	.	.	.	.	.	.	.	SNV	.	.
chr1	50319161	chr1-50319161	T	TC	1	C	intron_variant	MODIFIER	.	AGPAT4	Transcript	XM_038526505	protein_coding	.	2/8	XM_038526505.1:c.179-23051dup	.	.	.	.	.	.	.	.	-1	.	insertion	XP_038382433	UU_Cfam_GSD_1.0_ROSY.refSeq.ensformat.gtf.gz
chr1	50319161	chr1-50319161	T	TC	1	C	intron_variant	MODIFIER	.	AGPAT4	Transcript	XM_038526506	protein_coding	.	2/8	XM_038526506.1:c.179-23051dup	.	.	.	.	.	.	.	.	-1	.	insertion	XP_038382434	UU_Cfam_GSD_1.0_ROSY.refSeq.ensformat.gtf.gz
chr1	50319161	chr1-50319161	T	TC	1	C	intron_variant	MODIFIER	.	AGPAT4	Transcript	XM_038526507	protein_coding	.	2/8	XM_038526507.1:c.179-23051dup	.	.	.	.	.	.	.	.	-1	.	insertion	XP_038382435	UU_Cfam_GSD_1.0_ROSY.refSeq.ensformat.gtf.gz
chr1	50319161	chr1-50319161	T	TC	1	C	intron_variant	MODIFIER	.	AGPAT4	Transcript	XM_038526509	protein_coding	.	1/7	XM_038526509.1:c.166+19520dup	.	.	.	.	.	.	.	.	-1	.	insertion	XP_038382437	UU_Cfam_GSD_1.0_ROSY.refSeq.ensformat.gtf.gz
chr1	50319161	chr1-50319161	T	TC	1	C	intron_variant	MODIFIER	.	AGPAT4	Transcript	XM_038526510	protein_coding	.	1/7	XM_038526510.1:c.-8-23051dup	.	.	.	.	.	.	.	.	-1	.	insertion	XP_038382438	UU_Cfam_GSD_1.0_ROSY.refSeq.ensformat.gtf.gz
chr1	50322915	chr1-50322915	GCTCT	G,GCTCTCTCTCTCTCTCT	1,1	-	intron_variant	MODIFIER	.	AGPAT4	Transcript	XM_038526505	protein_coding	.	2/8	XM_038526505.1:c.179-26808_179-26805del	.	.	.	.	.	.	.	.	-1	.	sequence_alteration	XP_038382433	UU_Cfam_GSD_1.0_ROSY.refSeq.ensformat.gtf.gz
chr1	50322915	chr1-50322915	GCTCT	G,GCTCTCTCTCTCTCTCT	1,1	CTCTCTCTCTCTCTCT	intron_variant	MODIFIER	.	AGPAT4	Transcript	XM_038526505	protein_coding	.	2/8	XM_038526505.1:c.179-26805_179-26804insAGAGAGAGAGAG	.	.	.	.	.	.	.	.	-1	.	sequence_alteration	XP_038382433	UU_Cfam_GSD_1.0_ROSY.refSeq.ensformat.gtf.gz
chr1	50322915	chr1-50322915	GCTCT	G,GCTCTCTCTCTCTCTCT	1,1	-	intron_variant	MODIFIER	.	AGPAT4	Transcript	XM_038526506	protein_coding	.	2/8	XM_038526506.1:c.179-26808_179-26805del	.	.	.	.	.	.	.	.	-1	.	sequence_alteration	XP_038382434	UU_Cfam_GSD_1.0_ROSY.refSeq.ensformat.gtf.gz
chr1	50322915	chr1-50322915	GCTCT	G,GCTCTCTCTCTCTCTCT	1,1	CTCTCTCTCTCTCTCT	intron_variant	MODIFIER	.	AGPAT4	Transcript	XM_038526506	protein_coding	.	2/8	XM_038526506.1:c.179-26805_179-26804insAGAGAGAGAGAG	.	.	.	.	.	.	.	.	-1	.	sequence_alteration	XP_038382434	UU_Cfam_GSD_1.0_ROSY.refSeq.ensformat.gtf.gz
chr1	50322915	chr1-50322915	GCTCT	G,GCTCTCTCTCTCTCTCT	1,1	-	intron_variant	MODIFIER	.	AGPAT4	Transcript	XM_038526507	protein_coding	.	2/8	XM_038526507.1:c.179-26808_179-26805del	.	.	.	.	.	.	.	.	-1	.	sequence_alteration	XP_038382435	UU_Cfam_GSD_1.0_ROSY.refSeq.ensformat.gtf.gz
chr1	50322915	chr1-50322915	GCTCT	G,GCTCTCTCTCTCTCTCT	1,1	CTCTCTCTCTCTCTCT	intron_variant	MODIFIER	.	AGPAT4	Transcript	XM_038526507	protein_coding	.	2/8	XM_038526507.1:c.179-26805_179-26804insAGAGAGAGAGAG	.	.	.	.	.	.	.	.	-1	.	sequence_alteration	XP_038382435	UU_Cfam_GSD_1.0_ROSY.refSeq.ensformat.gtf.gz
chr1	50322915	chr1-50322915	GCTCT	G,GCTCTCTCTCTCTCTCT	1,1	-	intron_variant	MODIFIER	.	AGPAT4	Transcript	XM_038526509	protein_coding	.	1/7	XM_038526509.1:c.166+15763_166+15766del	.	.	.	.	.	.	.	.	-1	.	sequence_alteration	XP_038382437	UU_Cfam_GSD_1.0_ROSY.refSeq.ensformat.gtf.gz
chr1	50322915	chr1-50322915	GCTCT	G,GCTCTCTCTCTCTCTCT	1,1	CTCTCTCTCTCTCTCT	intron_variant	MODIFIER	.	AGPAT4	Transcript	XM_038526509	protein_coding	.	1/7	XM_038526509.1:c.166+15766_166+15767insAGAGAGAGAGAG	.	.	.	.	.	.	.	.	-1	.	sequence_alteration	XP_038382437	UU_Cfam_GSD_1.0_ROSY.refSeq.ensformat.gtf.gz
chr1	50322915	chr1-50322915	GCTCT	G,GCTCTCTCTCTCTCTCT	1,1	-	intron_variant	MODIFIER	.	AGPAT4	Transcript	XM_038526510	protein_coding	.	1/7	XM_038526510.1:c.-8-26808_-8-26805del	.	.	.	.	.	.	.	.	-1	.	sequence_alteration	XP_038382438	UU_Cfam_GSD_1.0_ROSY.refSeq.ensformat.gtf.gz
chr1	50322915	chr1-50322915	GCTCT	G,GCTCTCTCTCTCTCTCT	1,1	CTCTCTCTCTCTCTCT	intron_variant	MODIFIER	.	AGPAT4	Transcript	XM_038526510	protein_coding	.	1/7	XM_038526510.1:c.-8-26805_-8-26804insAGAGAGAGAGAG	.	.	.	.	.	.	.	.	-1	.	sequence_alteration	XP_038382438	UU_Cfam_GSD_1.0_ROSY.refSeq.ensformat.gtf.gz
chr1	50322915	chr1-50322915	GCTCT	G,GCTCTCTCTCTCTCTCT	1,1	-	upstream_gene_variant	MODIFIER	.	LOC119870767	Transcript	XR_005353770	lncRNA	.	.	.	.	.	.	.	.	.	.	4229	1	.	sequence_alteration	.	UU_Cfam_GSD_1.0_ROSY.refSeq.ensformat.gtf.gz
chr1	50322915	chr1-50322915	GCTCT	G,GCTCTCTCTCTCTCTCT	1,1	CTCTCTCTCTCTCTCT	upstream_gene_variant	MODIFIER	.	LOC119870767	Transcript	XR_005353770	lncRNA	.	.	.	.	.	.	.	.	.	.	4229	1	.	sequence_alteration	.	UU_Cfam_GSD_1.0_ROSY.refSeq.ensformat.gtf.gz
chr1	50430990	chr1-50430990	TA	T	1	-	intergenic_variant	MODIFIER	.	.	.	.	.	.	.	.	.	.	.	.	.	.	.	.	.	.	deletion	.	.
chr1	50485264	chr1-50485264	G	GAGAGA	1	AGAGA	intron_variant	MODIFIER	.	PRKN	Transcript	XM_038526511	protein_coding	.	9/11	XM_038526511.1:c.1081-4194_1081-4193insTCTCT	.	.	.	.	.	.	.	.	-1	.	insertion	XP_038382439	UU_Cfam_GSD_1.0_ROSY.refSeq.ensformat.gtf.gz
chr1	50854751	chr1-50854751	A	ATTAAAACCTTTTGTGTGTCAAAGGATATTATCATGAAAGTAAAAAAAAAAAAC	2	TTAAAACCTTTTGTGTGTCAAAGGATATTATCATGAAAGTAAAAAAAAAAAAC	intron_variant	MODIFIER	.	PRKN	Transcript	XM_038526511	protein_coding	.	7/11	XM_038526511.1:c.868+1480_868+1481insGTTTTTTTTTTTTACTTTCATGATAATATCCTTTGACACACAAAAGGTTTTAA	.	.	.	.	.	.	.	.	-1	.	insertion	XP_038382439	UU_Cfam_GSD_1.0_ROSY.refSeq.ensformat.gtf.gz
chr1	50934243	chr1-50934243	C	CATTT	1	ATTT	intron_variant	MODIFIER	.	PRKN	Transcript	XM_038526511	protein_coding	.	6/11	XM_038526511.1:c.732-77879_732-77876dup	.	.	.	.	.	.	.	.	-1	.	insertion	XP_038382439	UU_Cfam_GSD_1.0_ROSY.refSeq.ensformat.gtf.gz
chr1	51059077	chr1-51059077	T	G	1	G	intron_variant	MODIFIER	.	PRKN	Transcript	XM_038526511	protein_coding	.	5/11	XM_038526511.1:c.615+43390A>C	.	.	.	.	.	.	.	.	-1	.	SNV	XP_038382439	UU_Cfam_GSD_1.0_ROSY.refSeq.ensformat.gtf.gz
chr1	51063507	chr1-51063507	G	A	1	A	intron_variant	MODIFIER	.	PRKN	Transcript	XM_038526511	protein_coding	.	5/11	XM_038526511.1:c.615+38960C>T	.	.	.	.	.	.	.	.	-1	.	SNV	XP_038382439	UU_Cfam_GSD_1.0_ROSY.refSeq.ensformat.gtf.gz
chr1	51549206	chr1-51549206	C	CAGGTTTTCTTTTCTTTTCTTTTTTTTTTTTTTTTT	1	AGGTTTTCTTTTCTTTTCTTTTTTTTTTTTTTTTT	intron_variant	MODIFIER	.	PRKN	Transcript	XM_038526511	protein_coding	.	1/11	XM_038526511.1:c.8-59864_8-59863insAAAAAAAAAAAAAAAAAGAAAAGAAAAGAAAACCT	.	.	.	.	.	.	.	.	-1	.	insertion	XP_038382439	UU_Cfam_GSD_1.0_ROSY.refSeq.ensformat.gtf.gz
chr1	51601153	chr1-51601153	C	CACACACACACACACACACACACACACAAA	1	ACACACACACACACACACACACACACAAA	intron_variant	MODIFIER	.	PRKN	Transcript	XM_038526511	protein_coding	.	1/11	XM_038526511.1:c.8-111811_8-111810insTTTGTGTGTGTGTGTGTGTGTGTGTGTGT	.	.	.	.	.	.	.	.	-1	.	insertion	XP_038382439	UU_Cfam_GSD_1.0_ROSY.refSeq.ensformat.gtf.gz
chr1	51611101	chr1-51611101	T	TAAAG	1	AAAG	intron_variant	MODIFIER	.	PRKN	Transcript	XM_038526511	protein_coding	.	1/11	XM_038526511.1:c.8-121759_8-121758insCTTT	.	.	.	.	.	.	.	.	-1	.	insertion	XP_038382439	UU_Cfam_GSD_1.0_ROSY.refSeq.ensformat.gtf.gz
chr1	51631821	chr1-51631821	T	C	1	C	intron_variant	MODIFIER	.	PRKN	Transcript	XM_038526511	protein_coding	.	1/11	XM_038526511.1:c.7+119530A>G	.	.	.	.	.	.	.	.	-1	.	SNV	XP_038382439	UU_Cfam_GSD_1.0_ROSY.refSeq.ensformat.gtf.gz
chr1	51631829	chr1-51631829	G	A	1	A	intron_variant	MODIFIER	.	PRKN	Transcript	XM_038526511	protein_coding	.	1/11	XM_038526511.1:c.7+119522C>T	.	.	.	.	.	.	.	.	-1	.	SNV	XP_038382439	UU_Cfam_GSD_1.0_ROSY.refSeq.ensformat.gtf.gz
chr1	51631858	chr1-51631858	G	A	1	A	intron_variant	MODIFIER	.	PRKN	Transcript	XM_038526511	protein_coding	.	1/11	XM_038526511.1:c.7+119493C>T	.	.	.	.	.	.	.	.	-1	.	SNV	XP_038382439	UU_Cfam_GSD_1.0_ROSY.refSeq.ensformat.gtf.gz
chr1	51794453	chr1-51794453	T	TGAACAACTTTAGAATACACACGGTTTTTGAGTGAATGTG	2	GAACAACTTTAGAATACACACGGTTTTTGAGTGAATGTG	intron_variant	MODIFIER	.	PACRG	Transcript	XM_038526512	protein_coding	.	1/5	XM_038526512.1:c.157-37963_157-37962insACTTTAGAATACACACGGTTTTTGAGTGAATGTGGAACA	.	.	.	.	.	.	.	.	1	.	insertion	XP_038382440	UU_Cfam_GSD_1.0_ROSY.refSeq.ensformat.gtf.gz
chr1	51794453	chr1-51794453	T	TGAACAACTTTAGAATACACACGGTTTTTGAGTGAATGTG	2	GAACAACTTTAGAATACACACGGTTTTTGAGTGAATGTG	intron_variant	MODIFIER	.	PACRG	Transcript	XM_038526513	protein_coding	.	1/4	XM_038526513.1:c.157-37963_157-37962insACTTTAGAATACACACGGTTTTTGAGTGAATGTGGAACA	.	.	.	.	.	.	.	.	1	.	insertion	XP_038382441	UU_Cfam_GSD_1.0_ROSY.refSeq.ensformat.gtf.gz
chr1	51794453	chr1-51794453	T	TGAACAACTTTAGAATACACACGGTTTTTGAGTGAATGTG	2	GAACAACTTTAGAATACACACGGTTTTTGAGTGAATGTG	intron_variant	MODIFIER	.	PACRG	Transcript	XM_038526514	protein_coding	.	1/5	XM_038526514.1:c.157-37963_157-37962insACTTTAGAATACACACGGTTTTTGAGTGAATGTGGAACA	.	.	.	.	.	.	.	.	1	.	insertion	XP_038382442	UU_Cfam_GSD_1.0_ROSY.refSeq.ensformat.gtf.gz
chr1	51794453	chr1-51794453	T	TGAACAACTTTAGAATACACACGGTTTTTGAGTGAATGTG	2	GAACAACTTTAGAATACACACGGTTTTTGAGTGAATGTG	intron_variant	MODIFIER	.	PACRG	Transcript	XM_038526515	protein_coding	.	1/4	XM_038526515.1:c.157-37963_157-37962insACTTTAGAATACACACGGTTTTTGAGTGAATGTGGAACA	.	.	.	.	.	.	.	.	1	.	insertion	XP_038382443	UU_Cfam_GSD_1.0_ROSY.refSeq.ensformat.gtf.gz
chr1	51935413	chr1-51935413	A	AGAAAGG	1	GAAAGG	intron_variant	MODIFIER	.	PACRG	Transcript	XM_038526512	protein_coding	.	2/5	XM_038526512.1:c.291+102858_291+102859insGAAAGG	.	.	.	.	.	.	.	.	1	.	insertion	XP_038382440	UU_Cfam_GSD_1.0_ROSY.refSeq.ensformat.gtf.gz
chr1	51935413	chr1-51935413	A	AGAAAGG	1	GAAAGG	intron_variant	MODIFIER	.	PACRG	Transcript	XM_038526513	protein_coding	.	2/4	XM_038526513.1:c.291+102858_291+102859insGAAAGG	.	.	.	.	.	.	.	.	1	.	insertion	XP_038382441	UU_Cfam_GSD_1.0_ROSY.refSeq.ensformat.gtf.gz
chr1	51935413	chr1-51935413	A	AGAAAGG	1	GAAAGG	intron_variant	MODIFIER	.	PACRG	Transcript	XM_038526514	protein_coding	.	2/5	XM_038526514.1:c.291+102858_291+102859insGAAAGG	.	.	.	.	.	.	.	.	1	.	insertion	XP_038382442	UU_Cfam_GSD_1.0_ROSY.refSeq.ensformat.gtf.gz
chr1	51935413	chr1-51935413	A	AGAAAGG	1	GAAAGG	intron_variant	MODIFIER	.	PACRG	Transcript	XM_038526515	protein_coding	.	2/4	XM_038526515.1:c.291+102858_291+102859insGAAAGG	.	.	.	.	.	.	.	.	1	.	insertion	XP_038382443	UU_Cfam_GSD_1.0_ROSY.refSeq.ensformat.gtf.gz
chr1	51935415	chr1-51935415	C	A	1	A	intron_variant	MODIFIER	.	PACRG	Transcript	XM_038526512	protein_coding	.	2/5	XM_038526512.1:c.291+102860C>A	.	.	.	.	.	.	.	.	1	.	SNV	XP_038382440	UU_Cfam_GSD_1.0_ROSY.refSeq.ensformat.gtf.gz
chr1	51935415	chr1-51935415	C	A	1	A	intron_variant	MODIFIER	.	PACRG	Transcript	XM_038526513	protein_coding	.	2/4	XM_038526513.1:c.291+102860C>A	.	.	.	.	.	.	.	.	1	.	SNV	XP_038382441	UU_Cfam_GSD_1.0_ROSY.refSeq.ensformat.gtf.gz
chr1	51935415	chr1-51935415	C	A	1	A	intron_variant	MODIFIER	.	PACRG	Transcript	XM_038526514	protein_coding	.	2/5	XM_038526514.1:c.291+102860C>A	.	.	.	.	.	.	.	.	1	.	SNV	XP_038382442	UU_Cfam_GSD_1.0_ROSY.refSeq.ensformat.gtf.gz
chr1	51935415	chr1-51935415	C	A	1	A	intron_variant	MODIFIER	.	PACRG	Transcript	XM_038526515	protein_coding	.	2/4	XM_038526515.1:c.291+102860C>A	.	.	.	.	.	.	.	.	1	.	SNV	XP_038382443	UU_Cfam_GSD_1.0_ROSY.refSeq.ensformat.gtf.gz
chr1	52016681	chr1-52016681	T	A	1	A	intron_variant	MODIFIER	.	PACRG	Transcript	XM_038526512	protein_coding	.	2/5	XM_038526512.1:c.292-22497T>A	.	.	.	.	.	.	.	.	1	.	SNV	XP_038382440	UU_Cfam_GSD_1.0_ROSY.refSeq.ensformat.gtf.gz
chr1	52016681	chr1-52016681	T	A	1	A	intron_variant	MODIFIER	.	PACRG	Transcript	XM_038526513	protein_coding	.	2/4	XM_038526513.1:c.292-22497T>A	.	.	.	.	.	.	.	.	1	.	SNV	XP_038382441	UU_Cfam_GSD_1.0_ROSY.refSeq.ensformat.gtf.gz
chr1	52016681	chr1-52016681	T	A	1	A	intron_variant	MODIFIER	.	PACRG	Transcript	XM_038526514	protein_coding	.	2/5	XM_038526514.1:c.292-22497T>A	.	.	.	.	.	.	.	.	1	.	SNV	XP_038382442	UU_Cfam_GSD_1.0_ROSY.refSeq.ensformat.gtf.gz
chr1	52016681	chr1-52016681	T	A	1	A	intron_variant	MODIFIER	.	PACRG	Transcript	XM_038526515	protein_coding	.	2/4	XM_038526515.1:c.292-22497T>A	.	.	.	.	.	.	.	.	1	.	SNV	XP_038382443	UU_Cfam_GSD_1.0_ROSY.refSeq.ensformat.gtf.gz
chr1	52016682	chr1-52016682	A	T	1	T	intron_variant	MODIFIER	.	PACRG	Transcript	XM_038526512	protein_coding	.	2/5	XM_038526512.1:c.292-22496A>T	.	.	.	.	.	.	.	.	1	.	SNV	XP_038382440	UU_Cfam_GSD_1.0_ROSY.refSeq.ensformat.gtf.gz
chr1	52016682	chr1-52016682	A	T	1	T	intron_variant	MODIFIER	.	PACRG	Transcript	XM_038526513	protein_coding	.	2/4	XM_038526513.1:c.292-22496A>T	.	.	.	.	.	.	.	.	1	.	SNV	XP_038382441	UU_Cfam_GSD_1.0_ROSY.refSeq.ensformat.gtf.gz
chr1	52016682	chr1-52016682	A	T	1	T	intron_variant	MODIFIER	.	PACRG	Transcript	XM_038526514	protein_coding	.	2/5	XM_038526514.1:c.292-22496A>T	.	.	.	.	.	.	.	.	1	.	SNV	XP_038382442	UU_Cfam_GSD_1.0_ROSY.refSeq.ensformat.gtf.gz
chr1	52016682	chr1-52016682	A	T	1	T	intron_variant	MODIFIER	.	PACRG	Transcript	XM_038526515	protein_coding	.	2/4	XM_038526515.1:c.292-22496A>T	.	.	.	.	.	.	.	.	1	.	SNV	XP_038382443	UU_Cfam_GSD_1.0_ROSY.refSeq.ensformat.gtf.gz
chr1	52051270	chr1-52051270	C	A	1	A	intron_variant	MODIFIER	.	PACRG	Transcript	XM_038526512	protein_coding	.	3/5	XM_038526512.1:c.463+11921C>A	.	.	.	.	.	.	.	.	1	.	SNV	XP_038382440	UU_Cfam_GSD_1.0_ROSY.refSeq.ensformat.gtf.gz
chr1	52051270	chr1-52051270	C	A	1	A	intron_variant	MODIFIER	.	PACRG	Transcript	XM_038526513	protein_coding	.	3/4	XM_038526513.1:c.463+11921C>A	.	.	.	.	.	.	.	.	1	.	SNV	XP_038382441	UU_Cfam_GSD_1.0_ROSY.refSeq.ensformat.gtf.gz
chr1	52051270	chr1-52051270	C	A	1	A	intron_variant	MODIFIER	.	PACRG	Transcript	XM_038526514	protein_coding	.	3/5	XM_038526514.1:c.463+11921C>A	.	.	.	.	.	.	.	.	1	.	SNV	XP_038382442	UU_Cfam_GSD_1.0_ROSY.refSeq.ensformat.gtf.gz
chr1	52051270	chr1-52051270	C	A	1	A	intron_variant	MODIFIER	.	PACRG	Transcript	XM_038526515	protein_coding	.	3/4	XM_038526515.1:c.463+11921C>A	.	.	.	.	.	.	.	.	1	.	SNV	XP_038382443	UU_Cfam_GSD_1.0_ROSY.refSeq.ensformat.gtf.gz
chr1	52427353	chr1-52427353	T	A	1	A	intron_variant	MODIFIER	.	QKI	Transcript	NM_001003021	protein_coding	.	3/7	NM_001003021.1:c.402+9335T>A	.	.	.	.	.	.	.	.	1	.	SNV	NP_001003021	UU_Cfam_GSD_1.0_ROSY.refSeq.ensformat.gtf.gz
chr1	52427357	chr1-52427357	T	A	1	A	intron_variant	MODIFIER	.	QKI	Transcript	NM_001003021	protein_coding	.	3/7	NM_001003021.1:c.402+9339T>A	.	.	.	.	.	.	.	.	1	.	SNV	NP_001003021	UU_Cfam_GSD_1.0_ROSY.refSeq.ensformat.gtf.gz
chr1	52427380	chr1-52427380	T	C	1	C	intron_variant	MODIFIER	.	QKI	Transcript	NM_001003021	protein_coding	.	3/7	NM_001003021.1:c.402+9362T>C	.	.	.	.	.	.	.	.	1	.	SNV	NP_001003021	UU_Cfam_GSD_1.0_ROSY.refSeq.ensformat.gtf.gz
chr1	52770039	chr1-52770039	C	G	1	G	intergenic_variant	MODIFIER	.	.	.	.	.	.	.	.	.	.	.	.	.	.	.	.	.	.	SNV	.	.
chr1	52830051	chr1-52830051	C	T	1	T	intergenic_variant	MODIFIER	.	.	.	.	.	.	.	.	.	.	.	.	.	.	.	.	.	.	SNV	.	.
chr1	52835973	chr1-52835973	C	T	1	T	intergenic_variant	MODIFIER	.	.	.	.	.	.	.	.	.	.	.	.	.	.	.	.	.	.	SNV	.	.
chr1	52835976	chr1-52835976	T	G	1	G	intergenic_variant	MODIFIER	.	.	.	.	.	.	.	.	.	.	.	.	.	.	.	.	.	.	SNV	.	.
chr1	52835977	chr1-52835977	G	T	1	T	intergenic_variant	MODIFIER	.	.	.	.	.	.	.	.	.	.	.	.	.	.	.	.	.	.	SNV	.	.
chr1	52836284	chr1-52836284	T	C	1	C	intergenic_variant	MODIFIER	.	.	.	.	.	.	.	.	.	.	.	.	.	.	.	.	.	.	SNV	.	.
chr1	52859170	chr1-52859170	A	G	1	G	intergenic_variant	MODIFIER	.	.	.	.	.	.	.	.	.	.	.	.	.	.	.	.	.	.	SNV	.	.
chr1	52877915	chr1-52877915	A	AT	1	T	intergenic_variant	MODIFIER	.	.	.	.	.	.	.	.	.	.	.	.	.	.	.	.	.	.	insertion	.	.
chr1	52885120	chr1-52885120	G	A	1	A	intergenic_variant	MODIFIER	.	.	.	.	.	.	.	.	.	.	.	.	.	.	.	.	.	.	SNV	.	.
chr1	52910674	chr1-52910674	A	C	1	C	intergenic_variant	MODIFIER	.	.	.	.	.	.	.	.	.	.	.	.	.	.	.	.	.	.	SNV	.	.
chr1	52955392	chr1-52955392	A	G	1	G	intergenic_variant	MODIFIER	.	.	.	.	.	.	.	.	.	.	.	.	.	.	.	.	.	.	SNV	.	.
chr1	52955401	chr1-52955401	C	G	1	G	intergenic_variant	MODIFIER	.	.	.	.	.	.	.	.	.	.	.	.	.	.	.	.	.	.	SNV	.	.
chr1	52955411	chr1-52955411	AC	A	1	-	intergenic_variant	MODIFIER	.	.	.	.	.	.	.	.	.	.	.	.	.	.	.	.	.	.	deletion	.	.
chr1	52955414	chr1-52955414	A	T	1	T	intergenic_variant	MODIFIER	.	.	.	.	.	.	.	.	.	.	.	.	.	.	.	.	.	.	SNV	.	.
chr1	53061685	chr1-53061685	T	C	1	C	intergenic_variant	MODIFIER	.	.	.	.	.	.	.	.	.	.	.	.	.	.	.	.	.	.	SNV	.	.
chr1	53072201	chr1-53072201	T	C	1	C	intergenic_variant	MODIFIER	.	.	.	.	.	.	.	.	.	.	.	.	.	.	.	.	.	.	SNV	.	.
chr1	53089074	chr1-53089074	G	C	1	C	intergenic_variant	MODIFIER	.	.	.	.	.	.	.	.	.	.	.	.	.	.	.	.	.	.	SNV	.	.
chr1	53129298	chr1-53129298	C	A	1	A	intergenic_variant	MODIFIER	.	.	.	.	.	.	.	.	.	.	.	.	.	.	.	.	.	.	SNV	.	.
chr1	53129299	chr1-53129299	A	ATATTTT	1	TATTTT	intergenic_variant	MODIFIER	.	.	.	.	.	.	.	.	.	.	.	.	.	.	.	.	.	.	insertion	.	.
chr1	53208320	chr1-53208320	C	T	1	T	intergenic_variant	MODIFIER	.	.	.	.	.	.	.	.	.	.	.	.	.	.	.	.	.	.	SNV	.	.
chr1	53302688	chr1-53302688	T	A	1	A	intergenic_variant	MODIFIER	.	.	.	.	.	.	.	.	.	.	.	.	.	.	.	.	.	.	SNV	.	.
chr1	53398334	chr1-53398334	G	A	1	A	intergenic_variant	MODIFIER	.	.	.	.	.	.	.	.	.	.	.	.	.	.	.	.	.	.	SNV	.	.
chr1	53398341	chr1-53398341	A	G	1	G	intergenic_variant	MODIFIER	.	.	.	.	.	.	.	.	.	.	.	.	.	.	.	.	.	.	SNV	.	.
chr1	53480571	chr1-53480571	T	A	2	A	intergenic_variant	MODIFIER	.	.	.	.	.	.	.	.	.	.	.	.	.	.	.	.	.	.	SNV	.	.
chr1	53526214	chr1-53526214	G	A	1	A	intergenic_variant	MODIFIER	.	.	.	.	.	.	.	.	.	.	.	.	.	.	.	.	.	.	SNV	.	.
chr1	53579403	chr1-53579403	C	T	1	T	intergenic_variant	MODIFIER	.	.	.	.	.	.	.	.	.	.	.	.	.	.	.	.	.	.	SNV	.	.
chr1	53587351	chr1-53587351	A	T	1	T	intergenic_variant	MODIFIER	.	.	.	.	.	.	.	.	.	.	.	.	.	.	.	.	.	.	SNV	.	.
chr1	53596293	chr1-53596293	C	T	1	T	intergenic_variant	MODIFIER	.	.	.	.	.	.	.	.	.	.	.	.	.	.	.	.	.	.	SNV	.	.
chr1	53723152	chr1-53723152	T	C	1	C	intergenic_variant	MODIFIER	.	.	.	.	.	.	.	.	.	.	.	.	.	.	.	.	.	.	SNV	.	.
chr1	53835765	chr1-53835765	G	A	1	A	intergenic_variant	MODIFIER	.	.	.	.	.	.	.	.	.	.	.	.	.	.	.	.	.	.	SNV	.	.
chr1	53835768	chr1-53835768	A	C	1	C	intergenic_variant	MODIFIER	.	.	.	.	.	.	.	.	.	.	.	.	.	.	.	.	.	.	SNV	.	.
chr1	53970060	chr1-53970060	CT	C	1	-	downstream_gene_variant	MODIFIER	.	C1H6orf118	Transcript	XM_038526518	protein_coding	.	.	.	.	.	.	.	.	.	.	1360	-1	.	deletion	XP_038382446	UU_Cfam_GSD_1.0_ROSY.refSeq.ensformat.gtf.gz
chr1	54335502	chr1-54335502	TCAGCCCCACTCTCCGATCCATTTCCTCAGTAAAGA	T	1	-	intergenic_variant	MODIFIER	.	.	.	.	.	.	.	.	.	.	.	.	.	.	.	.	.	.	deletion	.	.
chr1	54521052	chr1-54521052	T	TCTCATATGTGGAATTTAAACGAAACAAATGACCAAAAAA	1	CTCATATGTGGAATTTAAACGAAACAAATGACCAAAAAA	intergenic_variant	MODIFIER	.	.	.	.	.	.	.	.	.	.	.	.	.	.	.	.	.	.	insertion	.	.
chr1	54615782	chr1-54615782	G	T	2	T	intergenic_variant	MODIFIER	.	.	.	.	.	.	.	.	.	.	.	.	.	.	.	.	.	.	SNV	.	.
chr1	54655229	chr1-54655229	CT	C	2	-	intergenic_variant	MODIFIER	.	.	.	.	.	.	.	.	.	.	.	.	.	.	.	.	.	.	deletion	.	.
chr1	54823566	chr1-54823566	A	T	1	T	intergenic_variant	MODIFIER	.	.	.	.	.	.	.	.	.	.	.	.	.	.	.	.	.	.	SNV	.	.
chr1	54823567	chr1-54823567	A	T	1	T	intergenic_variant	MODIFIER	.	.	.	.	.	.	.	.	.	.	.	.	.	.	.	.	.	.	SNV	.	.
chr1	54913469	chr1-54913469	G	A	1	A	intergenic_variant	MODIFIER	.	.	.	.	.	.	.	.	.	.	.	.	.	.	.	.	.	.	SNV	.	.
chr1	55075295	chr1-55075295	C	T	1	T	intron_variant	MODIFIER	.	RPS6KA2	Transcript	XM_038526526	protein_coding	.	3/22	XM_038526526.1:c.175-16981G>A	.	.	.	.	.	.	.	.	-1	.	SNV	XP_038382454	UU_Cfam_GSD_1.0_ROSY.refSeq.ensformat.gtf.gz
chr1	55075295	chr1-55075295	C	T	1	T	intron_variant	MODIFIER	.	RPS6KA2	Transcript	XM_038526527	protein_coding	.	1/20	XM_038526527.1:c.100-16981G>A	.	.	.	.	.	.	.	.	-1	.	SNV	XP_038382455	UU_Cfam_GSD_1.0_ROSY.refSeq.ensformat.gtf.gz
chr1	55075295	chr1-55075295	C	T	1	T	intron_variant	MODIFIER	.	RPS6KA2	Transcript	XM_038526528	protein_coding	.	2/21	XM_038526528.1:c.94-16981G>A	.	.	.	.	.	.	.	.	-1	.	SNV	XP_038382456	UU_Cfam_GSD_1.0_ROSY.refSeq.ensformat.gtf.gz
chr1	55075295	chr1-55075295	C	T	1	T	intron_variant	MODIFIER	.	RPS6KA2	Transcript	XM_038526530	protein_coding	.	1/20	XM_038526530.1:c.52-16981G>A	.	.	.	.	.	.	.	.	-1	.	SNV	XP_038382458	UU_Cfam_GSD_1.0_ROSY.refSeq.ensformat.gtf.gz
chr1	55107812	chr1-55107812	G	A	1	A	intron_variant	MODIFIER	.	RPS6KA2	Transcript	XM_038526526	protein_coding	.	3/22	XM_038526526.1:c.175-49498C>T	.	.	.	.	.	.	.	.	-1	.	SNV	XP_038382454	UU_Cfam_GSD_1.0_ROSY.refSeq.ensformat.gtf.gz
chr1	55107812	chr1-55107812	G	A	1	A	intron_variant	MODIFIER	.	RPS6KA2	Transcript	XM_038526527	protein_coding	.	1/20	XM_038526527.1:c.99+22835C>T	.	.	.	.	.	.	.	.	-1	.	SNV	XP_038382455	UU_Cfam_GSD_1.0_ROSY.refSeq.ensformat.gtf.gz
chr1	55107812	chr1-55107812	G	A	1	A	intron_variant	MODIFIER	.	RPS6KA2	Transcript	XM_038526528	protein_coding	.	2/21	XM_038526528.1:c.94-49498C>T	.	.	.	.	.	.	.	.	-1	.	SNV	XP_038382456	UU_Cfam_GSD_1.0_ROSY.refSeq.ensformat.gtf.gz
chr1	55107812	chr1-55107812	G	A	1	A	intron_variant	MODIFIER	.	RPS6KA2	Transcript	XM_038526530	protein_coding	.	1/20	XM_038526530.1:c.52-49498C>T	.	.	.	.	.	.	.	.	-1	.	SNV	XP_038382458	UU_Cfam_GSD_1.0_ROSY.refSeq.ensformat.gtf.gz
chr1	55123302	chr1-55123302	G	A	1	A	intron_variant	MODIFIER	.	RPS6KA2	Transcript	XM_038526526	protein_coding	.	3/22	XM_038526526.1:c.175-64988C>T	.	.	.	.	.	.	.	.	-1	.	SNV	XP_038382454	UU_Cfam_GSD_1.0_ROSY.refSeq.ensformat.gtf.gz
chr1	55123302	chr1-55123302	G	A	1	A	intron_variant	MODIFIER	.	RPS6KA2	Transcript	XM_038526527	protein_coding	.	1/20	XM_038526527.1:c.99+7345C>T	.	.	.	.	.	.	.	.	-1	.	SNV	XP_038382455	UU_Cfam_GSD_1.0_ROSY.refSeq.ensformat.gtf.gz
chr1	55123302	chr1-55123302	G	A	1	A	intron_variant	MODIFIER	.	RPS6KA2	Transcript	XM_038526528	protein_coding	.	2/21	XM_038526528.1:c.94-64988C>T	.	.	.	.	.	.	.	.	-1	.	SNV	XP_038382456	UU_Cfam_GSD_1.0_ROSY.refSeq.ensformat.gtf.gz
chr1	55123302	chr1-55123302	G	A	1	A	intron_variant	MODIFIER	.	RPS6KA2	Transcript	XM_038526530	protein_coding	.	1/20	XM_038526530.1:c.52-64988C>T	.	.	.	.	.	.	.	.	-1	.	SNV	XP_038382458	UU_Cfam_GSD_1.0_ROSY.refSeq.ensformat.gtf.gz
chr1	55181140	chr1-55181140	C	T	1	T	intron_variant	MODIFIER	.	RPS6KA2	Transcript	XM_038526526	protein_coding	.	3/22	XM_038526526.1:c.174+77351G>A	.	.	.	.	.	.	.	.	-1	.	SNV	XP_038382454	UU_Cfam_GSD_1.0_ROSY.refSeq.ensformat.gtf.gz
chr1	55181140	chr1-55181140	C	T	1	T	intron_variant	MODIFIER	.	RPS6KA2	Transcript	XM_038526528	protein_coding	.	2/21	XM_038526528.1:c.93+77351G>A	.	.	.	.	.	.	.	.	-1	.	SNV	XP_038382456	UU_Cfam_GSD_1.0_ROSY.refSeq.ensformat.gtf.gz
chr1	55181140	chr1-55181140	C	T	1	T	intron_variant	MODIFIER	.	RPS6KA2	Transcript	XM_038526530	protein_coding	.	1/20	XM_038526530.1:c.51+8665G>A	.	.	.	.	.	.	.	.	-1	.	SNV	XP_038382458	UU_Cfam_GSD_1.0_ROSY.refSeq.ensformat.gtf.gz
chr1	55181223	chr1-55181223	C	T	1	T	intron_variant	MODIFIER	.	RPS6KA2	Transcript	XM_038526526	protein_coding	.	3/22	XM_038526526.1:c.174+77268G>A	.	.	.	.	.	.	.	.	-1	.	SNV	XP_038382454	UU_Cfam_GSD_1.0_ROSY.refSeq.ensformat.gtf.gz
chr1	55181223	chr1-55181223	C	T	1	T	intron_variant	MODIFIER	.	RPS6KA2	Transcript	XM_038526528	protein_coding	.	2/21	XM_038526528.1:c.93+77268G>A	.	.	.	.	.	.	.	.	-1	.	SNV	XP_038382456	UU_Cfam_GSD_1.0_ROSY.refSeq.ensformat.gtf.gz
chr1	55181223	chr1-55181223	C	T	1	T	intron_variant	MODIFIER	.	RPS6KA2	Transcript	XM_038526530	protein_coding	.	1/20	XM_038526530.1:c.51+8582G>A	.	.	.	.	.	.	.	.	-1	.	SNV	XP_038382458	UU_Cfam_GSD_1.0_ROSY.refSeq.ensformat.gtf.gz
chr1	55201500	chr1-55201500	C	CTTTCGCTGTCCGAGGGCTGTGGGTTATTGTTAAGCTG	1	TTTCGCTGTCCGAGGGCTGTGGGTTATTGTTAAGCTG	intron_variant	MODIFIER	.	RPS6KA2	Transcript	XM_038526526	protein_coding	.	3/22	XM_038526526.1:c.174+56990_174+56991insCAGCTTAACAATAACCCACAGCCCTCGGACAGCGAAA	.	.	.	.	.	.	.	.	-1	.	insertion	XP_038382454	UU_Cfam_GSD_1.0_ROSY.refSeq.ensformat.gtf.gz
chr1	55201500	chr1-55201500	C	CTTTCGCTGTCCGAGGGCTGTGGGTTATTGTTAAGCTG	1	TTTCGCTGTCCGAGGGCTGTGGGTTATTGTTAAGCTG	intron_variant	MODIFIER	.	RPS6KA2	Transcript	XM_038526528	protein_coding	.	2/21	XM_038526528.1:c.93+56990_93+56991insCAGCTTAACAATAACCCACAGCCCTCGGACAGCGAAA	.	.	.	.	.	.	.	.	-1	.	insertion	XP_038382456	UU_Cfam_GSD_1.0_ROSY.refSeq.ensformat.gtf.gz
chr1	55380678	chr1-55380678	C	T	1	T	intergenic_variant	MODIFIER	.	.	.	.	.	.	.	.	.	.	.	.	.	.	.	.	.	.	SNV	.	.
chr1	55416104	chr1-55416104	C	T	1	T	intron_variant	MODIFIER	.	CEP43	Transcript	XM_038526535	protein_coding	.	7/12	XM_038526535.1:c.585+2144C>T	.	.	.	.	.	.	.	.	1	.	SNV	XP_038382463	UU_Cfam_GSD_1.0_ROSY.refSeq.ensformat.gtf.gz
chr1	55416104	chr1-55416104	C	T	1	T	intron_variant	MODIFIER	.	CEP43	Transcript	XM_038526536	protein_coding	.	7/12	XM_038526536.1:c.585+2144C>T	.	.	.	.	.	.	.	.	1	.	SNV	XP_038382464	UU_Cfam_GSD_1.0_ROSY.refSeq.ensformat.gtf.gz
chr1	55416104	chr1-55416104	C	T	1	T	intron_variant	MODIFIER	.	CEP43	Transcript	XM_038526537	protein_coding	.	7/12	XM_038526537.1:c.579+2144C>T	.	.	.	.	.	.	.	.	1	.	SNV	XP_038382465	UU_Cfam_GSD_1.0_ROSY.refSeq.ensformat.gtf.gz
chr1	55416104	chr1-55416104	C	T	1	T	intron_variant	MODIFIER	.	CEP43	Transcript	XM_038526538	protein_coding	.	7/12	XM_038526538.1:c.585+2144C>T	.	.	.	.	.	.	.	.	1	.	SNV	XP_038382466	UU_Cfam_GSD_1.0_ROSY.refSeq.ensformat.gtf.gz
chr1	55416104	chr1-55416104	C	T	1	T	intron_variant	MODIFIER	.	CEP43	Transcript	XM_038526539	protein_coding	.	6/11	XM_038526539.1:c.525+4437C>T	.	.	.	.	.	.	.	.	1	.	SNV	XP_038382467	UU_Cfam_GSD_1.0_ROSY.refSeq.ensformat.gtf.gz
chr1	55416104	chr1-55416104	C	T	1	T	intron_variant	MODIFIER	.	CEP43	Transcript	XM_038526540	protein_coding	.	6/11	XM_038526540.1:c.525+4437C>T	.	.	.	.	.	.	.	.	1	.	SNV	XP_038382468	UU_Cfam_GSD_1.0_ROSY.refSeq.ensformat.gtf.gz
chr1	55416104	chr1-55416104	C	T	1	T	intron_variant	MODIFIER	.	CEP43	Transcript	XM_038526541	protein_coding	.	6/11	XM_038526541.1:c.519+4437C>T	.	.	.	.	.	.	.	.	1	.	SNV	XP_038382469	UU_Cfam_GSD_1.0_ROSY.refSeq.ensformat.gtf.gz
chr1	55494230	chr1-55494230	T	A	1	A	intron_variant	MODIFIER	.	CCR6	Transcript	XM_038526542	protein_coding	.	1/3	XM_038526542.1:c.-189+723T>A	.	.	.	.	.	.	.	.	1	.	SNV	XP_038382470	UU_Cfam_GSD_1.0_ROSY.refSeq.ensformat.gtf.gz
chr1	55494230	chr1-55494230	T	A	1	A	intron_variant	MODIFIER	.	CCR6	Transcript	XM_038526543	protein_coding	.	1/3	XM_038526543.1:c.-189+942T>A	.	.	.	.	.	.	.	.	1	.	SNV	XP_038382471	UU_Cfam_GSD_1.0_ROSY.refSeq.ensformat.gtf.gz
chr1	55494230	chr1-55494230	T	A	1	A	intron_variant	MODIFIER	.	CCR6	Transcript	XM_038526544	protein_coding	.	1/3	XM_038526544.1:c.-188-1197T>A	.	.	.	.	.	.	.	.	1	.	SNV	XP_038382472	UU_Cfam_GSD_1.0_ROSY.refSeq.ensformat.gtf.gz
chr1	55620344	chr1-55620344	G	C	1	C	intron_variant	MODIFIER	.	UNC93A	Transcript	XM_038526547	protein_coding	.	6/9	XM_038526547.1:c.626-22C>G	.	.	.	.	.	.	.	.	-1	.	SNV	XP_038382475	UU_Cfam_GSD_1.0_ROSY.refSeq.ensformat.gtf.gz
chr1	55620344	chr1-55620344	G	C	1	C	intron_variant	MODIFIER	.	UNC93A	Transcript	XM_038526548	protein_coding	.	5/8	XM_038526548.1:c.626-22C>G	.	.	.	.	.	.	.	.	-1	.	SNV	XP_038382476	UU_Cfam_GSD_1.0_ROSY.refSeq.ensformat.gtf.gz
chr1	55620344	chr1-55620344	G	C	1	C	intron_variant	MODIFIER	.	UNC93A	Transcript	XM_038526549	protein_coding	.	6/9	XM_038526549.1:c.626-22C>G	.	.	.	.	.	.	.	.	-1	.	SNV	XP_038382477	UU_Cfam_GSD_1.0_ROSY.refSeq.ensformat.gtf.gz
chr1	55620344	chr1-55620344	G	C	1	C	intron_variant	MODIFIER	.	UNC93A	Transcript	XM_038526550	protein_coding	.	7/10	XM_038526550.1:c.626-22C>G	.	.	.	.	.	.	.	.	-1	.	SNV	XP_038382478	UU_Cfam_GSD_1.0_ROSY.refSeq.ensformat.gtf.gz
chr1	55620344	chr1-55620344	G	C	1	C	intron_variant	MODIFIER	.	UNC93A	Transcript	XM_038526551	protein_coding	.	5/8	XM_038526551.1:c.626-22C>G	.	.	.	.	.	.	.	.	-1	.	SNV	XP_038382479	UU_Cfam_GSD_1.0_ROSY.refSeq.ensformat.gtf.gz
chr1	55713985	chr1-55713985	A	T	1	T	intergenic_variant	MODIFIER	.	.	.	.	.	.	.	.	.	.	.	.	.	.	.	.	.	.	SNV	.	.
chr1	55773033	chr1-55773033	C	T	1	T	intergenic_variant	MODIFIER	.	.	.	.	.	.	.	.	.	.	.	.	.	.	.	.	.	.	SNV	.	.
chr1	56235066	chr1-56235066	T	TCTTCCCTCCTTCCTTCCTTCCTTCCTTC	2	CTTCCCTCCTTCCTTCCTTCCTTCCTTC	downstream_gene_variant	MODIFIER	.	LOC111090696	Transcript	XR_005353100	lncRNA	.	.	.	.	.	.	.	.	.	.	101	-1	.	insertion	.	UU_Cfam_GSD_1.0_ROSY.refSeq.ensformat.gtf.gz
chr1	56570603	chr1-56570603	T	C	1	C	intergenic_variant	MODIFIER	.	.	.	.	.	.	.	.	.	.	.	.	.	.	.	.	.	.	SNV	.	.
chr1	56582002	chr1-56582002	T	G	1	G	intergenic_variant	MODIFIER	.	.	.	.	.	.	.	.	.	.	.	.	.	.	.	.	.	.	SNV	.	.
chr1	56647523	chr1-56647523	A	T	1	T	intergenic_variant	MODIFIER	.	.	.	.	.	.	.	.	.	.	.	.	.	.	.	.	.	.	SNV	.	.
chr1	56866542	chr1-56866542	T	G	1	G	intergenic_variant	MODIFIER	.	.	.	.	.	.	.	.	.	.	.	.	.	.	.	.	.	.	SNV	.	.
chr1	56873664	chr1-56873664	C	A	1	A	intergenic_variant	MODIFIER	.	.	.	.	.	.	.	.	.	.	.	.	.	.	.	.	.	.	SNV	.	.
chr1	56985332	chr1-56985332	C	CAGGAGGGAGAGG	1	AGGAGGGAGAGG	upstream_gene_variant	MODIFIER	.	THBS2	Transcript	NM_001197156	protein_coding	.	.	.	.	.	.	.	.	.	.	1696	-1	.	insertion	NP_001184085	UU_Cfam_GSD_1.0_ROSY.refSeq.ensformat.gtf.gz
chr1	57357901	chr1-57357901	CT	C	1	-	intron_variant	MODIFIER	.	DSE	Transcript	XM_038526609	protein_coding	.	1/5	XM_038526609.1:c.-53-9751del	.	.	.	.	.	.	.	.	1	.	deletion	XP_038382537	UU_Cfam_GSD_1.0_ROSY.refSeq.ensformat.gtf.gz
chr1	57357901	chr1-57357901	CT	C	1	-	intron_variant	MODIFIER	.	DSE	Transcript	XM_038526610	protein_coding	.	1/5	XM_038526610.1:c.-53-9751del	.	.	.	.	.	.	.	.	1	.	deletion	XP_038382538	UU_Cfam_GSD_1.0_ROSY.refSeq.ensformat.gtf.gz
chr1	57357901	chr1-57357901	CT	C	1	-	intron_variant	MODIFIER	.	DSE	Transcript	XM_038526611	protein_coding	.	1/5	XM_038526611.1:c.-53-9751del	.	.	.	.	.	.	.	.	1	.	deletion	XP_038382539	UU_Cfam_GSD_1.0_ROSY.refSeq.ensformat.gtf.gz
chr1	57635711	chr1-57635711	A	AATAGATAGATAG	1	ATAGATAGATAG	downstream_gene_variant	MODIFIER	.	RSPH4A	Transcript	XM_038526631	protein_coding	.	.	.	.	.	.	.	.	.	.	4188	1	.	insertion	XP_038382559	UU_Cfam_GSD_1.0_ROSY.refSeq.ensformat.gtf.gz
chr1	57635711	chr1-57635711	A	AATAGATAGATAG	1	ATAGATAGATAG	intron_variant	MODIFIER	.	ZUP1	Transcript	XM_038526633	protein_coding	.	9/9	XM_038526633.1:c.1689+937_1689+938insCTATCTATCTAT	.	.	.	.	.	.	.	.	-1	.	insertion	XP_038382561	UU_Cfam_GSD_1.0_ROSY.refSeq.ensformat.gtf.gz
chr1	57635711	chr1-57635711	A	AATAGATAGATAG	1	ATAGATAGATAG	intron_variant	MODIFIER	.	ZUP1	Transcript	XM_038526634	protein_coding	.	8/8	XM_038526634.1:c.1101+937_1101+938insCTATCTATCTAT	.	.	.	.	.	.	.	.	-1	.	insertion	XP_038382562	UU_Cfam_GSD_1.0_ROSY.refSeq.ensformat.gtf.gz
chr1	57635711	chr1-57635711	A	AATAGATAGATAG	1	ATAGATAGATAG	upstream_gene_variant	MODIFIER	.	LOC119870774	Transcript	XR_005353817	lncRNA	.	.	.	.	.	.	.	.	.	.	4753	-1	.	insertion	.	UU_Cfam_GSD_1.0_ROSY.refSeq.ensformat.gtf.gz
chr1	57897245	chr1-57897245	TC	T	1	-	intron_variant&non_coding_transcript_variant	MODIFIER	.	LOC111090702	Transcript	XR_005353109	lncRNA	.	3/3	XR_005353109.1:n.298+1653del	.	.	.	.	.	.	.	.	1	.	deletion	.	UU_Cfam_GSD_1.0_ROSY.refSeq.ensformat.gtf.gz
chr1	58204391	chr1-58204391	TC	T	1	-	intron_variant	MODIFIER	.	ROS1	Transcript	XM_038525492	protein_coding	.	11/42	XM_038525492.1:c.1203-5890del	.	.	.	.	.	.	.	.	-1	.	deletion	XP_038381420	UU_Cfam_GSD_1.0_ROSY.refSeq.ensformat.gtf.gz
chr1	58308553	chr1-58308553	A	AAT	1	AT	intron_variant	MODIFIER	.	DCBLD1	Transcript	XM_038526639	protein_coding	.	4/15	XM_038526639.1:c.480-1645_480-1644dup	.	.	.	.	.	.	.	.	1	.	insertion	XP_038382567	UU_Cfam_GSD_1.0_ROSY.refSeq.ensformat.gtf.gz
chr1	58308553	chr1-58308553	A	AAT	1	AT	intron_variant	MODIFIER	.	DCBLD1	Transcript	XM_038526640	protein_coding	.	4/13	XM_038526640.1:c.480-1645_480-1644dup	.	.	.	.	.	.	.	.	1	.	insertion	XP_038382568	UU_Cfam_GSD_1.0_ROSY.refSeq.ensformat.gtf.gz
chr1	58329182	chr1-58329182	C	CTTTTTCTTTTTGTCTCTTTTTTTTT	2	TTTTTCTTTTTGTCTCTTTTTTTTT	intron_variant	MODIFIER	.	DCBLD1	Transcript	XM_038526639	protein_coding	.	14/15	XM_038526639.1:c.1570+1908_1570+1909insTTTTTTTTTTTTTTCTTTTTGTCTC	.	.	.	.	.	.	.	.	1	.	insertion	XP_038382567	UU_Cfam_GSD_1.0_ROSY.refSeq.ensformat.gtf.gz
chr1	58329182	chr1-58329182	C	CTTTTTCTTTTTGTCTCTTTTTTTTT	2	TTTTTCTTTTTGTCTCTTTTTTTTT	downstream_gene_variant	MODIFIER	.	DCBLD1	Transcript	XM_038526640	protein_coding	.	.	.	.	.	.	.	.	.	.	1928	1	.	insertion	XP_038382568	UU_Cfam_GSD_1.0_ROSY.refSeq.ensformat.gtf.gz
chr1	58482032	chr1-58482032	G	GTCTC,GTCTCTCTC	1,1	TCTC	intergenic_variant	MODIFIER	.	.	.	.	.	.	.	.	.	.	.	.	.	.	.	.	.	.	insertion	.	.
chr1	58482032	chr1-58482032	G	GTCTC,GTCTCTCTC	1,1	TCTCTCTC	intergenic_variant	MODIFIER	.	.	.	.	.	.	.	.	.	.	.	.	.	.	.	.	.	.	insertion	.	.
chr1	58901297	chr1-58901297	A	G	1	G	intron_variant	MODIFIER	.	SLC35F1	Transcript	XM_038525493	protein_coding	.	3/7	XM_038525493.1:c.481-14823A>G	.	.	.	.	.	.	.	.	1	.	SNV	XP_038381421	UU_Cfam_GSD_1.0_ROSY.refSeq.ensformat.gtf.gz
chr1	59197482	chr1-59197482	GT	G	1	-	intron_variant	MODIFIER	.	CEP85L	Transcript	XM_038526648	protein_coding	.	1/12	XM_038526648.1:c.73+2418del	.	.	.	.	.	.	.	.	-1	.	deletion	XP_038382576	UU_Cfam_GSD_1.0_ROSY.refSeq.ensformat.gtf.gz
chr1	59197482	chr1-59197482	GT	G	1	-	upstream_gene_variant	MODIFIER	.	CEP85L	Transcript	XM_038526649	protein_coding	.	.	.	.	.	.	.	.	.	.	1395	-1	.	deletion	XP_038382577	UU_Cfam_GSD_1.0_ROSY.refSeq.ensformat.gtf.gz
chr1	59312266	chr1-59312266	A	T	1	T	intron_variant	MODIFIER	.	MCM9	Transcript	XM_038526654	protein_coding	.	12/12	XM_038526654.1:c.1962-6773T>A	.	.	.	.	.	.	.	.	-1	.	SNV	XP_038382582	UU_Cfam_GSD_1.0_ROSY.refSeq.ensformat.gtf.gz
chr1	59312266	chr1-59312266	A	T	1	T	intron_variant	MODIFIER	.	MCM9	Transcript	XR_005353829	protein_coding	.	12/13	XR_005353829.1:n.1993-6773T>A	.	.	.	.	.	.	.	.	-1	.	SNV	.	UU_Cfam_GSD_1.0_ROSY.refSeq.ensformat.gtf.gz
chr1	59429791	chr1-59429791	T	TTAAAGAGACTTAAAAAAATAAAATAAAATAAAA,TTAAAGAGACTTAAAAAAAAAATAAAATAAAATAAAA	1,1	TAAAGAGACTTAAAAAAATAAAATAAAATAAAA	intron_variant&non_coding_transcript_variant	MODIFIER	.	LOC111096168	Transcript	XR_005353833	lncRNA	.	1/1	XR_005353833.1:n.369+8969_369+8970insAAAATAAAATAAAATAAAATAAAGAGACTTAAA	.	.	.	.	.	.	.	.	1	.	insertion	.	UU_Cfam_GSD_1.0_ROSY.refSeq.ensformat.gtf.gz
chr1	59429791	chr1-59429791	T	TTAAAGAGACTTAAAAAAATAAAATAAAATAAAA,TTAAAGAGACTTAAAAAAAAAATAAAATAAAATAAAA	1,1	TAAAGAGACTTAAAAAAAAAATAAAATAAAATAAAA	intron_variant&non_coding_transcript_variant	MODIFIER	.	LOC111096168	Transcript	XR_005353833	lncRNA	.	1/1	XR_005353833.1:n.369+8969_369+8970insAAAAAAATAAAATAAAATAAAATAAAGAGACTTAAA	.	.	.	.	.	.	.	.	1	.	insertion	.	UU_Cfam_GSD_1.0_ROSY.refSeq.ensformat.gtf.gz
chr1	59547726	chr1-59547726	G	GCAGAGA	1	CAGAGA	intron_variant	MODIFIER	.	FAM184A	Transcript	XM_038526661	protein_coding	.	1/18	XM_038526661.1:c.160-19307_160-19302dup	.	.	.	.	.	.	.	.	-1	.	insertion	XP_038382589	UU_Cfam_GSD_1.0_ROSY.refSeq.ensformat.gtf.gz
chr1	59547726	chr1-59547726	G	GCAGAGA	1	CAGAGA	intron_variant	MODIFIER	.	FAM184A	Transcript	XM_038526662	protein_coding	.	1/17	XM_038526662.1:c.160-19307_160-19302dup	.	.	.	.	.	.	.	.	-1	.	insertion	XP_038382590	UU_Cfam_GSD_1.0_ROSY.refSeq.ensformat.gtf.gz
chr1	59547726	chr1-59547726	G	GCAGAGA	1	CAGAGA	intron_variant	MODIFIER	.	FAM184A	Transcript	XM_038526663	protein_coding	.	1/17	XM_038526663.1:c.160-19307_160-19302dup	.	.	.	.	.	.	.	.	-1	.	insertion	XP_038382591	UU_Cfam_GSD_1.0_ROSY.refSeq.ensformat.gtf.gz
chr1	59547726	chr1-59547726	G	GCAGAGA	1	CAGAGA	intron_variant	MODIFIER	.	FAM184A	Transcript	XM_038526664	protein_coding	.	1/16	XM_038526664.1:c.160-19307_160-19302dup	.	.	.	.	.	.	.	.	-1	.	insertion	XP_038382592	UU_Cfam_GSD_1.0_ROSY.refSeq.ensformat.gtf.gz
chr1	59547726	chr1-59547726	G	GCAGAGA	1	CAGAGA	intron_variant	MODIFIER	.	FAM184A	Transcript	XM_038526665	protein_coding	.	1/17	XM_038526665.1:c.160-19307_160-19302dup	.	.	.	.	.	.	.	.	-1	.	insertion	XP_038382593	UU_Cfam_GSD_1.0_ROSY.refSeq.ensformat.gtf.gz
chr1	59547726	chr1-59547726	G	GCAGAGA	1	CAGAGA	intron_variant	MODIFIER	.	FAM184A	Transcript	XM_038526666	protein_coding	.	1/19	XM_038526666.1:c.-383-14044_-383-14039dup	.	.	.	.	.	.	.	.	-1	.	insertion	XP_038382594	UU_Cfam_GSD_1.0_ROSY.refSeq.ensformat.gtf.gz
chr1	59547726	chr1-59547726	G	GCAGAGA	1	CAGAGA	intron_variant	MODIFIER	.	FAM184A	Transcript	XM_038526667	protein_coding	.	1/16	XM_038526667.1:c.160-19307_160-19302dup	.	.	.	.	.	.	.	.	-1	.	insertion	XP_038382595	UU_Cfam_GSD_1.0_ROSY.refSeq.ensformat.gtf.gz
chr1	59547726	chr1-59547726	G	GCAGAGA	1	CAGAGA	intron_variant	MODIFIER	.	FAM184A	Transcript	XM_038526668	protein_coding	.	1/15	XM_038526668.1:c.160-19307_160-19302dup	.	.	.	.	.	.	.	.	-1	.	insertion	XP_038382596	UU_Cfam_GSD_1.0_ROSY.refSeq.ensformat.gtf.gz
chr1	59547726	chr1-59547726	G	GCAGAGA	1	CAGAGA	intron_variant	MODIFIER	.	FAM184A	Transcript	XR_005353831	protein_coding	.	1/19	XR_005353831.1:n.167-19307_167-19302dup	.	.	.	.	.	.	.	.	-1	.	insertion	.	UU_Cfam_GSD_1.0_ROSY.refSeq.ensformat.gtf.gz
chr1	59584933	chr1-59584933	T	C	1	C	intergenic_variant	MODIFIER	.	.	.	.	.	.	.	.	.	.	.	.	.	.	.	.	.	.	SNV	.	.
chr1	59597145	chr1-59597145	C	A	2	A	intergenic_variant	MODIFIER	.	.	.	.	.	.	.	.	.	.	.	.	.	.	.	.	.	.	SNV	.	.
chr1	59642659	chr1-59642659	A	G	1	G	intergenic_variant	MODIFIER	.	.	.	.	.	.	.	.	.	.	.	.	.	.	.	.	.	.	SNV	.	.
chr1	59642666	chr1-59642666	C	A	1	A	intergenic_variant	MODIFIER	.	.	.	.	.	.	.	.	.	.	.	.	.	.	.	.	.	.	SNV	.	.
chr1	59648898	chr1-59648898	T	TGGGGGGA	2	GGGGGGA	intergenic_variant	MODIFIER	.	.	.	.	.	.	.	.	.	.	.	.	.	.	.	.	.	.	insertion	.	.
chr1	59660745	chr1-59660745	T	TAAGAAAAAGCTTAAAAAGAAAACAAAACAAAACAAAACAAAACAAAAAAAAAAA,TAAGAAAAAGCTTAAAAAGAAAAGAAAACAAAACAAAACAAAACAAAAAAAAAAA	1,1	AAGAAAAAGCTTAAAAAGAAAACAAAACAAAACAAAACAAAACAAAAAAAAAAA	intergenic_variant	MODIFIER	.	.	.	.	.	.	.	.	.	.	.	.	.	.	.	.	.	.	insertion	.	.
chr1	59660745	chr1-59660745	T	TAAGAAAAAGCTTAAAAAGAAAACAAAACAAAACAAAACAAAACAAAAAAAAAAA,TAAGAAAAAGCTTAAAAAGAAAAGAAAACAAAACAAAACAAAACAAAAAAAAAAA	1,1	AAGAAAAAGCTTAAAAAGAAAAGAAAACAAAACAAAACAAAACAAAAAAAAAAA	intergenic_variant	MODIFIER	.	.	.	.	.	.	.	.	.	.	.	.	.	.	.	.	.	.	insertion	.	.
chr1	59811968	chr1-59811968	C	A	1	A	intron_variant	MODIFIER	.	MAN1A1	Transcript	XM_038526670	protein_coding	.	1/11	XM_038526670.1:c.628-16759G>T	.	.	.	.	.	.	.	.	-1	.	SNV	XP_038382598	UU_Cfam_GSD_1.0_ROSY.refSeq.ensformat.gtf.gz
chr1	59823196	chr1-59823196	G	A	1	A	intron_variant	MODIFIER	.	MAN1A1	Transcript	XM_038526670	protein_coding	.	1/11	XM_038526670.1:c.627+11414C>T	.	.	.	.	.	.	.	.	-1	.	SNV	XP_038382598	UU_Cfam_GSD_1.0_ROSY.refSeq.ensformat.gtf.gz
chr1	59888940	chr1-59888940	G	A	1	A	downstream_gene_variant	MODIFIER	.	LOC119870782	Transcript	XR_005353845	lncRNA	.	.	.	.	.	.	.	.	.	.	1885	-1	.	SNV	.	UU_Cfam_GSD_1.0_ROSY.refSeq.ensformat.gtf.gz
chr1	59942877	chr1-59942877	TC	T	1	-	intergenic_variant	MODIFIER	.	.	.	.	.	.	.	.	.	.	.	.	.	.	.	.	.	.	deletion	.	.
chr1	59970145	chr1-59970145	TA	T	1	-	intergenic_variant	MODIFIER	.	.	.	.	.	.	.	.	.	.	.	.	.	.	.	.	.	.	deletion	.	.
chr1	60081079	chr1-60081079	G	A	1	A	intergenic_variant	MODIFIER	.	.	.	.	.	.	.	.	.	.	.	.	.	.	.	.	.	.	SNV	.	.
chr1	60162551	chr1-60162551	TTC	T	1	-	intron_variant&non_coding_transcript_variant	MODIFIER	.	LOC119870672	Transcript	XR_005353111	lncRNA	.	1/2	XR_005353111.1:n.119-16018_119-16017del	.	.	.	.	.	.	.	.	1	.	deletion	.	UU_Cfam_GSD_1.0_ROSY.refSeq.ensformat.gtf.gz
chr1	60301640	chr1-60301640	C	CAACTTTTTCCCCTTTTTTTTTTTTTTTTTTA	1	AACTTTTTCCCCTTTTTTTTTTTTTTTTTTA	intergenic_variant	MODIFIER	.	.	.	.	.	.	.	.	.	.	.	.	.	.	.	.	.	.	insertion	.	.
chr1	60344154	chr1-60344154	G	A	1	A	intergenic_variant	MODIFIER	.	.	.	.	.	.	.	.	.	.	.	.	.	.	.	.	.	.	SNV	.	.
chr1	60359752	chr1-60359752	C	T	1	T	intergenic_variant	MODIFIER	.	.	.	.	.	.	.	.	.	.	.	.	.	.	.	.	.	.	SNV	.	.
chr1	60447285	chr1-60447285	T	A	1	A	intergenic_variant	MODIFIER	.	.	.	.	.	.	.	.	.	.	.	.	.	.	.	.	.	.	SNV	.	.
chr1	60482061	chr1-60482061	C	A	1	A	intergenic_variant	MODIFIER	.	.	.	.	.	.	.	.	.	.	.	.	.	.	.	.	.	.	SNV	.	.
chr1	60488518	chr1-60488518	C	T	1	T	intergenic_variant	MODIFIER	.	.	.	.	.	.	.	.	.	.	.	.	.	.	.	.	.	.	SNV	.	.
chr1	60492519	chr1-60492519	GT	G	1	-	intergenic_variant	MODIFIER	.	.	.	.	.	.	.	.	.	.	.	.	.	.	.	.	.	.	deletion	.	.
chr1	60510621	chr1-60510621	TG	T	1	-	intergenic_variant	MODIFIER	.	.	.	.	.	.	.	.	.	.	.	.	.	.	.	.	.	.	deletion	.	.
chr1	60561080	chr1-60561080	A	G	1	G	intergenic_variant	MODIFIER	.	.	.	.	.	.	.	.	.	.	.	.	.	.	.	.	.	.	SNV	.	.
chr1	60564765	chr1-60564765	A	G	1	G	intergenic_variant	MODIFIER	.	.	.	.	.	.	.	.	.	.	.	.	.	.	.	.	.	.	SNV	.	.
chr1	60565876	chr1-60565876	C	T	1	T	intergenic_variant	MODIFIER	.	.	.	.	.	.	.	.	.	.	.	.	.	.	.	.	.	.	SNV	.	.
chr1	60574139	chr1-60574139	C	T	1	T	intergenic_variant	MODIFIER	.	.	.	.	.	.	.	.	.	.	.	.	.	.	.	.	.	.	SNV	.	.
chr1	60633263	chr1-60633263	G	T	1	T	intergenic_variant	MODIFIER	.	.	.	.	.	.	.	.	.	.	.	.	.	.	.	.	.	.	SNV	.	.
chr1	60718118	chr1-60718118	G	A	1	A	intergenic_variant	MODIFIER	.	.	.	.	.	.	.	.	.	.	.	.	.	.	.	.	.	.	SNV	.	.
chr1	60791819	chr1-60791819	A	G	1	G	intergenic_variant	MODIFIER	.	.	.	.	.	.	.	.	.	.	.	.	.	.	.	.	.	.	SNV	.	.
chr1	60860751	chr1-60860751	C	T	1	T	intergenic_variant	MODIFIER	.	.	.	.	.	.	.	.	.	.	.	.	.	.	.	.	.	.	SNV	.	.
chr1	60860943	chr1-60860943	C	T	1	T	intergenic_variant	MODIFIER	.	.	.	.	.	.	.	.	.	.	.	.	.	.	.	.	.	.	SNV	.	.
chr1	60861082	chr1-60861082	G	A	1	A	intergenic_variant	MODIFIER	.	.	.	.	.	.	.	.	.	.	.	.	.	.	.	.	.	.	SNV	.	.
chr1	60861211	chr1-60861211	G	C	1	C	intergenic_variant	MODIFIER	.	.	.	.	.	.	.	.	.	.	.	.	.	.	.	.	.	.	SNV	.	.
chr1	60861252	chr1-60861252	T	C	1	C	intergenic_variant	MODIFIER	.	.	.	.	.	.	.	.	.	.	.	.	.	.	.	.	.	.	SNV	.	.
chr1	60863062	chr1-60863062	T	A	1	A	intergenic_variant	MODIFIER	.	.	.	.	.	.	.	.	.	.	.	.	.	.	.	.	.	.	SNV	.	.
chr1	60863063	chr1-60863063	T	C	1	C	intergenic_variant	MODIFIER	.	.	.	.	.	.	.	.	.	.	.	.	.	.	.	.	.	.	SNV	.	.
chr1	60863572	chr1-60863572	TA	T	1	-	intergenic_variant	MODIFIER	.	.	.	.	.	.	.	.	.	.	.	.	.	.	.	.	.	.	deletion	.	.
chr1	60863620	chr1-60863620	C	T	1	T	intergenic_variant	MODIFIER	.	.	.	.	.	.	.	.	.	.	.	.	.	.	.	.	.	.	SNV	.	.
chr1	60863718	chr1-60863718	T	C	1	C	intergenic_variant	MODIFIER	.	.	.	.	.	.	.	.	.	.	.	.	.	.	.	.	.	.	SNV	.	.
chr1	60864053	chr1-60864053	C	T	1	T	intergenic_variant	MODIFIER	.	.	.	.	.	.	.	.	.	.	.	.	.	.	.	.	.	.	SNV	.	.
chr1	60864344	chr1-60864344	C	T	1	T	intergenic_variant	MODIFIER	.	.	.	.	.	.	.	.	.	.	.	.	.	.	.	.	.	.	SNV	.	.
chr1	60864734	chr1-60864734	A	G	1	G	intergenic_variant	MODIFIER	.	.	.	.	.	.	.	.	.	.	.	.	.	.	.	.	.	.	SNV	.	.
chr1	60864844	chr1-60864844	C	T	1	T	intergenic_variant	MODIFIER	.	.	.	.	.	.	.	.	.	.	.	.	.	.	.	.	.	.	SNV	.	.
chr1	60865051	chr1-60865051	T	C	1	C	intergenic_variant	MODIFIER	.	.	.	.	.	.	.	.	.	.	.	.	.	.	.	.	.	.	SNV	.	.
chr1	60866732	chr1-60866732	C	T	1	T	intergenic_variant	MODIFIER	.	.	.	.	.	.	.	.	.	.	.	.	.	.	.	.	.	.	SNV	.	.
chr1	60870487	chr1-60870487	T	C	1	C	intergenic_variant	MODIFIER	.	.	.	.	.	.	.	.	.	.	.	.	.	.	.	.	.	.	SNV	.	.
chr1	60870489	chr1-60870489	T	G	1	G	intergenic_variant	MODIFIER	.	.	.	.	.	.	.	.	.	.	.	.	.	.	.	.	.	.	SNV	.	.
chr1	60873376	chr1-60873376	C	T	1	T	intergenic_variant	MODIFIER	.	.	.	.	.	.	.	.	.	.	.	.	.	.	.	.	.	.	SNV	.	.
chr1	60873533	chr1-60873533	A	G	1	G	intergenic_variant	MODIFIER	.	.	.	.	.	.	.	.	.	.	.	.	.	.	.	.	.	.	SNV	.	.
chr1	60875276	chr1-60875276	G	A	1	A	intergenic_variant	MODIFIER	.	.	.	.	.	.	.	.	.	.	.	.	.	.	.	.	.	.	SNV	.	.
chr1	60876187	chr1-60876187	T	A	1	A	intergenic_variant	MODIFIER	.	.	.	.	.	.	.	.	.	.	.	.	.	.	.	.	.	.	SNV	.	.
chr1	60876188	chr1-60876188	A	G	1	G	intergenic_variant	MODIFIER	.	.	.	.	.	.	.	.	.	.	.	.	.	.	.	.	.	.	SNV	.	.
chr1	60877522	chr1-60877522	T	A	1	A	intergenic_variant	MODIFIER	.	.	.	.	.	.	.	.	.	.	.	.	.	.	.	.	.	.	SNV	.	.
chr1	60878604	chr1-60878604	C	T	1	T	intergenic_variant	MODIFIER	.	.	.	.	.	.	.	.	.	.	.	.	.	.	.	.	.	.	SNV	.	.
chr1	60882718	chr1-60882718	CGTT	C	1	-	intergenic_variant	MODIFIER	.	.	.	.	.	.	.	.	.	.	.	.	.	.	.	.	.	.	deletion	.	.
chr1	60883843	chr1-60883843	C	T	1	T	intergenic_variant	MODIFIER	.	.	.	.	.	.	.	.	.	.	.	.	.	.	.	.	.	.	SNV	.	.
chr1	60884041	chr1-60884041	T	C	1	C	intergenic_variant	MODIFIER	.	.	.	.	.	.	.	.	.	.	.	.	.	.	.	.	.	.	SNV	.	.
chr1	60885572	chr1-60885572	C	T	1	T	intergenic_variant	MODIFIER	.	.	.	.	.	.	.	.	.	.	.	.	.	.	.	.	.	.	SNV	.	.
chr1	60885631	chr1-60885631	A	G	1	G	intergenic_variant	MODIFIER	.	.	.	.	.	.	.	.	.	.	.	.	.	.	.	.	.	.	SNV	.	.
chr1	60886085	chr1-60886085	A	C	1	C	intergenic_variant	MODIFIER	.	.	.	.	.	.	.	.	.	.	.	.	.	.	.	.	.	.	SNV	.	.
chr1	60886192	chr1-60886192	A	T	1	T	intergenic_variant	MODIFIER	.	.	.	.	.	.	.	.	.	.	.	.	.	.	.	.	.	.	SNV	.	.
chr1	60886519	chr1-60886519	G	C	1	C	intergenic_variant	MODIFIER	.	.	.	.	.	.	.	.	.	.	.	.	.	.	.	.	.	.	SNV	.	.
chr1	60888599	chr1-60888599	T	C	1	C	intergenic_variant	MODIFIER	.	.	.	.	.	.	.	.	.	.	.	.	.	.	.	.	.	.	SNV	.	.
chr1	60889597	chr1-60889597	A	T	1	T	intergenic_variant	MODIFIER	.	.	.	.	.	.	.	.	.	.	.	.	.	.	.	.	.	.	SNV	.	.
chr1	60890236	chr1-60890236	C	T	1	T	intergenic_variant	MODIFIER	.	.	.	.	.	.	.	.	.	.	.	.	.	.	.	.	.	.	SNV	.	.
chr1	60890713	chr1-60890713	T	C	1	C	intergenic_variant	MODIFIER	.	.	.	.	.	.	.	.	.	.	.	.	.	.	.	.	.	.	SNV	.	.
chr1	60890923	chr1-60890923	G	A	1	A	intergenic_variant	MODIFIER	.	.	.	.	.	.	.	.	.	.	.	.	.	.	.	.	.	.	SNV	.	.
chr1	60891588	chr1-60891588	C	T	1	T	intergenic_variant	MODIFIER	.	.	.	.	.	.	.	.	.	.	.	.	.	.	.	.	.	.	SNV	.	.
chr1	60892057	chr1-60892057	T	G	1	G	intergenic_variant	MODIFIER	.	.	.	.	.	.	.	.	.	.	.	.	.	.	.	.	.	.	SNV	.	.
chr1	60892544	chr1-60892544	GATGTTCTTAAGAA	G	1	-	intergenic_variant	MODIFIER	.	.	.	.	.	.	.	.	.	.	.	.	.	.	.	.	.	.	deletion	.	.
chr1	60892618	chr1-60892618	T	C	1	C	intergenic_variant	MODIFIER	.	.	.	.	.	.	.	.	.	.	.	.	.	.	.	.	.	.	SNV	.	.
chr1	60892954	chr1-60892954	A	G	2	G	intergenic_variant	MODIFIER	.	.	.	.	.	.	.	.	.	.	.	.	.	.	.	.	.	.	SNV	.	.
chr1	60893299	chr1-60893299	C	T	1	T	intergenic_variant	MODIFIER	.	.	.	.	.	.	.	.	.	.	.	.	.	.	.	.	.	.	SNV	.	.
chr1	60893419	chr1-60893419	A	C	2	C	intergenic_variant	MODIFIER	.	.	.	.	.	.	.	.	.	.	.	.	.	.	.	.	.	.	SNV	.	.
chr1	60893859	chr1-60893859	A	G	1	G	intergenic_variant	MODIFIER	.	.	.	.	.	.	.	.	.	.	.	.	.	.	.	.	.	.	SNV	.	.
chr1	60894160	chr1-60894160	T	TA	1	A	intergenic_variant	MODIFIER	.	.	.	.	.	.	.	.	.	.	.	.	.	.	.	.	.	.	insertion	.	.
chr1	60894506	chr1-60894506	T	TTTC	1	TTC	intergenic_variant	MODIFIER	.	.	.	.	.	.	.	.	.	.	.	.	.	.	.	.	.	.	insertion	.	.
chr1	60894633	chr1-60894633	A	G	2	G	intergenic_variant	MODIFIER	.	.	.	.	.	.	.	.	.	.	.	.	.	.	.	.	.	.	SNV	.	.
chr1	60895899	chr1-60895899	G	A	1	A	intergenic_variant	MODIFIER	.	.	.	.	.	.	.	.	.	.	.	.	.	.	.	.	.	.	SNV	.	.
chr1	60896762	chr1-60896762	A	T	1	T	intergenic_variant	MODIFIER	.	.	.	.	.	.	.	.	.	.	.	.	.	.	.	.	.	.	SNV	.	.
chr1	60896975	chr1-60896975	T	C	1	C	intergenic_variant	MODIFIER	.	.	.	.	.	.	.	.	.	.	.	.	.	.	.	.	.	.	SNV	.	.
chr1	60897806	chr1-60897806	G	T	1	T	intergenic_variant	MODIFIER	.	.	.	.	.	.	.	.	.	.	.	.	.	.	.	.	.	.	SNV	.	.
chr1	60897973	chr1-60897973	T	TTTA	1	TTA	intergenic_variant	MODIFIER	.	.	.	.	.	.	.	.	.	.	.	.	.	.	.	.	.	.	insertion	.	.
chr1	60898282	chr1-60898282	T	C	1	C	intergenic_variant	MODIFIER	.	.	.	.	.	.	.	.	.	.	.	.	.	.	.	.	.	.	SNV	.	.
chr1	60898350	chr1-60898350	T	C	1	C	intergenic_variant	MODIFIER	.	.	.	.	.	.	.	.	.	.	.	.	.	.	.	.	.	.	SNV	.	.
chr1	60898719	chr1-60898719	G	A	1	A	intergenic_variant	MODIFIER	.	.	.	.	.	.	.	.	.	.	.	.	.	.	.	.	.	.	SNV	.	.
chr1	60899368	chr1-60899368	A	G	1	G	intergenic_variant	MODIFIER	.	.	.	.	.	.	.	.	.	.	.	.	.	.	.	.	.	.	SNV	.	.
chr1	60899717	chr1-60899717	A	T	1	T	intergenic_variant	MODIFIER	.	.	.	.	.	.	.	.	.	.	.	.	.	.	.	.	.	.	SNV	.	.
chr1	60899986	chr1-60899986	C	T	1	T	intergenic_variant	MODIFIER	.	.	.	.	.	.	.	.	.	.	.	.	.	.	.	.	.	.	SNV	.	.
chr1	60900430	chr1-60900430	C	T	1	T	intergenic_variant	MODIFIER	.	.	.	.	.	.	.	.	.	.	.	.	.	.	.	.	.	.	SNV	.	.
chr1	60901686	chr1-60901686	TA	T	1	-	intergenic_variant	MODIFIER	.	.	.	.	.	.	.	.	.	.	.	.	.	.	.	.	.	.	deletion	.	.
chr1	60907791	chr1-60907791	G	T	1	T	intergenic_variant	MODIFIER	.	.	.	.	.	.	.	.	.	.	.	.	.	.	.	.	.	.	SNV	.	.
chr1	60908215	chr1-60908215	A	T	1	T	intergenic_variant	MODIFIER	.	.	.	.	.	.	.	.	.	.	.	.	.	.	.	.	.	.	SNV	.	.
chr1	60908540	chr1-60908540	C	G	1	G	intergenic_variant	MODIFIER	.	.	.	.	.	.	.	.	.	.	.	.	.	.	.	.	.	.	SNV	.	.
chr1	60910385	chr1-60910385	T	A	1	A	intergenic_variant	MODIFIER	.	.	.	.	.	.	.	.	.	.	.	.	.	.	.	.	.	.	SNV	.	.
chr1	60911012	chr1-60911012	G	A	2	A	intergenic_variant	MODIFIER	.	.	.	.	.	.	.	.	.	.	.	.	.	.	.	.	.	.	SNV	.	.
chr1	60911175	chr1-60911175	T	C	2	C	intergenic_variant	MODIFIER	.	.	.	.	.	.	.	.	.	.	.	.	.	.	.	.	.	.	SNV	.	.
chr1	60911710	chr1-60911710	C	T	1	T	intergenic_variant	MODIFIER	.	.	.	.	.	.	.	.	.	.	.	.	.	.	.	.	.	.	SNV	.	.
chr1	60911801	chr1-60911801	T	C	1	C	intergenic_variant	MODIFIER	.	.	.	.	.	.	.	.	.	.	.	.	.	.	.	.	.	.	SNV	.	.
chr1	60911907	chr1-60911907	TA	T	1	-	intergenic_variant	MODIFIER	.	.	.	.	.	.	.	.	.	.	.	.	.	.	.	.	.	.	deletion	.	.
chr1	60912373	chr1-60912373	C	T	1	T	intergenic_variant	MODIFIER	.	.	.	.	.	.	.	.	.	.	.	.	.	.	.	.	.	.	SNV	.	.
chr1	60913591	chr1-60913591	A	C	1	C	intergenic_variant	MODIFIER	.	.	.	.	.	.	.	.	.	.	.	.	.	.	.	.	.	.	SNV	.	.
chr1	60916441	chr1-60916441	G	A	1	A	intergenic_variant	MODIFIER	.	.	.	.	.	.	.	.	.	.	.	.	.	.	.	.	.	.	SNV	.	.
chr1	60917029	chr1-60917029	A	T	2	T	intergenic_variant	MODIFIER	.	.	.	.	.	.	.	.	.	.	.	.	.	.	.	.	.	.	SNV	.	.
chr1	60918929	chr1-60918929	A	C	1	C	intergenic_variant	MODIFIER	.	.	.	.	.	.	.	.	.	.	.	.	.	.	.	.	.	.	SNV	.	.
chr1	60919047	chr1-60919047	G	A	1	A	intergenic_variant	MODIFIER	.	.	.	.	.	.	.	.	.	.	.	.	.	.	.	.	.	.	SNV	.	.
chr1	60921646	chr1-60921646	A	G	2	G	intergenic_variant	MODIFIER	.	.	.	.	.	.	.	.	.	.	.	.	.	.	.	.	.	.	SNV	.	.
chr1	60923313	chr1-60923313	C	T	1	T	intergenic_variant	MODIFIER	.	.	.	.	.	.	.	.	.	.	.	.	.	.	.	.	.	.	SNV	.	.
chr1	60923329	chr1-60923329	C	T	1	T	intergenic_variant	MODIFIER	.	.	.	.	.	.	.	.	.	.	.	.	.	.	.	.	.	.	SNV	.	.
chr1	60923368	chr1-60923368	T	A	1	A	intergenic_variant	MODIFIER	.	.	.	.	.	.	.	.	.	.	.	.	.	.	.	.	.	.	SNV	.	.
chr1	60923605	chr1-60923605	T	C	1	C	intergenic_variant	MODIFIER	.	.	.	.	.	.	.	.	.	.	.	.	.	.	.	.	.	.	SNV	.	.
chr1	60923649	chr1-60923649	G	A	1	A	intergenic_variant	MODIFIER	.	.	.	.	.	.	.	.	.	.	.	.	.	.	.	.	.	.	SNV	.	.
chr1	60923817	chr1-60923817	TGTAA	T	1	-	intergenic_variant	MODIFIER	.	.	.	.	.	.	.	.	.	.	.	.	.	.	.	.	.	.	deletion	.	.
chr1	60923869	chr1-60923869	T	A	1	A	intergenic_variant	MODIFIER	.	.	.	.	.	.	.	.	.	.	.	.	.	.	.	.	.	.	SNV	.	.
chr1	60925429	chr1-60925429	A	T	1	T	intergenic_variant	MODIFIER	.	.	.	.	.	.	.	.	.	.	.	.	.	.	.	.	.	.	SNV	.	.
chr1	60925647	chr1-60925647	G	T	1	T	intergenic_variant	MODIFIER	.	.	.	.	.	.	.	.	.	.	.	.	.	.	.	.	.	.	SNV	.	.
chr1	60926155	chr1-60926155	C	G	1	G	intergenic_variant	MODIFIER	.	.	.	.	.	.	.	.	.	.	.	.	.	.	.	.	.	.	SNV	.	.
chr1	60926291	chr1-60926291	C	T	1	T	intergenic_variant	MODIFIER	.	.	.	.	.	.	.	.	.	.	.	.	.	.	.	.	.	.	SNV	.	.
chr1	60927359	chr1-60927359	TTTG	T	1	-	intergenic_variant	MODIFIER	.	.	.	.	.	.	.	.	.	.	.	.	.	.	.	.	.	.	deletion	.	.
chr1	60927986	chr1-60927986	T	C	1	C	intergenic_variant	MODIFIER	.	.	.	.	.	.	.	.	.	.	.	.	.	.	.	.	.	.	SNV	.	.
chr1	60931561	chr1-60931561	G	A	1	A	intergenic_variant	MODIFIER	.	.	.	.	.	.	.	.	.	.	.	.	.	.	.	.	.	.	SNV	.	.
chr1	60932818	chr1-60932818	G	A	1	A	intergenic_variant	MODIFIER	.	.	.	.	.	.	.	.	.	.	.	.	.	.	.	.	.	.	SNV	.	.
chr1	60934236	chr1-60934236	CT	C	1	-	intergenic_variant	MODIFIER	.	.	.	.	.	.	.	.	.	.	.	.	.	.	.	.	.	.	deletion	.	.
chr1	60935205	chr1-60935205	AC	A	1	-	intergenic_variant	MODIFIER	.	.	.	.	.	.	.	.	.	.	.	.	.	.	.	.	.	.	deletion	.	.
chr1	60937074	chr1-60937074	ATTGAG	A	1	-	intergenic_variant	MODIFIER	.	.	.	.	.	.	.	.	.	.	.	.	.	.	.	.	.	.	deletion	.	.
chr1	60949991	chr1-60949991	G	A	1	A	intergenic_variant	MODIFIER	.	.	.	.	.	.	.	.	.	.	.	.	.	.	.	.	.	.	SNV	.	.
chr1	60950202	chr1-60950202	A	G	1	G	intergenic_variant	MODIFIER	.	.	.	.	.	.	.	.	.	.	.	.	.	.	.	.	.	.	SNV	.	.
chr1	60956639	chr1-60956639	G	T	1	T	intergenic_variant	MODIFIER	.	.	.	.	.	.	.	.	.	.	.	.	.	.	.	.	.	.	SNV	.	.
chr1	60962818	chr1-60962818	C	T	1	T	intergenic_variant	MODIFIER	.	.	.	.	.	.	.	.	.	.	.	.	.	.	.	.	.	.	SNV	.	.
chr1	60976547	chr1-60976547	G	C	1	C	intergenic_variant	MODIFIER	.	.	.	.	.	.	.	.	.	.	.	.	.	.	.	.	.	.	SNV	.	.
chr1	60977392	chr1-60977392	G	A	1	A	intergenic_variant	MODIFIER	.	.	.	.	.	.	.	.	.	.	.	.	.	.	.	.	.	.	SNV	.	.
chr1	60998132	chr1-60998132	C	A	1	A	intergenic_variant	MODIFIER	.	.	.	.	.	.	.	.	.	.	.	.	.	.	.	.	.	.	SNV	.	.
chr1	60998155	chr1-60998155	C	A	1	A	intergenic_variant	MODIFIER	.	.	.	.	.	.	.	.	.	.	.	.	.	.	.	.	.	.	SNV	.	.
chr1	61007311	chr1-61007311	TTC	T	1	-	intergenic_variant	MODIFIER	.	.	.	.	.	.	.	.	.	.	.	.	.	.	.	.	.	.	deletion	.	.
chr1	61016414	chr1-61016414	A	AG	1	G	intergenic_variant	MODIFIER	.	.	.	.	.	.	.	.	.	.	.	.	.	.	.	.	.	.	insertion	.	.
chr1	61021727	chr1-61021727	A	AT	1	T	intergenic_variant	MODIFIER	.	.	.	.	.	.	.	.	.	.	.	.	.	.	.	.	.	.	insertion	.	.
chr1	61024101	chr1-61024101	C	T	1	T	intergenic_variant	MODIFIER	.	.	.	.	.	.	.	.	.	.	.	.	.	.	.	.	.	.	SNV	.	.
chr1	61025447	chr1-61025447	C	T	1	T	intergenic_variant	MODIFIER	.	.	.	.	.	.	.	.	.	.	.	.	.	.	.	.	.	.	SNV	.	.
chr1	61028593	chr1-61028593	G	T	1	T	intergenic_variant	MODIFIER	.	.	.	.	.	.	.	.	.	.	.	.	.	.	.	.	.	.	SNV	.	.
chr1	61036519	chr1-61036519	T	C	1	C	intergenic_variant	MODIFIER	.	.	.	.	.	.	.	.	.	.	.	.	.	.	.	.	.	.	SNV	.	.
chr1	61038666	chr1-61038666	G	A	1	A	intergenic_variant	MODIFIER	.	.	.	.	.	.	.	.	.	.	.	.	.	.	.	.	.	.	SNV	.	.
chr1	61043881	chr1-61043881	C	T	1	T	intergenic_variant	MODIFIER	.	.	.	.	.	.	.	.	.	.	.	.	.	.	.	.	.	.	SNV	.	.
chr1	61044210	chr1-61044210	C	T	2	T	intergenic_variant	MODIFIER	.	.	.	.	.	.	.	.	.	.	.	.	.	.	.	.	.	.	SNV	.	.
chr1	61045050	chr1-61045050	A	T	1	T	intergenic_variant	MODIFIER	.	.	.	.	.	.	.	.	.	.	.	.	.	.	.	.	.	.	SNV	.	.
chr1	61054410	chr1-61054410	CTAATT	C	1	-	intergenic_variant	MODIFIER	.	.	.	.	.	.	.	.	.	.	.	.	.	.	.	.	.	.	deletion	.	.
chr1	61066097	chr1-61066097	C	T	1	T	intergenic_variant	MODIFIER	.	.	.	.	.	.	.	.	.	.	.	.	.	.	.	.	.	.	SNV	.	.
chr1	61067100	chr1-61067100	CG	C	1	-	intergenic_variant	MODIFIER	.	.	.	.	.	.	.	.	.	.	.	.	.	.	.	.	.	.	deletion	.	.
chr1	61067656	chr1-61067656	C	T	1	T	intergenic_variant	MODIFIER	.	.	.	.	.	.	.	.	.	.	.	.	.	.	.	.	.	.	SNV	.	.
chr1	61075949	chr1-61075949	T	A	1	A	intergenic_variant	MODIFIER	.	.	.	.	.	.	.	.	.	.	.	.	.	.	.	.	.	.	SNV	.	.
chr1	61082665	chr1-61082665	C	T	1	T	intergenic_variant	MODIFIER	.	.	.	.	.	.	.	.	.	.	.	.	.	.	.	.	.	.	SNV	.	.
chr1	61086960	chr1-61086960	C	T	1	T	intergenic_variant	MODIFIER	.	.	.	.	.	.	.	.	.	.	.	.	.	.	.	.	.	.	SNV	.	.
chr1	61092523	chr1-61092523	T	A	1	A	intergenic_variant	MODIFIER	.	.	.	.	.	.	.	.	.	.	.	.	.	.	.	.	.	.	SNV	.	.
chr1	61117222	chr1-61117222	T	A	1	A	intron_variant&non_coding_transcript_variant	MODIFIER	.	LOC119875966	Transcript	XR_005353856	lncRNA	.	2/2	XR_005353856.1:n.333+16198T>A	.	.	.	.	.	.	.	.	1	.	SNV	.	UU_Cfam_GSD_1.0_ROSY.refSeq.ensformat.gtf.gz
chr1	61118741	chr1-61118741	A	G	1	G	intron_variant&non_coding_transcript_variant	MODIFIER	.	LOC119875966	Transcript	XR_005353856	lncRNA	.	2/2	XR_005353856.1:n.333+17717A>G	.	.	.	.	.	.	.	.	1	.	SNV	.	UU_Cfam_GSD_1.0_ROSY.refSeq.ensformat.gtf.gz
chr1	61125269	chr1-61125269	A	G	1	G	intron_variant&non_coding_transcript_variant	MODIFIER	.	LOC119875966	Transcript	XR_005353856	lncRNA	.	2/2	XR_005353856.1:n.333+24245A>G	.	.	.	.	.	.	.	.	1	.	SNV	.	UU_Cfam_GSD_1.0_ROSY.refSeq.ensformat.gtf.gz
chr1	61126582	chr1-61126582	T	G	1	G	intron_variant&non_coding_transcript_variant	MODIFIER	.	LOC119875966	Transcript	XR_005353856	lncRNA	.	2/2	XR_005353856.1:n.333+25558T>G	.	.	.	.	.	.	.	.	1	.	SNV	.	UU_Cfam_GSD_1.0_ROSY.refSeq.ensformat.gtf.gz
chr1	61128867	chr1-61128867	T	C	1	C	intron_variant&non_coding_transcript_variant	MODIFIER	.	LOC119875966	Transcript	XR_005353856	lncRNA	.	2/2	XR_005353856.1:n.333+27843T>C	.	.	.	.	.	.	.	.	1	.	SNV	.	UU_Cfam_GSD_1.0_ROSY.refSeq.ensformat.gtf.gz
chr1	61132597	chr1-61132597	A	C	1	C	intron_variant&non_coding_transcript_variant	MODIFIER	.	LOC119875966	Transcript	XR_005353856	lncRNA	.	2/2	XR_005353856.1:n.334-28730A>C	.	.	.	.	.	.	.	.	1	.	SNV	.	UU_Cfam_GSD_1.0_ROSY.refSeq.ensformat.gtf.gz
chr1	61136203	chr1-61136203	C	T	1	T	intron_variant&non_coding_transcript_variant	MODIFIER	.	LOC119875966	Transcript	XR_005353856	lncRNA	.	2/2	XR_005353856.1:n.334-25124C>T	.	.	.	.	.	.	.	.	1	.	SNV	.	UU_Cfam_GSD_1.0_ROSY.refSeq.ensformat.gtf.gz
chr1	61138483	chr1-61138483	G	A	1	A	intron_variant&non_coding_transcript_variant	MODIFIER	.	LOC119875966	Transcript	XR_005353856	lncRNA	.	2/2	XR_005353856.1:n.334-22844G>A	.	.	.	.	.	.	.	.	1	.	SNV	.	UU_Cfam_GSD_1.0_ROSY.refSeq.ensformat.gtf.gz
chr1	61139287	chr1-61139287	G	A	2	A	intron_variant&non_coding_transcript_variant	MODIFIER	.	LOC119875966	Transcript	XR_005353856	lncRNA	.	2/2	XR_005353856.1:n.334-22040G>A	.	.	.	.	.	.	.	.	1	.	SNV	.	UU_Cfam_GSD_1.0_ROSY.refSeq.ensformat.gtf.gz
chr1	61139373	chr1-61139373	G	A	1	A	intron_variant&non_coding_transcript_variant	MODIFIER	.	LOC119875966	Transcript	XR_005353856	lncRNA	.	2/2	XR_005353856.1:n.334-21954G>A	.	.	.	.	.	.	.	.	1	.	SNV	.	UU_Cfam_GSD_1.0_ROSY.refSeq.ensformat.gtf.gz
chr1	61142042	chr1-61142042	CCCAT	C	1	-	intron_variant&non_coding_transcript_variant	MODIFIER	.	LOC119875966	Transcript	XR_005353856	lncRNA	.	2/2	XR_005353856.1:n.334-19281_334-19278del	.	.	.	.	.	.	.	.	1	.	deletion	.	UU_Cfam_GSD_1.0_ROSY.refSeq.ensformat.gtf.gz
chr1	61143429	chr1-61143429	T	TA	1	A	intron_variant&non_coding_transcript_variant	MODIFIER	.	LOC119875966	Transcript	XR_005353856	lncRNA	.	2/2	XR_005353856.1:n.334-17890dup	.	.	.	.	.	.	.	.	1	.	insertion	.	UU_Cfam_GSD_1.0_ROSY.refSeq.ensformat.gtf.gz
chr1	61144069	chr1-61144069	A	C	1	C	intron_variant&non_coding_transcript_variant	MODIFIER	.	LOC119875966	Transcript	XR_005353856	lncRNA	.	2/2	XR_005353856.1:n.334-17258A>C	.	.	.	.	.	.	.	.	1	.	SNV	.	UU_Cfam_GSD_1.0_ROSY.refSeq.ensformat.gtf.gz
chr1	61144106	chr1-61144106	G	T	1	T	intron_variant&non_coding_transcript_variant	MODIFIER	.	LOC119875966	Transcript	XR_005353856	lncRNA	.	2/2	XR_005353856.1:n.334-17221G>T	.	.	.	.	.	.	.	.	1	.	SNV	.	UU_Cfam_GSD_1.0_ROSY.refSeq.ensformat.gtf.gz
chr1	61144910	chr1-61144910	A	G	1	G	intron_variant&non_coding_transcript_variant	MODIFIER	.	LOC119875966	Transcript	XR_005353856	lncRNA	.	2/2	XR_005353856.1:n.334-16417A>G	.	.	.	.	.	.	.	.	1	.	SNV	.	UU_Cfam_GSD_1.0_ROSY.refSeq.ensformat.gtf.gz
chr1	61145589	chr1-61145589	T	C	1	C	intron_variant&non_coding_transcript_variant	MODIFIER	.	LOC119875966	Transcript	XR_005353856	lncRNA	.	2/2	XR_005353856.1:n.334-15738T>C	.	.	.	.	.	.	.	.	1	.	SNV	.	UU_Cfam_GSD_1.0_ROSY.refSeq.ensformat.gtf.gz
chr1	61146111	chr1-61146111	C	T	1	T	intron_variant&non_coding_transcript_variant	MODIFIER	.	LOC119875966	Transcript	XR_005353856	lncRNA	.	2/2	XR_005353856.1:n.334-15216C>T	.	.	.	.	.	.	.	.	1	.	SNV	.	UU_Cfam_GSD_1.0_ROSY.refSeq.ensformat.gtf.gz
chr1	61147019	chr1-61147019	A	AAAAC	1	AAAC	intron_variant&non_coding_transcript_variant	MODIFIER	.	LOC119875966	Transcript	XR_005353856	lncRNA	.	2/2	XR_005353856.1:n.334-14299_334-14296dup	.	.	.	.	.	.	.	.	1	.	insertion	.	UU_Cfam_GSD_1.0_ROSY.refSeq.ensformat.gtf.gz
chr1	61149157	chr1-61149157	C	T	1	T	intron_variant&non_coding_transcript_variant	MODIFIER	.	LOC119875966	Transcript	XR_005353856	lncRNA	.	2/2	XR_005353856.1:n.334-12170C>T	.	.	.	.	.	.	.	.	1	.	SNV	.	UU_Cfam_GSD_1.0_ROSY.refSeq.ensformat.gtf.gz
chr1	61149254	chr1-61149254	G	C	2	C	intron_variant&non_coding_transcript_variant	MODIFIER	.	LOC119875966	Transcript	XR_005353856	lncRNA	.	2/2	XR_005353856.1:n.334-12073G>C	.	.	.	.	.	.	.	.	1	.	SNV	.	UU_Cfam_GSD_1.0_ROSY.refSeq.ensformat.gtf.gz
chr1	61150533	chr1-61150533	A	AG	1	G	intron_variant&non_coding_transcript_variant	MODIFIER	.	LOC119875966	Transcript	XR_005353856	lncRNA	.	2/2	XR_005353856.1:n.334-10792dup	.	.	.	.	.	.	.	.	1	.	insertion	.	UU_Cfam_GSD_1.0_ROSY.refSeq.ensformat.gtf.gz
chr1	61152620	chr1-61152620	C	T	1	T	intron_variant&non_coding_transcript_variant	MODIFIER	.	LOC119875966	Transcript	XR_005353856	lncRNA	.	2/2	XR_005353856.1:n.334-8707C>T	.	.	.	.	.	.	.	.	1	.	SNV	.	UU_Cfam_GSD_1.0_ROSY.refSeq.ensformat.gtf.gz
chr1	61154909	chr1-61154909	G	A	1	A	intron_variant&non_coding_transcript_variant	MODIFIER	.	LOC119875966	Transcript	XR_005353856	lncRNA	.	2/2	XR_005353856.1:n.334-6418G>A	.	.	.	.	.	.	.	.	1	.	SNV	.	UU_Cfam_GSD_1.0_ROSY.refSeq.ensformat.gtf.gz
chr1	61156094	chr1-61156094	A	C	2	C	intron_variant&non_coding_transcript_variant	MODIFIER	.	LOC119875966	Transcript	XR_005353856	lncRNA	.	2/2	XR_005353856.1:n.334-5233A>C	.	.	.	.	.	.	.	.	1	.	SNV	.	UU_Cfam_GSD_1.0_ROSY.refSeq.ensformat.gtf.gz
chr1	61158206	chr1-61158206	A	G	1	G	intron_variant&non_coding_transcript_variant	MODIFIER	.	LOC119875966	Transcript	XR_005353856	lncRNA	.	2/2	XR_005353856.1:n.334-3121A>G	.	.	.	.	.	.	.	.	1	.	SNV	.	UU_Cfam_GSD_1.0_ROSY.refSeq.ensformat.gtf.gz
chr1	61158881	chr1-61158881	C	T	1	T	intron_variant&non_coding_transcript_variant	MODIFIER	.	LOC119875966	Transcript	XR_005353856	lncRNA	.	2/2	XR_005353856.1:n.334-2446C>T	.	.	.	.	.	.	.	.	1	.	SNV	.	UU_Cfam_GSD_1.0_ROSY.refSeq.ensformat.gtf.gz
chr1	61160913	chr1-61160913	T	C	1	C	intron_variant&non_coding_transcript_variant	MODIFIER	.	LOC119875966	Transcript	XR_005353856	lncRNA	.	2/2	XR_005353856.1:n.334-414T>C	.	.	.	.	.	.	.	.	1	.	SNV	.	UU_Cfam_GSD_1.0_ROSY.refSeq.ensformat.gtf.gz
chr1	61162416	chr1-61162416	G	C	1	C	downstream_gene_variant	MODIFIER	.	LOC119875966	Transcript	XR_005353856	lncRNA	.	.	.	.	.	.	.	.	.	.	854	1	.	SNV	.	UU_Cfam_GSD_1.0_ROSY.refSeq.ensformat.gtf.gz
chr1	61162907	chr1-61162907	T	C	1	C	downstream_gene_variant	MODIFIER	.	LOC119875966	Transcript	XR_005353856	lncRNA	.	.	.	.	.	.	.	.	.	.	1345	1	.	SNV	.	UU_Cfam_GSD_1.0_ROSY.refSeq.ensformat.gtf.gz
chr1	61165460	chr1-61165460	A	G	1	G	downstream_gene_variant	MODIFIER	.	LOC119875907	Transcript	XM_038525494	protein_coding	.	.	.	.	.	.	.	.	.	.	3654	-1	.	SNV	XP_038381422	UU_Cfam_GSD_1.0_ROSY.refSeq.ensformat.gtf.gz
chr1	61165460	chr1-61165460	A	G	1	G	downstream_gene_variant	MODIFIER	.	LOC119875966	Transcript	XR_005353856	lncRNA	.	.	.	.	.	.	.	.	.	.	3898	1	.	SNV	.	UU_Cfam_GSD_1.0_ROSY.refSeq.ensformat.gtf.gz
chr1	61166899	chr1-61166899	A	T	1	T	downstream_gene_variant	MODIFIER	.	LOC119875907	Transcript	XM_038525494	protein_coding	.	.	.	.	.	.	.	.	.	.	2215	-1	.	SNV	XP_038381422	UU_Cfam_GSD_1.0_ROSY.refSeq.ensformat.gtf.gz
chr1	61173757	chr1-61173757	T	G	1	G	upstream_gene_variant	MODIFIER	.	LOC119875907	Transcript	XM_038525494	protein_coding	.	.	.	.	.	.	.	.	.	.	1244	-1	.	SNV	XP_038381422	UU_Cfam_GSD_1.0_ROSY.refSeq.ensformat.gtf.gz
chr1	61175629	chr1-61175629	C	CA	1	A	upstream_gene_variant	MODIFIER	.	LOC119875907	Transcript	XM_038525494	protein_coding	.	.	.	.	.	.	.	.	.	.	3116	-1	.	insertion	XP_038381422	UU_Cfam_GSD_1.0_ROSY.refSeq.ensformat.gtf.gz
chr1	61176428	chr1-61176428	C	T	1	T	upstream_gene_variant	MODIFIER	.	LOC119875907	Transcript	XM_038525494	protein_coding	.	.	.	.	.	.	.	.	.	.	3915	-1	.	SNV	XP_038381422	UU_Cfam_GSD_1.0_ROSY.refSeq.ensformat.gtf.gz
chr1	61176514	chr1-61176514	GATCT	G	1	-	upstream_gene_variant	MODIFIER	.	LOC119875907	Transcript	XM_038525494	protein_coding	.	.	.	.	.	.	.	.	.	.	4002	-1	.	deletion	XP_038381422	UU_Cfam_GSD_1.0_ROSY.refSeq.ensformat.gtf.gz
chr1	61183323	chr1-61183323	AAAC	A	1	-	intergenic_variant	MODIFIER	.	.	.	.	.	.	.	.	.	.	.	.	.	.	.	.	.	.	deletion	.	.
chr1	61195225	chr1-61195225	G	A	1	A	upstream_gene_variant	MODIFIER	.	LOC119869878	Transcript	XR_005354872	snRNA	.	.	.	.	.	.	.	.	.	.	4753	1	.	SNV	.	UU_Cfam_GSD_1.0_ROSY.refSeq.ensformat.gtf.gz
chr1	61196588	chr1-61196588	T	G	1	G	upstream_gene_variant	MODIFIER	.	LOC111096172	Transcript	XR_005353854	lncRNA	.	.	.	.	.	.	.	.	.	.	4031	1	.	SNV	.	UU_Cfam_GSD_1.0_ROSY.refSeq.ensformat.gtf.gz
chr1	61196588	chr1-61196588	T	G	1	G	upstream_gene_variant	MODIFIER	.	LOC111096172	Transcript	XR_005353855	lncRNA	.	.	.	.	.	.	.	.	.	.	4056	1	.	SNV	.	UU_Cfam_GSD_1.0_ROSY.refSeq.ensformat.gtf.gz
chr1	61196588	chr1-61196588	T	G	1	G	upstream_gene_variant	MODIFIER	.	LOC119869878	Transcript	XR_005354872	snRNA	.	.	.	.	.	.	.	.	.	.	3390	1	.	SNV	.	UU_Cfam_GSD_1.0_ROSY.refSeq.ensformat.gtf.gz
chr1	61199481	chr1-61199481	A	T	1	T	upstream_gene_variant	MODIFIER	.	LOC111096172	Transcript	XR_005353854	lncRNA	.	.	.	.	.	.	.	.	.	.	1138	1	.	SNV	.	UU_Cfam_GSD_1.0_ROSY.refSeq.ensformat.gtf.gz
chr1	61199481	chr1-61199481	A	T	1	T	upstream_gene_variant	MODIFIER	.	LOC111096172	Transcript	XR_005353855	lncRNA	.	.	.	.	.	.	.	.	.	.	1163	1	.	SNV	.	UU_Cfam_GSD_1.0_ROSY.refSeq.ensformat.gtf.gz
chr1	61199481	chr1-61199481	A	T	1	T	upstream_gene_variant	MODIFIER	.	LOC119869878	Transcript	XR_005354872	snRNA	.	.	.	.	.	.	.	.	.	.	497	1	.	SNV	.	UU_Cfam_GSD_1.0_ROSY.refSeq.ensformat.gtf.gz
chr1	61205694	chr1-61205694	T	A	1	A	intron_variant&non_coding_transcript_variant	MODIFIER	.	LOC111096172	Transcript	XR_005353854	lncRNA	.	1/3	XR_005353854.1:n.342-2187T>A	.	.	.	.	.	.	.	.	1	.	SNV	.	UU_Cfam_GSD_1.0_ROSY.refSeq.ensformat.gtf.gz
chr1	61205694	chr1-61205694	T	A	1	A	intron_variant&non_coding_transcript_variant	MODIFIER	.	LOC111096172	Transcript	XR_005353855	lncRNA	.	1/2	XR_005353855.1:n.317-2187T>A	.	.	.	.	.	.	.	.	1	.	SNV	.	UU_Cfam_GSD_1.0_ROSY.refSeq.ensformat.gtf.gz
chr1	61212399	chr1-61212399	T	C	1	C	upstream_gene_variant	MODIFIER	.	LOC111096171	Transcript	XR_005353851	lncRNA	.	.	.	.	.	.	.	.	.	.	4146	1	.	SNV	.	UU_Cfam_GSD_1.0_ROSY.refSeq.ensformat.gtf.gz
chr1	61212399	chr1-61212399	T	C	1	C	upstream_gene_variant	MODIFIER	.	LOC111096171	Transcript	XR_005353852	lncRNA	.	.	.	.	.	.	.	.	.	.	4146	1	.	SNV	.	UU_Cfam_GSD_1.0_ROSY.refSeq.ensformat.gtf.gz
chr1	61212399	chr1-61212399	T	C	1	C	upstream_gene_variant	MODIFIER	.	LOC111096171	Transcript	XR_005353853	lncRNA	.	.	.	.	.	.	.	.	.	.	4146	1	.	SNV	.	UU_Cfam_GSD_1.0_ROSY.refSeq.ensformat.gtf.gz
chr1	61212399	chr1-61212399	T	C	1	C	intron_variant&non_coding_transcript_variant	MODIFIER	.	LOC111096172	Transcript	XR_005353854	lncRNA	.	3/3	XR_005353854.1:n.665-1287T>C	.	.	.	.	.	.	.	.	1	.	SNV	.	UU_Cfam_GSD_1.0_ROSY.refSeq.ensformat.gtf.gz
chr1	61212399	chr1-61212399	T	C	1	C	downstream_gene_variant	MODIFIER	.	LOC111096172	Transcript	XR_005353855	lncRNA	.	.	.	.	.	.	.	.	.	.	3542	1	.	SNV	.	UU_Cfam_GSD_1.0_ROSY.refSeq.ensformat.gtf.gz
chr1	61228930	chr1-61228930	T	G	1	G	intron_variant&non_coding_transcript_variant	MODIFIER	.	LOC111096171	Transcript	XR_005353851	lncRNA	.	1/7	XR_005353851.1:n.257+12129T>G	.	.	.	.	.	.	.	.	1	.	SNV	.	UU_Cfam_GSD_1.0_ROSY.refSeq.ensformat.gtf.gz
chr1	61228930	chr1-61228930	T	G	1	G	intron_variant&non_coding_transcript_variant	MODIFIER	.	LOC111096171	Transcript	XR_005353852	lncRNA	.	2/8	XR_005353852.1:n.484+11236T>G	.	.	.	.	.	.	.	.	1	.	SNV	.	UU_Cfam_GSD_1.0_ROSY.refSeq.ensformat.gtf.gz
chr1	61228930	chr1-61228930	T	G	1	G	intron_variant&non_coding_transcript_variant	MODIFIER	.	LOC111096171	Transcript	XR_005353853	lncRNA	.	1/7	XR_005353853.1:n.257+12129T>G	.	.	.	.	.	.	.	.	1	.	SNV	.	UU_Cfam_GSD_1.0_ROSY.refSeq.ensformat.gtf.gz
chr1	61253421	chr1-61253421	CTTGAGTACAG	C	1	-	intron_variant	MODIFIER	.	TBC1D32	Transcript	XM_038526672	protein_coding	.	32/33	XM_038526672.1:c.3594+4162_3594+4171del	.	.	.	.	.	.	.	.	-1	.	deletion	XP_038382600	UU_Cfam_GSD_1.0_ROSY.refSeq.ensformat.gtf.gz
chr1	61253421	chr1-61253421	CTTGAGTACAG	C	1	-	intron_variant	MODIFIER	.	TBC1D32	Transcript	XM_038526673	protein_coding	.	31/32	XM_038526673.1:c.3468+4162_3468+4171del	.	.	.	.	.	.	.	.	-1	.	deletion	XP_038382601	UU_Cfam_GSD_1.0_ROSY.refSeq.ensformat.gtf.gz
chr1	61253421	chr1-61253421	CTTGAGTACAG	C	1	-	intron_variant	MODIFIER	.	TBC1D32	Transcript	XM_038526674	protein_coding	.	29/30	XM_038526674.1:c.2934+4162_2934+4171del	.	.	.	.	.	.	.	.	-1	.	deletion	XP_038382602	UU_Cfam_GSD_1.0_ROSY.refSeq.ensformat.gtf.gz
chr1	61253421	chr1-61253421	CTTGAGTACAG	C	1	-	downstream_gene_variant	MODIFIER	.	TBC1D32	Transcript	XM_038526675	protein_coding	.	.	.	.	.	.	.	.	.	.	4153	-1	.	deletion	XP_038382603	UU_Cfam_GSD_1.0_ROSY.refSeq.ensformat.gtf.gz
chr1	61253421	chr1-61253421	CTTGAGTACAG	C	1	-	downstream_gene_variant	MODIFIER	.	TBC1D32	Transcript	XR_005353847	protein_coding	.	.	.	.	.	.	.	.	.	.	4170	-1	.	deletion	.	UU_Cfam_GSD_1.0_ROSY.refSeq.ensformat.gtf.gz
chr1	61253421	chr1-61253421	CTTGAGTACAG	C	1	-	intron_variant	MODIFIER	.	TBC1D32	Transcript	XR_005353848	protein_coding	.	30/30	XR_005353848.1:n.3484+4162_3484+4171del	.	.	.	.	.	.	.	.	-1	.	deletion	.	UU_Cfam_GSD_1.0_ROSY.refSeq.ensformat.gtf.gz
chr1	61253421	chr1-61253421	CTTGAGTACAG	C	1	-	intron_variant&non_coding_transcript_variant	MODIFIER	.	LOC111096171	Transcript	XR_005353851	lncRNA	.	2/7	XR_005353851.1:n.363+1441_363+1450del	.	.	.	.	.	.	.	.	1	.	deletion	.	UU_Cfam_GSD_1.0_ROSY.refSeq.ensformat.gtf.gz
chr1	61253421	chr1-61253421	CTTGAGTACAG	C	1	-	intron_variant&non_coding_transcript_variant	MODIFIER	.	LOC111096171	Transcript	XR_005353852	lncRNA	.	3/8	XR_005353852.1:n.590+1441_590+1450del	.	.	.	.	.	.	.	.	1	.	deletion	.	UU_Cfam_GSD_1.0_ROSY.refSeq.ensformat.gtf.gz
chr1	61253421	chr1-61253421	CTTGAGTACAG	C	1	-	intron_variant&non_coding_transcript_variant	MODIFIER	.	LOC111096171	Transcript	XR_005353853	lncRNA	.	2/7	XR_005353853.1:n.360+1441_360+1450del	.	.	.	.	.	.	.	.	1	.	deletion	.	UU_Cfam_GSD_1.0_ROSY.refSeq.ensformat.gtf.gz
chr1	61278728	chr1-61278728	A	G	1	G	intron_variant	MODIFIER	.	TBC1D32	Transcript	XM_038526672	protein_coding	.	28/33	XM_038526672.1:c.3112+8273T>C	.	.	.	.	.	.	.	.	-1	.	SNV	XP_038382600	UU_Cfam_GSD_1.0_ROSY.refSeq.ensformat.gtf.gz
chr1	61278728	chr1-61278728	A	G	1	G	intron_variant	MODIFIER	.	TBC1D32	Transcript	XM_038526673	protein_coding	.	27/32	XM_038526673.1:c.2986+8273T>C	.	.	.	.	.	.	.	.	-1	.	SNV	XP_038382601	UU_Cfam_GSD_1.0_ROSY.refSeq.ensformat.gtf.gz
chr1	61278728	chr1-61278728	A	G	1	G	intron_variant	MODIFIER	.	TBC1D32	Transcript	XM_038526674	protein_coding	.	25/30	XM_038526674.1:c.2452+8273T>C	.	.	.	.	.	.	.	.	-1	.	SNV	XP_038382602	UU_Cfam_GSD_1.0_ROSY.refSeq.ensformat.gtf.gz
chr1	61278728	chr1-61278728	A	G	1	G	intron_variant	MODIFIER	.	TBC1D32	Transcript	XM_038526675	protein_coding	.	28/29	XM_038526675.1:c.3112+8273T>C	.	.	.	.	.	.	.	.	-1	.	SNV	XP_038382603	UU_Cfam_GSD_1.0_ROSY.refSeq.ensformat.gtf.gz
chr1	61278728	chr1-61278728	A	G	1	G	intron_variant	MODIFIER	.	TBC1D32	Transcript	XR_005353847	protein_coding	.	28/32	XR_005353847.1:n.3273+8273T>C	.	.	.	.	.	.	.	.	-1	.	SNV	.	UU_Cfam_GSD_1.0_ROSY.refSeq.ensformat.gtf.gz
chr1	61278728	chr1-61278728	A	G	1	G	intron_variant	MODIFIER	.	TBC1D32	Transcript	XR_005353848	protein_coding	.	28/30	XR_005353848.1:n.3273+8273T>C	.	.	.	.	.	.	.	.	-1	.	SNV	.	UU_Cfam_GSD_1.0_ROSY.refSeq.ensformat.gtf.gz
chr1	61278728	chr1-61278728	A	G	1	G	intron_variant&non_coding_transcript_variant	MODIFIER	.	LOC111096171	Transcript	XR_005353851	lncRNA	.	5/7	XR_005353851.1:n.776-2970A>G	.	.	.	.	.	.	.	.	1	.	SNV	.	UU_Cfam_GSD_1.0_ROSY.refSeq.ensformat.gtf.gz
chr1	61278728	chr1-61278728	A	G	1	G	intron_variant&non_coding_transcript_variant	MODIFIER	.	LOC111096171	Transcript	XR_005353852	lncRNA	.	6/8	XR_005353852.1:n.1003-2970A>G	.	.	.	.	.	.	.	.	1	.	SNV	.	UU_Cfam_GSD_1.0_ROSY.refSeq.ensformat.gtf.gz
chr1	61278728	chr1-61278728	A	G	1	G	intron_variant&non_coding_transcript_variant	MODIFIER	.	LOC111096171	Transcript	XR_005353853	lncRNA	.	5/7	XR_005353853.1:n.773-2970A>G	.	.	.	.	.	.	.	.	1	.	SNV	.	UU_Cfam_GSD_1.0_ROSY.refSeq.ensformat.gtf.gz
chr1	61298917	chr1-61298917	C	T	1	T	intron_variant	MODIFIER	.	TBC1D32	Transcript	XM_038526672	protein_coding	.	26/33	XM_038526672.1:c.2903-6373G>A	.	.	.	.	.	.	.	.	-1	.	SNV	XP_038382600	UU_Cfam_GSD_1.0_ROSY.refSeq.ensformat.gtf.gz
chr1	61298917	chr1-61298917	C	T	1	T	intron_variant	MODIFIER	.	TBC1D32	Transcript	XM_038526673	protein_coding	.	25/32	XM_038526673.1:c.2777-6373G>A	.	.	.	.	.	.	.	.	-1	.	SNV	XP_038382601	UU_Cfam_GSD_1.0_ROSY.refSeq.ensformat.gtf.gz
chr1	61298917	chr1-61298917	C	T	1	T	intron_variant	MODIFIER	.	TBC1D32	Transcript	XM_038526674	protein_coding	.	23/30	XM_038526674.1:c.2243-6373G>A	.	.	.	.	.	.	.	.	-1	.	SNV	XP_038382602	UU_Cfam_GSD_1.0_ROSY.refSeq.ensformat.gtf.gz
chr1	61298917	chr1-61298917	C	T	1	T	intron_variant	MODIFIER	.	TBC1D32	Transcript	XM_038526675	protein_coding	.	26/29	XM_038526675.1:c.2903-6373G>A	.	.	.	.	.	.	.	.	-1	.	SNV	XP_038382603	UU_Cfam_GSD_1.0_ROSY.refSeq.ensformat.gtf.gz
chr1	61298917	chr1-61298917	C	T	1	T	intron_variant	MODIFIER	.	TBC1D32	Transcript	XR_005353847	protein_coding	.	26/32	XR_005353847.1:n.3064-6373G>A	.	.	.	.	.	.	.	.	-1	.	SNV	.	UU_Cfam_GSD_1.0_ROSY.refSeq.ensformat.gtf.gz
chr1	61298917	chr1-61298917	C	T	1	T	intron_variant	MODIFIER	.	TBC1D32	Transcript	XR_005353848	protein_coding	.	26/30	XR_005353848.1:n.3064-6373G>A	.	.	.	.	.	.	.	.	-1	.	SNV	.	UU_Cfam_GSD_1.0_ROSY.refSeq.ensformat.gtf.gz
chr1	61298917	chr1-61298917	C	T	1	T	intron_variant&non_coding_transcript_variant	MODIFIER	.	LOC111096171	Transcript	XR_005353851	lncRNA	.	6/7	XR_005353851.1:n.953-6566C>T	.	.	.	.	.	.	.	.	1	.	SNV	.	UU_Cfam_GSD_1.0_ROSY.refSeq.ensformat.gtf.gz
chr1	61298917	chr1-61298917	C	T	1	T	intron_variant&non_coding_transcript_variant	MODIFIER	.	LOC111096171	Transcript	XR_005353852	lncRNA	.	7/8	XR_005353852.1:n.1180-6566C>T	.	.	.	.	.	.	.	.	1	.	SNV	.	UU_Cfam_GSD_1.0_ROSY.refSeq.ensformat.gtf.gz
chr1	61298917	chr1-61298917	C	T	1	T	intron_variant&non_coding_transcript_variant	MODIFIER	.	LOC111096171	Transcript	XR_005353853	lncRNA	.	6/7	XR_005353853.1:n.950-6566C>T	.	.	.	.	.	.	.	.	1	.	SNV	.	UU_Cfam_GSD_1.0_ROSY.refSeq.ensformat.gtf.gz
chr1	61298918	chr1-61298918	T	G	1	G	intron_variant	MODIFIER	.	TBC1D32	Transcript	XM_038526672	protein_coding	.	26/33	XM_038526672.1:c.2903-6374A>C	.	.	.	.	.	.	.	.	-1	.	SNV	XP_038382600	UU_Cfam_GSD_1.0_ROSY.refSeq.ensformat.gtf.gz
chr1	61298918	chr1-61298918	T	G	1	G	intron_variant	MODIFIER	.	TBC1D32	Transcript	XM_038526673	protein_coding	.	25/32	XM_038526673.1:c.2777-6374A>C	.	.	.	.	.	.	.	.	-1	.	SNV	XP_038382601	UU_Cfam_GSD_1.0_ROSY.refSeq.ensformat.gtf.gz
chr1	61298918	chr1-61298918	T	G	1	G	intron_variant	MODIFIER	.	TBC1D32	Transcript	XM_038526674	protein_coding	.	23/30	XM_038526674.1:c.2243-6374A>C	.	.	.	.	.	.	.	.	-1	.	SNV	XP_038382602	UU_Cfam_GSD_1.0_ROSY.refSeq.ensformat.gtf.gz
chr1	61298918	chr1-61298918	T	G	1	G	intron_variant	MODIFIER	.	TBC1D32	Transcript	XM_038526675	protein_coding	.	26/29	XM_038526675.1:c.2903-6374A>C	.	.	.	.	.	.	.	.	-1	.	SNV	XP_038382603	UU_Cfam_GSD_1.0_ROSY.refSeq.ensformat.gtf.gz
chr1	61298918	chr1-61298918	T	G	1	G	intron_variant	MODIFIER	.	TBC1D32	Transcript	XR_005353847	protein_coding	.	26/32	XR_005353847.1:n.3064-6374A>C	.	.	.	.	.	.	.	.	-1	.	SNV	.	UU_Cfam_GSD_1.0_ROSY.refSeq.ensformat.gtf.gz
chr1	61298918	chr1-61298918	T	G	1	G	intron_variant	MODIFIER	.	TBC1D32	Transcript	XR_005353848	protein_coding	.	26/30	XR_005353848.1:n.3064-6374A>C	.	.	.	.	.	.	.	.	-1	.	SNV	.	UU_Cfam_GSD_1.0_ROSY.refSeq.ensformat.gtf.gz
chr1	61298918	chr1-61298918	T	G	1	G	intron_variant&non_coding_transcript_variant	MODIFIER	.	LOC111096171	Transcript	XR_005353851	lncRNA	.	6/7	XR_005353851.1:n.953-6565T>G	.	.	.	.	.	.	.	.	1	.	SNV	.	UU_Cfam_GSD_1.0_ROSY.refSeq.ensformat.gtf.gz
chr1	61298918	chr1-61298918	T	G	1	G	intron_variant&non_coding_transcript_variant	MODIFIER	.	LOC111096171	Transcript	XR_005353852	lncRNA	.	7/8	XR_005353852.1:n.1180-6565T>G	.	.	.	.	.	.	.	.	1	.	SNV	.	UU_Cfam_GSD_1.0_ROSY.refSeq.ensformat.gtf.gz
chr1	61298918	chr1-61298918	T	G	1	G	intron_variant&non_coding_transcript_variant	MODIFIER	.	LOC111096171	Transcript	XR_005353853	lncRNA	.	6/7	XR_005353853.1:n.950-6565T>G	.	.	.	.	.	.	.	.	1	.	SNV	.	UU_Cfam_GSD_1.0_ROSY.refSeq.ensformat.gtf.gz
chr1	61298926	chr1-61298926	T	C	1	C	intron_variant	MODIFIER	.	TBC1D32	Transcript	XM_038526672	protein_coding	.	26/33	XM_038526672.1:c.2903-6382A>G	.	.	.	.	.	.	.	.	-1	.	SNV	XP_038382600	UU_Cfam_GSD_1.0_ROSY.refSeq.ensformat.gtf.gz
chr1	61298926	chr1-61298926	T	C	1	C	intron_variant	MODIFIER	.	TBC1D32	Transcript	XM_038526673	protein_coding	.	25/32	XM_038526673.1:c.2777-6382A>G	.	.	.	.	.	.	.	.	-1	.	SNV	XP_038382601	UU_Cfam_GSD_1.0_ROSY.refSeq.ensformat.gtf.gz
chr1	61298926	chr1-61298926	T	C	1	C	intron_variant	MODIFIER	.	TBC1D32	Transcript	XM_038526674	protein_coding	.	23/30	XM_038526674.1:c.2243-6382A>G	.	.	.	.	.	.	.	.	-1	.	SNV	XP_038382602	UU_Cfam_GSD_1.0_ROSY.refSeq.ensformat.gtf.gz
chr1	61298926	chr1-61298926	T	C	1	C	intron_variant	MODIFIER	.	TBC1D32	Transcript	XM_038526675	protein_coding	.	26/29	XM_038526675.1:c.2903-6382A>G	.	.	.	.	.	.	.	.	-1	.	SNV	XP_038382603	UU_Cfam_GSD_1.0_ROSY.refSeq.ensformat.gtf.gz
chr1	61298926	chr1-61298926	T	C	1	C	intron_variant	MODIFIER	.	TBC1D32	Transcript	XR_005353847	protein_coding	.	26/32	XR_005353847.1:n.3064-6382A>G	.	.	.	.	.	.	.	.	-1	.	SNV	.	UU_Cfam_GSD_1.0_ROSY.refSeq.ensformat.gtf.gz
chr1	61298926	chr1-61298926	T	C	1	C	intron_variant	MODIFIER	.	TBC1D32	Transcript	XR_005353848	protein_coding	.	26/30	XR_005353848.1:n.3064-6382A>G	.	.	.	.	.	.	.	.	-1	.	SNV	.	UU_Cfam_GSD_1.0_ROSY.refSeq.ensformat.gtf.gz
chr1	61298926	chr1-61298926	T	C	1	C	intron_variant&non_coding_transcript_variant	MODIFIER	.	LOC111096171	Transcript	XR_005353851	lncRNA	.	6/7	XR_005353851.1:n.953-6557T>C	.	.	.	.	.	.	.	.	1	.	SNV	.	UU_Cfam_GSD_1.0_ROSY.refSeq.ensformat.gtf.gz
chr1	61298926	chr1-61298926	T	C	1	C	intron_variant&non_coding_transcript_variant	MODIFIER	.	LOC111096171	Transcript	XR_005353852	lncRNA	.	7/8	XR_005353852.1:n.1180-6557T>C	.	.	.	.	.	.	.	.	1	.	SNV	.	UU_Cfam_GSD_1.0_ROSY.refSeq.ensformat.gtf.gz
chr1	61298926	chr1-61298926	T	C	1	C	intron_variant&non_coding_transcript_variant	MODIFIER	.	LOC111096171	Transcript	XR_005353853	lncRNA	.	6/7	XR_005353853.1:n.950-6557T>C	.	.	.	.	.	.	.	.	1	.	SNV	.	UU_Cfam_GSD_1.0_ROSY.refSeq.ensformat.gtf.gz
chr1	61299029	chr1-61299029	G	A	1	A	intron_variant	MODIFIER	.	TBC1D32	Transcript	XM_038526672	protein_coding	.	26/33	XM_038526672.1:c.2903-6485C>T	.	.	.	.	.	.	.	.	-1	.	SNV	XP_038382600	UU_Cfam_GSD_1.0_ROSY.refSeq.ensformat.gtf.gz
chr1	61299029	chr1-61299029	G	A	1	A	intron_variant	MODIFIER	.	TBC1D32	Transcript	XM_038526673	protein_coding	.	25/32	XM_038526673.1:c.2777-6485C>T	.	.	.	.	.	.	.	.	-1	.	SNV	XP_038382601	UU_Cfam_GSD_1.0_ROSY.refSeq.ensformat.gtf.gz
chr1	61299029	chr1-61299029	G	A	1	A	intron_variant	MODIFIER	.	TBC1D32	Transcript	XM_038526674	protein_coding	.	23/30	XM_038526674.1:c.2243-6485C>T	.	.	.	.	.	.	.	.	-1	.	SNV	XP_038382602	UU_Cfam_GSD_1.0_ROSY.refSeq.ensformat.gtf.gz
chr1	61299029	chr1-61299029	G	A	1	A	intron_variant	MODIFIER	.	TBC1D32	Transcript	XM_038526675	protein_coding	.	26/29	XM_038526675.1:c.2903-6485C>T	.	.	.	.	.	.	.	.	-1	.	SNV	XP_038382603	UU_Cfam_GSD_1.0_ROSY.refSeq.ensformat.gtf.gz
chr1	61299029	chr1-61299029	G	A	1	A	intron_variant	MODIFIER	.	TBC1D32	Transcript	XR_005353847	protein_coding	.	26/32	XR_005353847.1:n.3064-6485C>T	.	.	.	.	.	.	.	.	-1	.	SNV	.	UU_Cfam_GSD_1.0_ROSY.refSeq.ensformat.gtf.gz
chr1	61299029	chr1-61299029	G	A	1	A	intron_variant	MODIFIER	.	TBC1D32	Transcript	XR_005353848	protein_coding	.	26/30	XR_005353848.1:n.3064-6485C>T	.	.	.	.	.	.	.	.	-1	.	SNV	.	UU_Cfam_GSD_1.0_ROSY.refSeq.ensformat.gtf.gz
chr1	61299029	chr1-61299029	G	A	1	A	intron_variant&non_coding_transcript_variant	MODIFIER	.	LOC111096171	Transcript	XR_005353851	lncRNA	.	6/7	XR_005353851.1:n.953-6454G>A	.	.	.	.	.	.	.	.	1	.	SNV	.	UU_Cfam_GSD_1.0_ROSY.refSeq.ensformat.gtf.gz
chr1	61299029	chr1-61299029	G	A	1	A	intron_variant&non_coding_transcript_variant	MODIFIER	.	LOC111096171	Transcript	XR_005353852	lncRNA	.	7/8	XR_005353852.1:n.1180-6454G>A	.	.	.	.	.	.	.	.	1	.	SNV	.	UU_Cfam_GSD_1.0_ROSY.refSeq.ensformat.gtf.gz
chr1	61299029	chr1-61299029	G	A	1	A	intron_variant&non_coding_transcript_variant	MODIFIER	.	LOC111096171	Transcript	XR_005353853	lncRNA	.	6/7	XR_005353853.1:n.950-6454G>A	.	.	.	.	.	.	.	.	1	.	SNV	.	UU_Cfam_GSD_1.0_ROSY.refSeq.ensformat.gtf.gz
chr1	61365851	chr1-61365851	A	ATT	1	TT	intron_variant	MODIFIER	.	TBC1D32	Transcript	XM_038526672	protein_coding	.	21/33	XM_038526672.1:c.2370+530_2370+531dup	.	.	.	.	.	.	.	.	-1	.	insertion	XP_038382600	UU_Cfam_GSD_1.0_ROSY.refSeq.ensformat.gtf.gz
chr1	61365851	chr1-61365851	A	ATT	1	TT	intron_variant	MODIFIER	.	TBC1D32	Transcript	XM_038526673	protein_coding	.	20/32	XM_038526673.1:c.2244+530_2244+531dup	.	.	.	.	.	.	.	.	-1	.	insertion	XP_038382601	UU_Cfam_GSD_1.0_ROSY.refSeq.ensformat.gtf.gz
chr1	61365851	chr1-61365851	A	ATT	1	TT	intron_variant	MODIFIER	.	TBC1D32	Transcript	XM_038526674	protein_coding	.	18/30	XM_038526674.1:c.1710+530_1710+531dup	.	.	.	.	.	.	.	.	-1	.	insertion	XP_038382602	UU_Cfam_GSD_1.0_ROSY.refSeq.ensformat.gtf.gz
chr1	61365851	chr1-61365851	A	ATT	1	TT	intron_variant	MODIFIER	.	TBC1D32	Transcript	XM_038526675	protein_coding	.	21/29	XM_038526675.1:c.2370+530_2370+531dup	.	.	.	.	.	.	.	.	-1	.	insertion	XP_038382603	UU_Cfam_GSD_1.0_ROSY.refSeq.ensformat.gtf.gz
chr1	61365851	chr1-61365851	A	ATT	1	TT	intron_variant	MODIFIER	.	TBC1D32	Transcript	XR_005353847	protein_coding	.	21/32	XR_005353847.1:n.2531+530_2531+531dup	.	.	.	.	.	.	.	.	-1	.	insertion	.	UU_Cfam_GSD_1.0_ROSY.refSeq.ensformat.gtf.gz
chr1	61365851	chr1-61365851	A	ATT	1	TT	intron_variant	MODIFIER	.	TBC1D32	Transcript	XR_005353848	protein_coding	.	21/30	XR_005353848.1:n.2531+530_2531+531dup	.	.	.	.	.	.	.	.	-1	.	insertion	.	UU_Cfam_GSD_1.0_ROSY.refSeq.ensformat.gtf.gz
chr1	61451279	chr1-61451279	G	A	1	A	upstream_gene_variant	MODIFIER	.	TBC1D32	Transcript	XM_038526672	protein_coding	.	.	.	.	.	.	.	.	.	.	4296	-1	.	SNV	XP_038382600	UU_Cfam_GSD_1.0_ROSY.refSeq.ensformat.gtf.gz
chr1	61451279	chr1-61451279	G	A	1	A	upstream_gene_variant	MODIFIER	.	TBC1D32	Transcript	XM_038526673	protein_coding	.	.	.	.	.	.	.	.	.	.	4296	-1	.	SNV	XP_038382601	UU_Cfam_GSD_1.0_ROSY.refSeq.ensformat.gtf.gz
chr1	61451279	chr1-61451279	G	A	1	A	upstream_gene_variant	MODIFIER	.	TBC1D32	Transcript	XM_038526675	protein_coding	.	.	.	.	.	.	.	.	.	.	4296	-1	.	SNV	XP_038382603	UU_Cfam_GSD_1.0_ROSY.refSeq.ensformat.gtf.gz
chr1	61451279	chr1-61451279	G	A	1	A	upstream_gene_variant	MODIFIER	.	TBC1D32	Transcript	XR_005353847	protein_coding	.	.	.	.	.	.	.	.	.	.	4296	-1	.	SNV	.	UU_Cfam_GSD_1.0_ROSY.refSeq.ensformat.gtf.gz
chr1	61451279	chr1-61451279	G	A	1	A	upstream_gene_variant	MODIFIER	.	TBC1D32	Transcript	XR_005353848	protein_coding	.	.	.	.	.	.	.	.	.	.	4296	-1	.	SNV	.	UU_Cfam_GSD_1.0_ROSY.refSeq.ensformat.gtf.gz
chr1	61451279	chr1-61451279	G	A	1	A	downstream_gene_variant	MODIFIER	.	LOC102157283	Transcript	XR_005353849	lncRNA	.	.	.	.	.	.	.	.	.	.	3039	1	.	SNV	.	UU_Cfam_GSD_1.0_ROSY.refSeq.ensformat.gtf.gz
chr1	61451279	chr1-61451279	G	A	1	A	downstream_gene_variant	MODIFIER	.	LOC102157283	Transcript	XR_005353850	lncRNA	.	.	.	.	.	.	.	.	.	.	3039	1	.	SNV	.	UU_Cfam_GSD_1.0_ROSY.refSeq.ensformat.gtf.gz
chr1	61453074	chr1-61453074	A	G	1	G	downstream_gene_variant	MODIFIER	.	LOC102157283	Transcript	XR_005353849	lncRNA	.	.	.	.	.	.	.	.	.	.	4834	1	.	SNV	.	UU_Cfam_GSD_1.0_ROSY.refSeq.ensformat.gtf.gz
chr1	61453074	chr1-61453074	A	G	1	G	downstream_gene_variant	MODIFIER	.	LOC102157283	Transcript	XR_005353850	lncRNA	.	.	.	.	.	.	.	.	.	.	4834	1	.	SNV	.	UU_Cfam_GSD_1.0_ROSY.refSeq.ensformat.gtf.gz
chr1	61463167	chr1-61463167	G	A	1	A	intergenic_variant	MODIFIER	.	.	.	.	.	.	.	.	.	.	.	.	.	.	.	.	.	.	SNV	.	.
chr1	61466799	chr1-61466799	T	TC	1	C	intergenic_variant	MODIFIER	.	.	.	.	.	.	.	.	.	.	.	.	.	.	.	.	.	.	insertion	.	.
chr1	61562950	chr1-61562950	CT	C	2	-	non_coding_transcript_exon_variant	MODIFIER	.	LOC119870673	Transcript	XR_005353112	lncRNA	1/3	.	XR_005353112.1:n.632del	.	614	.	.	.	.	.	.	1	.	deletion	.	UU_Cfam_GSD_1.0_ROSY.refSeq.ensformat.gtf.gz
chr1	61606815	chr1-61606815	C	T	1	T	intergenic_variant	MODIFIER	.	.	.	.	.	.	.	.	.	.	.	.	.	.	.	.	.	.	SNV	.	.
chr1	61777948	chr1-61777948	C	G	1	G	intergenic_variant	MODIFIER	.	.	.	.	.	.	.	.	.	.	.	.	.	.	.	.	.	.	SNV	.	.
chr1	61942908	chr1-61942908	A	T	1	T	intron_variant&non_coding_transcript_variant	MODIFIER	.	LOC106558802	Transcript	XR_005353859	lncRNA	.	3/6	XR_005353859.1:n.295-921T>A	.	.	.	.	.	.	.	.	-1	.	SNV	.	UU_Cfam_GSD_1.0_ROSY.refSeq.ensformat.gtf.gz
chr1	61979533	chr1-61979533	CT	C	1	-	intron_variant&non_coding_transcript_variant	MODIFIER	.	LOC106558802	Transcript	XR_005353859	lncRNA	.	2/6	XR_005353859.1:n.172-7919del	.	.	.	.	.	.	.	.	-1	.	deletion	.	UU_Cfam_GSD_1.0_ROSY.refSeq.ensformat.gtf.gz
chr1	61979969	chr1-61979969	C	A	1	A	intron_variant&non_coding_transcript_variant	MODIFIER	.	LOC106558802	Transcript	XR_005353859	lncRNA	.	2/6	XR_005353859.1:n.172-8354G>T	.	.	.	.	.	.	.	.	-1	.	SNV	.	UU_Cfam_GSD_1.0_ROSY.refSeq.ensformat.gtf.gz
chr1	62089413	chr1-62089413	T	C	1	C	intergenic_variant	MODIFIER	.	.	.	.	.	.	.	.	.	.	.	.	.	.	.	.	.	.	SNV	.	.
chr1	62204600	chr1-62204600	ATT	A	1	-	intergenic_variant	MODIFIER	.	.	.	.	.	.	.	.	.	.	.	.	.	.	.	.	.	.	deletion	.	.
chr1	62234514	chr1-62234514	AT	A	1	-	intergenic_variant	MODIFIER	.	.	.	.	.	.	.	.	.	.	.	.	.	.	.	.	.	.	deletion	.	.
chr1	62302258	chr1-62302258	C	T	1	T	intergenic_variant	MODIFIER	.	.	.	.	.	.	.	.	.	.	.	.	.	.	.	.	.	.	SNV	.	.
chr1	62308840	chr1-62308840	A	T	1	T	intergenic_variant	MODIFIER	.	.	.	.	.	.	.	.	.	.	.	.	.	.	.	.	.	.	SNV	.	.
chr1	62311972	chr1-62311972	C	CAT	1	AT	intergenic_variant	MODIFIER	.	.	.	.	.	.	.	.	.	.	.	.	.	.	.	.	.	.	insertion	.	.
chr1	62352160	chr1-62352160	G	T	2	T	intron_variant	MODIFIER	.	HSF2	Transcript	XM_038526676	protein_coding	.	1/12	XM_038526676.1:c.93+620G>T	.	.	.	.	.	.	.	.	1	.	SNV	XP_038382604	UU_Cfam_GSD_1.0_ROSY.refSeq.ensformat.gtf.gz
chr1	62352160	chr1-62352160	G	T	2	T	intron_variant	MODIFIER	.	HSF2	Transcript	XM_038526677	protein_coding	.	1/11	XM_038526677.1:c.93+620G>T	.	.	.	.	.	.	.	.	1	.	SNV	XP_038382605	UU_Cfam_GSD_1.0_ROSY.refSeq.ensformat.gtf.gz
chr1	62352160	chr1-62352160	G	T	2	T	intron_variant	MODIFIER	.	HSF2	Transcript	XM_038526678	protein_coding	.	1/15	XM_038526678.1:c.93+620G>T	.	.	.	.	.	.	.	.	1	.	SNV	XP_038382606	UU_Cfam_GSD_1.0_ROSY.refSeq.ensformat.gtf.gz
chr1	62352160	chr1-62352160	G	T	2	T	intron_variant	MODIFIER	.	HSF2	Transcript	XM_038526679	protein_coding	.	1/15	XM_038526679.1:c.93+620G>T	.	.	.	.	.	.	.	.	1	.	SNV	XP_038382607	UU_Cfam_GSD_1.0_ROSY.refSeq.ensformat.gtf.gz
chr1	62352160	chr1-62352160	G	T	2	T	intron_variant	MODIFIER	.	HSF2	Transcript	XM_038526680	protein_coding	.	1/15	XM_038526680.1:c.93+620G>T	.	.	.	.	.	.	.	.	1	.	SNV	XP_038382608	UU_Cfam_GSD_1.0_ROSY.refSeq.ensformat.gtf.gz
chr1	62352160	chr1-62352160	G	T	2	T	intron_variant	MODIFIER	.	HSF2	Transcript	XM_038526681	protein_coding	.	1/14	XM_038526681.1:c.93+620G>T	.	.	.	.	.	.	.	.	1	.	SNV	XP_038382609	UU_Cfam_GSD_1.0_ROSY.refSeq.ensformat.gtf.gz
chr1	62352160	chr1-62352160	G	T	2	T	intron_variant	MODIFIER	.	HSF2	Transcript	XM_038526682	protein_coding	.	1/13	XM_038526682.1:c.93+620G>T	.	.	.	.	.	.	.	.	1	.	SNV	XP_038382610	UU_Cfam_GSD_1.0_ROSY.refSeq.ensformat.gtf.gz
chr1	62457430	chr1-62457430	G	A	1	A	intron_variant&non_coding_transcript_variant	MODIFIER	.	LOC119870786	Transcript	XR_005353860	lncRNA	.	4/7	XR_005353860.1:n.545-4326G>A	.	.	.	.	.	.	.	.	1	.	SNV	.	UU_Cfam_GSD_1.0_ROSY.refSeq.ensformat.gtf.gz
chr1	62595273	chr1-62595273	A	AGTATTCTTTTTTTTATTTTTTTTATTTATTTTTTTTTTT	1	GTATTCTTTTTTTTATTTTTTTTATTTATTTTTTTTTTT	intron_variant	MODIFIER	.	PKIB	Transcript	XM_038526686	protein_coding	.	3/5	XM_038526686.1:c.-20-6308_-20-6307insTTTTTTTTATTTATTTTTTTTTTTGTATTCTTTTTTTTA	.	.	.	.	.	.	.	.	1	.	insertion	XP_038382614	UU_Cfam_GSD_1.0_ROSY.refSeq.ensformat.gtf.gz
chr1	62595273	chr1-62595273	A	AGTATTCTTTTTTTTATTTTTTTTATTTATTTTTTTTTTT	1	GTATTCTTTTTTTTATTTTTTTTATTTATTTTTTTTTTT	intron_variant	MODIFIER	.	PKIB	Transcript	XM_038526687	protein_coding	.	3/5	XM_038526687.1:c.-20-6308_-20-6307insTTTTTTTTATTTATTTTTTTTTTTGTATTCTTTTTTTTA	.	.	.	.	.	.	.	.	1	.	insertion	XP_038382615	UU_Cfam_GSD_1.0_ROSY.refSeq.ensformat.gtf.gz
chr1	62595273	chr1-62595273	A	AGTATTCTTTTTTTTATTTTTTTTATTTATTTTTTTTTTT	1	GTATTCTTTTTTTTATTTTTTTTATTTATTTTTTTTTTT	intron_variant	MODIFIER	.	PKIB	Transcript	XM_038526688	protein_coding	.	4/6	XM_038526688.1:c.-20-6308_-20-6307insTTTTTTTTATTTATTTTTTTTTTTGTATTCTTTTTTTTA	.	.	.	.	.	.	.	.	1	.	insertion	XP_038382616	UU_Cfam_GSD_1.0_ROSY.refSeq.ensformat.gtf.gz
chr1	62595273	chr1-62595273	A	AGTATTCTTTTTTTTATTTTTTTTATTTATTTTTTTTTTT	1	GTATTCTTTTTTTTATTTTTTTTATTTATTTTTTTTTTT	intron_variant	MODIFIER	.	PKIB	Transcript	XM_038526689	protein_coding	.	3/4	XM_038526689.1:c.-9+12515_-9+12516insTTTTTTTTATTTATTTTTTTTTTTGTATTCTTTTTTTTA	.	.	.	.	.	.	.	.	1	.	insertion	XP_038382617	UU_Cfam_GSD_1.0_ROSY.refSeq.ensformat.gtf.gz
chr1	62595273	chr1-62595273	A	AGTATTCTTTTTTTTATTTTTTTTATTTATTTTTTTTTTT	1	GTATTCTTTTTTTTATTTTTTTTATTTATTTTTTTTTTT	intron_variant	MODIFIER	.	PKIB	Transcript	XM_038526690	protein_coding	.	2/3	XM_038526690.1:c.-9+12515_-9+12516insTTTTTTTTATTTATTTTTTTTTTTGTATTCTTTTTTTTA	.	.	.	.	.	.	.	.	1	.	insertion	XP_038382618	UU_Cfam_GSD_1.0_ROSY.refSeq.ensformat.gtf.gz
chr1	62595273	chr1-62595273	A	AGTATTCTTTTTTTTATTTTTTTTATTTATTTTTTTTTTT	1	GTATTCTTTTTTTTATTTTTTTTATTTATTTTTTTTTTT	intron_variant	MODIFIER	.	PKIB	Transcript	XM_038526691	protein_coding	.	2/3	XM_038526691.1:c.-9+12515_-9+12516insTTTTTTTTATTTATTTTTTTTTTTGTATTCTTTTTTTTA	.	.	.	.	.	.	.	.	1	.	insertion	XP_038382619	UU_Cfam_GSD_1.0_ROSY.refSeq.ensformat.gtf.gz
chr1	62595273	chr1-62595273	A	AGTATTCTTTTTTTTATTTTTTTTATTTATTTTTTTTTTT	1	GTATTCTTTTTTTTATTTTTTTTATTTATTTTTTTTTTT	intron_variant	MODIFIER	.	PKIB	Transcript	XM_038526692	protein_coding	.	4/5	XM_038526692.1:c.-9+8299_-9+8300insTTTTTTTTATTTATTTTTTTTTTTGTATTCTTTTTTTTA	.	.	.	.	.	.	.	.	1	.	insertion	XP_038382620	UU_Cfam_GSD_1.0_ROSY.refSeq.ensformat.gtf.gz
chr1	62595273	chr1-62595273	A	AGTATTCTTTTTTTTATTTTTTTTATTTATTTTTTTTTTT	1	GTATTCTTTTTTTTATTTTTTTTATTTATTTTTTTTTTT	intron_variant	MODIFIER	.	PKIB	Transcript	XM_038526694	protein_coding	.	2/3	XM_038526694.1:c.-9+12515_-9+12516insTTTTTTTTATTTATTTTTTTTTTTGTATTCTTTTTTTTA	.	.	.	.	.	.	.	.	1	.	insertion	XP_038382622	UU_Cfam_GSD_1.0_ROSY.refSeq.ensformat.gtf.gz
chr1	62595273	chr1-62595273	A	AGTATTCTTTTTTTTATTTTTTTTATTTATTTTTTTTTTT	1	GTATTCTTTTTTTTATTTTTTTTATTTATTTTTTTTTTT	intron_variant	MODIFIER	.	PKIB	Transcript	XM_038526695	protein_coding	.	2/3	XM_038526695.1:c.-8-23469_-8-23468insTTTTTTTTATTTATTTTTTTTTTTGTATTCTTTTTTTTA	.	.	.	.	.	.	.	.	1	.	insertion	XP_038382623	UU_Cfam_GSD_1.0_ROSY.refSeq.ensformat.gtf.gz
chr1	62595273	chr1-62595273	A	AGTATTCTTTTTTTTATTTTTTTTATTTATTTTTTTTTTT	1	GTATTCTTTTTTTTATTTTTTTTATTTATTTTTTTTTTT	intron_variant	MODIFIER	.	PKIB	Transcript	XM_038526696	protein_coding	.	2/3	XM_038526696.1:c.-8-23469_-8-23468insTTTTTTTTATTTATTTTTTTTTTTGTATTCTTTTTTTTA	.	.	.	.	.	.	.	.	1	.	insertion	XP_038382624	UU_Cfam_GSD_1.0_ROSY.refSeq.ensformat.gtf.gz
chr1	62909448	chr1-62909448	G	T	1	T	intergenic_variant	MODIFIER	.	.	.	.	.	.	.	.	.	.	.	.	.	.	.	.	.	.	SNV	.	.
chr1	62920222	chr1-62920222	A	AAAGAGAGAAAGAGAGAGAGAGAGAGAG	2	AAGAGAGAAAGAGAGAGAGAGAGAGAG	intergenic_variant	MODIFIER	.	.	.	.	.	.	.	.	.	.	.	.	.	.	.	.	.	.	insertion	.	.
chr1	62973462	chr1-62973462	C	CAGGAATGTCCAAATGAAAAAAAAAAAAAAAAAAAAAAAAA,CAGGAATGTCCAAATGAAAAAAAAAAAAAAAAAAAAAAAAAAA	1,1	AGGAATGTCCAAATGAAAAAAAAAAAAAAAAAAAAAAAAA	downstream_gene_variant	MODIFIER	.	TRDN	Transcript	NM_001389217	protein_coding	.	.	.	.	.	.	.	.	.	.	3383	-1	.	insertion	NP_001376146	UU_Cfam_GSD_1.0_ROSY.refSeq.ensformat.gtf.gz
chr1	62973462	chr1-62973462	C	CAGGAATGTCCAAATGAAAAAAAAAAAAAAAAAAAAAAAAA,CAGGAATGTCCAAATGAAAAAAAAAAAAAAAAAAAAAAAAAAA	1,1	AGGAATGTCCAAATGAAAAAAAAAAAAAAAAAAAAAAAAAAA	downstream_gene_variant	MODIFIER	.	TRDN	Transcript	NM_001389217	protein_coding	.	.	.	.	.	.	.	.	.	.	3383	-1	.	insertion	NP_001376146	UU_Cfam_GSD_1.0_ROSY.refSeq.ensformat.gtf.gz
chr1	62973499	chr1-62973499	A	C	1	C	downstream_gene_variant	MODIFIER	.	TRDN	Transcript	NM_001389217	protein_coding	.	.	.	.	.	.	.	.	.	.	3347	-1	.	SNV	NP_001376146	UU_Cfam_GSD_1.0_ROSY.refSeq.ensformat.gtf.gz
chr1	63224421	chr1-63224421	T	C	1	C	intron_variant	MODIFIER	.	TRDN	Transcript	NM_001389217	protein_coding	.	7/38	NM_001389217.1:c.601+2289A>G	.	.	.	.	.	.	.	.	-1	.	SNV	NP_001376146	UU_Cfam_GSD_1.0_ROSY.refSeq.ensformat.gtf.gz
chr1	63261026	chr1-63261026	AAG	A	1	-	intron_variant	MODIFIER	.	TRDN	Transcript	NM_001389217	protein_coding	.	4/38	NM_001389217.1:c.427+9706_427+9707del	.	.	.	.	.	.	.	.	-1	.	deletion	NP_001376146	UU_Cfam_GSD_1.0_ROSY.refSeq.ensformat.gtf.gz
chr1	63432776	chr1-63432776	C	CTATTAATAAATTTTTATTTTATTTTATTTTTTTTT	1	TATTAATAAATTTTTATTTTATTTTATTTTTTTTT	intergenic_variant	MODIFIER	.	.	.	.	.	.	.	.	.	.	.	.	.	.	.	.	.	.	insertion	.	.
chr1	63495718	chr1-63495718	G	T	1	T	intron_variant	MODIFIER	.	NKAIN2	Transcript	XM_038526700	protein_coding	.	1/7	XM_038526700.1:c.54+10692G>T	.	.	.	.	.	.	.	.	1	.	SNV	XP_038382628	UU_Cfam_GSD_1.0_ROSY.refSeq.ensformat.gtf.gz
chr1	63495718	chr1-63495718	G	T	1	T	intron_variant	MODIFIER	.	NKAIN2	Transcript	XM_038526701	protein_coding	.	1/6	XM_038526701.1:c.54+10692G>T	.	.	.	.	.	.	.	.	1	.	SNV	XP_038382629	UU_Cfam_GSD_1.0_ROSY.refSeq.ensformat.gtf.gz
chr1	63495718	chr1-63495718	G	T	1	T	intron_variant	MODIFIER	.	NKAIN2	Transcript	XM_038526702	protein_coding	.	1/4	XM_038526702.1:c.54+10692G>T	.	.	.	.	.	.	.	.	1	.	SNV	XP_038382630	UU_Cfam_GSD_1.0_ROSY.refSeq.ensformat.gtf.gz
chr1	63931941	chr1-63931941	A	G	1	G	intron_variant	MODIFIER	.	NKAIN2	Transcript	XM_038526700	protein_coding	.	2/7	XM_038526700.1:c.192+1619A>G	.	.	.	.	.	.	.	.	1	.	SNV	XP_038382628	UU_Cfam_GSD_1.0_ROSY.refSeq.ensformat.gtf.gz
chr1	63931941	chr1-63931941	A	G	1	G	intron_variant	MODIFIER	.	NKAIN2	Transcript	XM_038526701	protein_coding	.	2/6	XM_038526701.1:c.192+1619A>G	.	.	.	.	.	.	.	.	1	.	SNV	XP_038382629	UU_Cfam_GSD_1.0_ROSY.refSeq.ensformat.gtf.gz
chr1	63931941	chr1-63931941	A	G	1	G	intron_variant	MODIFIER	.	NKAIN2	Transcript	XM_038526702	protein_coding	.	2/4	XM_038526702.1:c.192+1619A>G	.	.	.	.	.	.	.	.	1	.	SNV	XP_038382630	UU_Cfam_GSD_1.0_ROSY.refSeq.ensformat.gtf.gz
chr1	63940626	chr1-63940626	G	A	1	A	intron_variant	MODIFIER	.	NKAIN2	Transcript	XM_038526700	protein_coding	.	2/7	XM_038526700.1:c.192+10304G>A	.	.	.	.	.	.	.	.	1	.	SNV	XP_038382628	UU_Cfam_GSD_1.0_ROSY.refSeq.ensformat.gtf.gz
chr1	63940626	chr1-63940626	G	A	1	A	intron_variant	MODIFIER	.	NKAIN2	Transcript	XM_038526701	protein_coding	.	2/6	XM_038526701.1:c.192+10304G>A	.	.	.	.	.	.	.	.	1	.	SNV	XP_038382629	UU_Cfam_GSD_1.0_ROSY.refSeq.ensformat.gtf.gz
chr1	63940626	chr1-63940626	G	A	1	A	intron_variant	MODIFIER	.	NKAIN2	Transcript	XM_038526702	protein_coding	.	2/4	XM_038526702.1:c.192+10304G>A	.	.	.	.	.	.	.	.	1	.	SNV	XP_038382630	UU_Cfam_GSD_1.0_ROSY.refSeq.ensformat.gtf.gz
chr1	63940628	chr1-63940628	ATT	A	1	-	intron_variant	MODIFIER	.	NKAIN2	Transcript	XM_038526700	protein_coding	.	2/7	XM_038526700.1:c.192+10308_192+10309del	.	.	.	.	.	.	.	.	1	.	deletion	XP_038382628	UU_Cfam_GSD_1.0_ROSY.refSeq.ensformat.gtf.gz
chr1	63940628	chr1-63940628	ATT	A	1	-	intron_variant	MODIFIER	.	NKAIN2	Transcript	XM_038526701	protein_coding	.	2/6	XM_038526701.1:c.192+10308_192+10309del	.	.	.	.	.	.	.	.	1	.	deletion	XP_038382629	UU_Cfam_GSD_1.0_ROSY.refSeq.ensformat.gtf.gz
chr1	63940628	chr1-63940628	ATT	A	1	-	intron_variant	MODIFIER	.	NKAIN2	Transcript	XM_038526702	protein_coding	.	2/4	XM_038526702.1:c.192+10308_192+10309del	.	.	.	.	.	.	.	.	1	.	deletion	XP_038382630	UU_Cfam_GSD_1.0_ROSY.refSeq.ensformat.gtf.gz
chr1	63992413	chr1-63992413	A	AT	1	T	intron_variant	MODIFIER	.	NKAIN2	Transcript	XM_038526700	protein_coding	.	2/7	XM_038526700.1:c.193-8163dup	.	.	.	.	.	.	.	.	1	.	insertion	XP_038382628	UU_Cfam_GSD_1.0_ROSY.refSeq.ensformat.gtf.gz
chr1	63992413	chr1-63992413	A	AT	1	T	intron_variant	MODIFIER	.	NKAIN2	Transcript	XM_038526701	protein_coding	.	2/6	XM_038526701.1:c.193-8163dup	.	.	.	.	.	.	.	.	1	.	insertion	XP_038382629	UU_Cfam_GSD_1.0_ROSY.refSeq.ensformat.gtf.gz
chr1	63992413	chr1-63992413	A	AT	1	T	intron_variant	MODIFIER	.	NKAIN2	Transcript	XM_038526702	protein_coding	.	2/4	XM_038526702.1:c.193-8163dup	.	.	.	.	.	.	.	.	1	.	insertion	XP_038382630	UU_Cfam_GSD_1.0_ROSY.refSeq.ensformat.gtf.gz
chr1	64276441	chr1-64276441	C	CAAA	1	AAA	intron_variant	MODIFIER	.	NKAIN2	Transcript	XM_038526700	protein_coding	.	4/7	XM_038526700.1:c.474+9505_474+9507dup	.	.	.	.	.	.	.	.	1	.	insertion	XP_038382628	UU_Cfam_GSD_1.0_ROSY.refSeq.ensformat.gtf.gz
chr1	64276441	chr1-64276441	C	CAAA	1	AAA	intron_variant	MODIFIER	.	NKAIN2	Transcript	XM_038526701	protein_coding	.	4/6	XM_038526701.1:c.474+9505_474+9507dup	.	.	.	.	.	.	.	.	1	.	insertion	XP_038382629	UU_Cfam_GSD_1.0_ROSY.refSeq.ensformat.gtf.gz
chr1	64276441	chr1-64276441	C	CAAA	1	AAA	downstream_gene_variant	MODIFIER	.	NKAIN2	Transcript	XM_038526702	protein_coding	.	.	.	.	.	.	.	.	.	.	4995	1	.	insertion	XP_038382630	UU_Cfam_GSD_1.0_ROSY.refSeq.ensformat.gtf.gz
chr1	64276441	chr1-64276441	C	CAAA	1	AAA	intron_variant&non_coding_transcript_variant	MODIFIER	.	LOC119875967	Transcript	XR_005353877	lncRNA	.	2/2	XR_005353877.1:n.305+83_305+85dup	.	.	.	.	.	.	.	.	-1	.	insertion	.	UU_Cfam_GSD_1.0_ROSY.refSeq.ensformat.gtf.gz
chr1	64276441	chr1-64276441	C	CAAA	1	AAA	downstream_gene_variant	MODIFIER	.	TRNAK-CUU_1	Transcript	unassigned_transcript_7	tRNA	.	.	.	.	.	.	.	.	.	.	3911	1	.	insertion	.	UU_Cfam_GSD_1.0_ROSY.refSeq.ensformat.gtf.gz
chr1	64522756	chr1-64522756	T	TAGGACACTTTATTTTTTTATTTTTTTTATTTTTTTTTTAAGAC	1	AGGACACTTTATTTTTTTATTTTTTTTATTTTTTTTTTAAGAC	intergenic_variant	MODIFIER	.	.	.	.	.	.	.	.	.	.	.	.	.	.	.	.	.	.	insertion	.	.
chr1	64827191	chr1-64827191	G	T	1	T	upstream_gene_variant	MODIFIER	.	LOC111098237	Transcript	XM_038525607	protein_coding	.	.	.	.	.	.	.	.	.	.	1110	1	.	SNV	XP_038381535	UU_Cfam_GSD_1.0_ROSY.refSeq.ensformat.gtf.gz
chr1	64827191	chr1-64827191	G	T	1	T	upstream_gene_variant	MODIFIER	.	LOC111098237	Transcript	XM_038525608	protein_coding	.	.	.	.	.	.	.	.	.	.	495	1	.	SNV	XP_038381536	UU_Cfam_GSD_1.0_ROSY.refSeq.ensformat.gtf.gz
chr1	64827191	chr1-64827191	G	T	1	T	upstream_gene_variant	MODIFIER	.	HDDC2	Transcript	XM_038526719	protein_coding	.	.	.	.	.	.	.	.	.	.	1803	-1	.	SNV	XP_038382647	UU_Cfam_GSD_1.0_ROSY.refSeq.ensformat.gtf.gz
[truncated: 63,723 more rows]
